# Supplementary material for: High-quality genome assembly and annotation of the crested gecko (Correlophus ciliatus)
Source: G3 (Bethesda). 2024 Nov 15;15(2):jkae265. doi: 10.1093/g3journal/jkae265 (PMC11797025; doi:10.1093/g3journal/jkae265)
Supplement: jkae265_Supplementary_Data [file jkae265_supplementary_data.zip]

Archive with 5 entries (5 files):
- Supplemental_File_1_G3-2024-405330.txt
- Supplemental_File_2_G3-2024-405330.tbl
- Supplemental_File_3_G3-2024-405330.fa
- Supplemental_File_4_G3-2024-405330.unk
- Supplemental_File_5_G3-2024-405330.xlsx
