# Supplementary material for: High-quality genome assembly and annotation of the crested gecko (Correlophus ciliatus)
Source: G3 (Bethesda). 2024 Nov 15;15(2):jkae265. doi: 10.1093/g3journal/jkae265 (PMC11797025; doi:10.1093/g3journal/jkae265)
Supplement: jkae265_Supplementary_Data [file jkae265_supplementary_data.zip › Supplemental_File_1_G3-2024-405330.txt]

AllgeneNumber:   21065
AllAnnoCount:     19866
AllAnno%:         94.3%
DBname		anno_count	anno%
GO 		 0 	 	0.0%
PANTHER 	 17858 	 	84.7%
Pfam 	 	 16273 	 	77.2%
Gene3D 	 	 14176 		67.2%
SUPERFAMILY 	 13170 	 	62.5%
MobiDBLite 	 9117 	 	43.2%
ProSiteProfiles  9106 	 	43.2%
FunFam 	 	 8893 		42.2%
SMART 	 	 8039 	 	38.1%
PRINTS 	 	 3834 	 	18.2%
ProSitePatterns  4222 	 	20.0%
CDD 	 	 6356 	 	30.1%
NCBIfam 	 735 	 	3.48%
Coils 	 	 3907 	 	18.5%
PIRSF 	 	 897 	 	4.25%
Hamap 	 	 225 	 	1.06%
SFLD 	 	 60 	 	0.28%
