# Supplementary material for: High-quality genome assembly and annotation of the crested gecko (Correlophus ciliatus)
Source: G3 (Bethesda). 2024 Nov 15;15(2):jkae265. doi: 10.1093/g3journal/jkae265 (PMC11797025; doi:10.1093/g3journal/jkae265)
Supplement: jkae265_Supplementary_Data [file jkae265_supplementary_data.zip › Supplemental_File_2_G3-2024-405330.tbl]

==================================================
file name: genome.nextpolish.FINAL.fasta
sequences:           198
total length: 1661694982 bp  (1661588982 bp excl N/X-runs)
GC level:         45.01 %
bases masked:  714774902 bp ( 43.01 %)
==================================================
               number of      length   percentage
               elements*    occupied  of sequence
--------------------------------------------------
Retroelements       2041999    450716359 bp   27.12 %
   SINEs:           880019    133291194 bp    8.02 %
   Penelope         238781     37774142 bp    2.27 %
   LINEs:           1101564    297580028 bp   17.91 %
    CRE/SLACS            0            0 bp    0.00 %
     L2/CR1/Rex     628431    157807147 bp    9.50 %
     R1/LOA/Jockey       0            0 bp    0.00 %
     R2/R4/NeSL       8851      3900097 bp    0.23 %
     RTE/Bov-B      178387     84695639 bp    5.10 %
     L1/CIN4         37554     10872108 bp    0.65 %
   LTR elements:     60416     19845137 bp    1.19 %
     BEL/Pao          4572       425359 bp    0.03 %
     Ty1/Copia        6766      3591031 bp    0.22 %
     Gypsy/DIRS1     44545     11743077 bp    0.71 %
       Retroviral     3657      3888282 bp    0.23 %

DNA transposons     287566     50791335 bp    3.06 %
   hobo-Activator   251268     44547885 bp    2.68 %
   Tc1-IS630-Pogo    10133      1786927 bp    0.11 %
   En-Spm                0            0 bp    0.00 %
   MuDR-IS905            0            0 bp    0.00 %
   PiggyBac           1294       264881 bp    0.02 %
   Tourist/Harbinger  9647      1420858 bp    0.09 %
   Other (Mirage,        0            0 bp    0.00 %
    P-element, Transib)

Rolling-circles       4525       542242 bp    0.03 %

Unclassified:       1185117    196004382 bp   11.80 %

Total interspersed repeats:   697512076 bp   41.98 %


Small RNA:           50547      3856345 bp    0.23 %

Satellites:           1443      1119656 bp    0.07 %
Simple repeats:     285921     13038936 bp    0.78 %
Low complexity:      23447      1353490 bp    0.08 %
==================================================

* most repeats fragmented by insertions or deletions
  have been counted as one element
                                                      

RepeatMasker Combined Database: Dfam_3.1, RepBase-20181026
                       
run with rmblastn version 2.13.0+
The query was compared to classified sequences in ".../consensi.fa.classified"
