# Supplementary material for: High-quality genome assembly and annotation of the crested gecko (Correlophus ciliatus)
Source: G3 (Bethesda). 2024 Nov 15;15(2):jkae265. doi: 10.1093/g3journal/jkae265 (PMC11797025; doi:10.1093/g3journal/jkae265)
Supplement: jkae265_Supplementary_Data [file jkae265_supplementary_data.zip › Supplemental_File_3_G3-2024-405330.fa]

>rnd-1_family-101#LINE/CR1 ( RepeatScout Family Size = 1426, Final Multiple Alignment Size = 100, Localized to 24 out of 24 contigs )
ATGGTTAGATGGATAGGGAACTGGTTGGAGAATCGCACCCAAAGAGTAGT
TGTCAATGGCATTTCGTCTGATTGGAGGGAGGTGTCCAGTGGAGTGCCAC
AGGGCTCNGTTCTCGGCCCGGTGCTTTTCAATATTTTTATAAATGATCTG
GATGAGGGTGTGGAGGGACTACTCATTAAATTTGCAGATGACACCAAATT
GGGAGGAGTAGCAAACACCCTTGAAGATAGAGATAGAATTCAACGAGATC
TGAACACACTGGAAAAGTGGGCAGATGTGAATAGGATGCGATTTAACAAG
GATAAGTGCCGGGTTCTGCATCTGGGTAACAAAAATGCGAAGCATGCATA
CTGGATGGGGGATACACTTCTGGGTAGCAGTGTGTGTGAACAAGATCTTG
GGGTACGGGTGGACGGGAAGCTAAATATGAGCAGTCAGTGTGATGCAGCA
GCAAAAAAGGCTAATGCGATCTTGGGGTGTATCAACAGAGGCATAACATC
CAAATCACAAGATGTCATAGTCCCGCTGTACACCGCATTGGTCAGGCCGC
ACCTGGAGTATTGTGTGCAGTTCTGGAGGCCTCACTTCAAAAAGGATGTG
GACAAATTGGAACGGGTGCAGAGGAGAGCGACAAGGATGATCAGGGGCCT
GGAGACCAAGCCCTACGAGGAAAGGCTGAGGGACTTGGGAATGTTCAGTC
TGGAGAAGAGGAGGCTGAGGGGAGACATGATTGCTCTCTTTAAGTATTTG
AAAGGCTGTCACTTAGAGGAGGGCAGGGANCTGTTCCTGTTGGCACCAGA
GGATAGGACTCGCAATAATGGGTTTAAATTACAGGAGGGAAGGTACCGGC
TGGATATTA
>rnd-1_family-38#SINE/ID ( RepeatScout Family Size = 5557, Final Multiple Alignment Size = 100, Localized to 24 out of 24 contigs )
TGTCCTCACAGGGATGGCTCAAGTGGATCAGCCTCTGCCTTGCAAGCTAA
AGGTCCTGAGTTCAATCCCGGGGGTTGGCCTTCTGCCGAGGGGCCGTAAA
ACTTAGGCATGAAACCGTGGCGACACTTGTGTCATCCACGGCACCCACAG
CGGCAGTCTGGCTCCGGAGTGAACTCCGCCCAGCTGCCAGCTAAGGGATN
AAAAAA
>rnd-1_family-186#LINE/RTE-BovB ( RepeatScout Family Size = 514, Final Multiple Alignment Size = 100, Localized to 24 out of 24 contigs )
TCTGTGATGTATCTGTTTTCAGCGTATTGCACTCCTCTCTTTCCGCTAAA
GGCTTCTCTCATTATGGCGTCAACCACGGTGTTGAATAGCAATGGGGAGA
TTACACAGCCTTGTCTGACACCGTTTTGTATTTGGAACTCCTCGGAAAGT
TCACCATTAACACGTACAGAGCTGTTAGAGTCTTTGTATGATTCTTGGAG
CAGGTTAATGAGTTTTCCTGGCATGTGTTCTGCCTTTAACGTTTTCCACA
GTGCTGGCCAATGCACGCTATCGAAGGCTGCCCGGAAGTCGATGAAGGTG
ATAACCATTTTTTCCCCACATCTAATGTGATGTTCCATGAGCTGCCTGAT
TGTGAAGATCTGGTCACAGCATCCCCTATTGGGGCGGAATCCTGCCTGTT
CCTCCCTGGAGGTCTGTTCGCGATGACCTTGGAGCCTGCGTTGGACGATC
GCCATGAAGACTTTGCTTAGGATTGGAAGGAGGCTTATTCCCCGGTAGTT
TTTACAGTCCCTACTGTCTCCCTTTTTGTGGATTGGGACGATGACCGCTT
TTTTCCAGGCTGCTGGGACGTGTTCTTTGTGCCAGATCTGTTTTATTAGT
AGGAGTAAGCGATTTGCAAGGAGGTCTCCACCAGCTTTGAGTGCCTCAGC
TGTGATTCCGTCAAAGCCTGCTGCCTTGCCATTTTTTAGTTTTTTGATTG
CAATGTTGACTTCTTTTAAGGTTGGCTCATCTTCTGAGGCAGGAAATTCT
GGCAATTTTATAGGCAGCGGGTCTGATATCTGGCCTTTTGGAGGTTCATG
GCTGTGTAACTGTTGGAAGAATTCTTTCCATCTCTGGAGACTCTCAGAAG
GGGAGCATGTGAATGTTCCGTCTGCTCTGCGCATACAGTTGTTGAGTTTC
TGGTCATTCCCACTGAGTTTCCTGATCATGGTATAGAGCGGTCGGAGTTG
ATTTTTCTGTAGCATGGTTTCCAGTTCTGCAGTAGTCTTGTCCCAGTATT
CCTGTTGCTCTCTGTTGACTCTTTTTTTGATTTTACGGCTGAGCTGCTTA
TAGTGCGGGTCACGGTTTGCGTTTTTTATCAGTTTCCTTTGGTCAATTAA
GTCCAAGGATTCATCTGATATCCAGGGTTGAGTTTTGCGGCGTATGGGTG
GACATAGCTCTTTGGCACAGTCATAGATTGCGGCTGAGACTTGGTTTGTT
TCTTCGTCGATATCTTGTTGCTGTGGGAGTGCTGCAAATCTGTTTGCTAG
TGCGACTTGGAATTTGTAAGTGGTTGATGGTTCCTGAAGTCTGGACCACT
CTCGTTTTCCAGTGTCGATCTTCTTCGGCTTGATGTTTCTCAATCTGAGT
CTCANCTTGGCTCGTACAAGATGGTGATCTGAGCCGCAGTCTGCTCCGCG
CATTGCACGGACATCCATGAGTGAGGTCCGGAAGCGGGTGTTAATAAGGA
AGTAATCTAACATAGAAGTGTCTTTGCCGTTCGGTGCGCGCCATGTAAGC
TGATGTTTTTTGGGGTGCCGGAAAAAGCTGTTTCCTATTATCAGGCCATT
TCTAGCCGCAAACGATAGTAACCGGGTCCCATTGTCGTTTCTCGATCCAG
CTCCAAACCGGCCTAGTACATCTTCCCATCCTATGTTGTTTGTTCCTACC
TGAGCGTTGAGGTCACCAGCAATAATGACGAGTTCCTTTTTTGGGATTGC
GTCAAGAGTGTCCTGGAGTTGGGCGTAGAACTCATCTTTGGTGCTGTTTG
GGCTGACTTCTGTTGGTGCGTAGACGGCAATGATATGTGTGGAGAGCGTG
CCGGAAAGTGTCAGGACAGCTATTCTACTGGATGCTGGGTTGAAGGCTGC
CACGCTTTTTGCTGCTCTGCAGTCCAGTGCAAATCCTACACCTGCCACAT
GCTTATCTCCTCCGGAGTGGTAAAGAGTTACTGTCTCTTTGCTATCTGGG
ACTGTGATGATTTGGGTTCCTGCGCCCTTTATTCTAAGCTCGGTTAAAGT
AGCAATTGATATTTTATATCTCAGTAGTTCCCTCGCGATGATCTCTCTTT
GTCCCGCCTGGTGGCCAGTCCTGACATTCCAGGTGGCTAGGTGAATGGCT
GATGTCGGTGTGGTGCCTCCACGTCTTTGTCTTTGGTGGCCATCTCTTGC
TTTCTGAAACTGGATTGTCTTGCCTTTTTGCCGCTGGTCGGTATTAGCTG
TCTGTTGATCTTGGTGGGGTGGTTGTGGTTGCGGTAGTGAGCTTGCTGTC
ATCTCCAGTTTTCTAGCCTGATTTCACGGCCCCTCGGCTTTATGGGCCAA
CTCCCCGTCCAAGGGAAGAGTGTCCCTGATCACAGGTTCACATTTACCTG
GTCAGTTTGCCAAGGCCCCTTAGTTGCCAAAGGCCCCTTAGTTTTCAATT
ATCTCTTATTTTTCAAAGTAGTCCACTATTTCAGCACATAATACATAT
>rnd-1_family-298#Unknown ( RepeatScout Family Size = 156, Final Multiple Alignment Size = 100, Localized to 24 out of 24 contigs )
ATATCAAAGTACAGGGCATGGCATTGNGAGTTGCAGAAAATCAGCATAGA
GCACAATCAGC
>rnd-1_family-46#Unknown ( RepeatScout Family Size = 5273, Final Multiple Alignment Size = 100, Localized to 24 out of 24 contigs )
CTTCTTCTTCTTTCCCTTAGCGAGCATCTGGGCGGGGTCTGCCCCGGAGC
CAGTATGCCGCTGTGGGTGCCGGTGGATGACAGCTTTCGCTCACAACCGT
TTTCCACGCTTTACGGTTTTGGGCCGCCGACTTTGCGTCGGTGATGTTGA
GCCTTCGGGCCTTTAGGTCCTG
>rnd-1_family-40#SINE/ID ( RepeatScout Family Size = 5531, Final Multiple Alignment Size = 100, Localized to 24 out of 24 contigs )
GTGGCTCAGTGGATCAGCCTCTGCTTTGCAAGCTAAAGGTCCTGAGTTCA
ATCCCGGGGGTTGGCCTTCTGCCGAGGGGCCGTAAAACTTAGGCATGTAN
CCGCGGCGACACTCGTGTCATCCGCGGCACCCACAGCAGCAGTCTGGCTC
CGGAGTGAACTCCGCCCAGGTGCCAGCTAAGGGAACACCACCACCACCAC

>rnd-1_family-202#Unknown ( RepeatScout Family Size = 372, Final Multiple Alignment Size = 100, Localized to 24 out of 24 contigs )
CTCTAGGAATCGCCGGAAACTCTATGGTTTTACCATAGAGTTTCCGGCGA
TTCCTAGAGNNGCCCGACGTCACTTC
>rnd-1_family-3#SINE/MIR ( RepeatScout Family Size = 6438, Final Multiple Alignment Size = 100, Localized to 24 out of 24 contigs )
TAGTGGTTAGGGTGTCGGACTAGGATCTGGGAGACCCAGGTTCGAATCCC
CACTCTGCCATGAAAGCTTGCTGGGTGACCTTGGGCCAGTCACACACTCT
CAGCCTAACCTACCTCACAGGGTTGTTGTGAGGATAAAA
>rnd-1_family-275#LINE/L1 ( RepeatScout Family Size = 185, Final Multiple Alignment Size = 100, Localized to 24 out of 24 contigs )
TTTATGGGGNAAAGTTAACGCCTTAAGATGAATATTNTTCCTAGANTANT
ATATATTTTGCGCGGAATNCCCATNTATATAACTGGNAGATTTTTTCGTA
AGTTCGATAGNTTGTTTCGANNTTTTTTATGGGGNACATCNCCACCGAGA
ATATCACTGAAGAAAATGCAGTTACCCGTTGAAGAAGGGGGGTTTGGTCT
TCCAGACTTAGAGNCATATCATTGGGCGTATTTATTGNCGAATACCAGGT
NTTGGCAAAAACAAAATGAAGACGAGGATGTCCCCTGGGCTCAGTTAGAA
AGATCTTTTGTNACNCCNTTGGCGNGATGGACGGCNTTGGGCTCTAAATA
TAACGTTCAGGAATACGGTCCTATTACTATTATAGCAGCTAGGAGGATAT
GGTGTAACATNGCNAGNAAATTNAAGTTTGACCCTTATACGCATNCAAAG
CTAACATTATGGGGTAATCCNNATGTTAAAATTGGAAAGAAAACGATTAN
ATGGAGAAAATGGATTCAAGCTGGNATTTTTACTTTGGATCAACTAANAG
ATGATAATGATGANTTTTTACCATTCGGCGAGTTACAGGAGGAATATAAT
NTGCAAGACTCGGCTCAATGGCAATATATNCAATTAAAACACGCGTTGAC
TGCACAATTTGGTCCAGCTGCGNTGGCNGCATCAGAACTACCNAAACTTA
TTGGAACTTATNAAGGCATATGANAGTAAGAAGCCCGCGTTAACTTTTTT
ATAAATACTTGAAGTCTATATTCCAAATGGATACTNCACGGCTGAGAGAA
GAATGGAATAAAGANTTGGAAANTCCTATTTTACCCTTACAATGGGAANC
TGCNTTGAAAGCTATACCTAAAATATCCGTGGATCTTAGATTANGACTGA
TTCAGCAGAAAATTATGTTTAGGACTTATTGGACNCCCGTGCGNTTATAT
AAAAGAGGGCTAATGATCTCTCCAACNTGTTGGAGATGTGANGAANNNGA
TGCTTCGTTTAAGCATATGTTTTTACNATGCCCAAAAGTGGTTTCGTTTT
GGGAAGAGATATTGATGTATATTAATGATATATTAGATGTTTCAGTAAGG
TTTGCAGATGTTCATATATTGTTNAATTATATNCCNATTGCATGGAANTT
ATCTAAAGGTCAAAGGNATTGGGTCTTTCGCGCCTTTACGGTAGCAAAGA
AAATTGTACTGCAGCACTGGAAGGAAAAAAACCCAATTTGTATGAAACAA
TGGATCGAGGACCTGGTGNCGCTTGCGACATTGGAACGGGCCTCATTTAG
TCGAAGATTATTGTTGGATAAATTTAATGAAATATGGTACCCATTTATGA
ACTGGTTGTCGAAATGTAACGAAAGTTAAATAATGGTATGCATAA
>rnd-1_family-354#DNA/hAT-Charlie ( RepeatScout Family Size = 103, Final Multiple Alignment Size = 100, Localized to 24 out of 24 contigs )
GAGTAGCGACATCATCAATACCACCAAACATCACACGCCTCACCAAAGAG
AAGCAGTTCCAGCCATCACATTAGGGTTCAGTTAATTGTTGTTGTTGTGT
TCCATTAAATGTTTTTTAATNAAATGTTTGACCAAATATTGCAGGCTAAT
TTTTAAGTTGATAATTTTGTATGGCCCCCGAATGATGTTACAAATATCCA
A
>rnd-1_family-231#LINE/L2 ( RepeatScout Family Size = 261, Final Multiple Alignment Size = 100, Localized to 24 out of 24 contigs )
ACTTTGAGCCGGTTACAGTGATGGATATTGACAGGATCCTGGGATCTATG
AAGGCCACTACTTGTACACTGGATCCTTGCCCATCNTGGTTGCTAAAATC
ATGTAAAGACCAGATAAAGGAGCCCTTGATGACTATCATAAATCAGTCAC
TAACNCAGGGCANCTTCCCCCAACCACTGAAAGAAGCGGTTATCCGTCCA
TTACTTAAAAACCATCCCTAGACAAAAATGAGGTGTCCAATTATCGACCA
GTCTCTAATCTGCCATTTCTTGGAAAAGTCATCGAGAGAGCAGTNGCAGA
CCAACTCCAGGTTTTTCTGGATAACTCTAATGCCCTGGACCCTTTTCAGT
CCGGCTTCAGGCCAGGCT
>rnd-1_family-100#DNA/hAT-Blackjack ( RepeatScout Family Size = 1445, Final Multiple Alignment Size = 100, Localized to 24 out of 24 contigs )
TAGGGTTGCCAACCTCCAGGTGGGGCCTGGAGATCTCCCGGAATTACAAC
TGATCTCCAGACTACAGAG
>rnd-1_family-256#LINE/RTE-X ( RepeatScout Family Size = 202, Final Multiple Alignment Size = 100, Localized to 24 out of 24 contigs )
TGGCCCCCCTNCTNTTTAACNTCTATATAAATNNTATCGTGGACCGTTTC
AANGANCCATCTCTCCATCCCCCNAAGCTCGGGGATAGACACNTNCCNAT
NCTNCTNTACGCGGACGACGTGCTNNTNCTGTCNCGNACCCAGGTNGGNN
TGAGGAGGGCNCTAAGAGCGCTGGCAACCTTCTGCAAGAAAGAAGNNCTG
ACGGTNAATANAGANAAAACNAAAATCATGGTCTTCGCNAAGAAGTTCCA
ACAACATANCTGGACNTTTGAAGGTAAAAATCTGCAGCAGGTNAAAGTCT
NCAAATATCTAGGNGTNGTTTTCCANTANACNGGNGGNAGNAGNGCCCAC
CGAGANTACGTGGCCCAAAATGCCCAGAGATCGGCNNCGGCCATACTAGA
TTTCTACAGAAATCAAGGGGCNCANTATGTNCCGGCGGCCATNAAACTGT
NTAAGGCNAAAGCGCGANCACAGCTGCTNTACGGNTCNGAGGTCGGCCCA
TATAANAACACTCAAACCTTGGAAGCGGTNCAAACNAAATTTNTNCGNTG
CNTNCTACAAGTTCCCCGCTGTGTTCCAAACGCNGCGGTCAGGCTGGAGG
CGGGNCTNCCCCGGGTGNACACGACTATGTGGATTAATACGCTGGCCTAC
NTCCTTAGGGTATTTGCACGGGACAGAGGTATAGTCAGGCAACTTTTGTG
TGATCCCTTTAGAGAGTCCTGGCTAAATAAAGTCCANACAAAGCTTGCNA
GGTGCGGTTTATCGGTAGCCCTACTTATTGCTCTTGGCCCAGAAAAAGCC
AAAGAAACATTTAAACAGNGCTTATTAGATATTGATTTGCAAGAGTCCGT
TTCAAAACTATCCTCCAGGCAGGTGTTGGGTAACCAGACCCATGGGTTCA
AAATCGCCAGATACCTCCAGAGGCTGGGGGTCCCGAAGTACAGGCGAGCC
TTNACTANGGCCCGACTGGACTTTTGTACCACTGCGGTCCTGGAGGGGCG
TTATACAAGAACCCCTATGGCAGANAGGCTGTGCCCCTGTGGCGGTGGTG
ANATAGAAACGACCATCCACGTTCTNTTGTACTGCCCTATATATAACTCC
ATACGGACTAAATATTTGCAATCAATTCTAACTCAGAGCAGCATGGCACA
ACCAGAGTACACCATCCAGAGTATTTTATCGGATGCCGAGGACAGCGTAT
CGTTACAGGTTGCCAAATTTTGTTATAATGCCTCAAGGGAGCGGATAAAA
TTTGTTGCAGGCTTAGCAGAATTTGCTATGTGAGTAAAGGTGAGACAAAA
GAAATGTAGATGCTGTTGATTGACCATTTGTAAATTTTGTTTTAATATAT
CTGGGATTCGGTGTGATTTTAATGTAGTTCTGGCTGGTCTGTAGACCGTA
ATAAACTTGAACTTGAAC
>rnd-1_family-190#Unknown ( RepeatScout Family Size = 495, Final Multiple Alignment Size = 100, Localized to 24 out of 24 contigs )
GGCCGGCGGGCTAGGCGCGGGTTGGCTGGCGGGGGGCCCCCCAAGCAGGC
GGGGCCCGGTACGGCCCGCCCCCCCGCCCCCTATCAACGCCACTG
>rnd-1_family-106#DNA/hAT-Blackjack ( RepeatScout Family Size = 1314, Final Multiple Alignment Size = 100, Localized to 24 out of 24 contigs )
TAGGGTTGCCAACCTCCAGGTGGGGCCTGGAGATCTCCCGGAATTACAAC
TGATCTCCAGACTACAGAGATCAGTTCCCC
>rnd-1_family-206#Unknown ( RepeatScout Family Size = 354, Final Multiple Alignment Size = 100, Localized to 24 out of 24 contigs )
AAAGTTCGGAAGTCTCGGAAGTCGCCATTGACTTCAATGGGGGGCCGAGT
TCGNAAGTCTGTAGAACGGCCCCCCANGAAGCCAGTGACACCAAACTTGC
AGGGAAACTCCTTCTACCTCTTCTCTCCATACCCTCCAAGTTTGGAGGGC
ATCGGACTTCGGGGGCCCAAGTTACGGACCCCTGAACAAGGTGCCCCCAG
GACACCCCTTTCCCCCATTGTTTCCTATGGGGAAAAGGACAGCTGCATCT
ACGGCTAACTGACCAAGCCAAACAGAAACAAAAGCCTGACAGCCAGTGGC
CACAAAGCCGACTGCAACACAGAACCACCACAAGTCCAACAGAACCAATG
CCGAAGCAGCAGGGAACCCCNCCAGAACCCAGGGCCCGACGTGGCACAGA
AGCTGAAAAGAACCAAGGTGAAACCAGAAGATCTCATCAGAATCAACTCC
AGCAAGGCACACAGAGAGAGTCTGCTTCCCTTTGGCAGCCCAACAGAACC
A
>rnd-1_family-12#SINE/ID ( RepeatScout Family Size = 5577, Final Multiple Alignment Size = 100, Localized to 24 out of 24 contigs )
ATCCTCACAGGGATGGCTCAAGTGGATCAGCCTCTGCCTTGCAAGCTAAA
GGTCCTGAGTTCAATCCCGGGGGTTGGCCTTCTGCCGAGGGGCCGTAAAA
CTTAGGCATGAAACCGTGGCGACACTTGTGTCATCCACGGCACCCACAGC
GGCAGTCTGGCTCCGGAGTGAACTCCGCCCAGCTGCCAGCTAAGGGATAA
AAAAAAAA
>rnd-1_family-135#Unknown ( RepeatScout Family Size = 872, Final Multiple Alignment Size = 100, Localized to 24 out of 24 contigs )
GCCAACCCGCGCCTAGCCCGCCGGCCATATGGCCGGCGGGCTAGGCGCGG
GTTGGC
>rnd-1_family-107#LINE/L2 ( RepeatScout Family Size = 1290, Final Multiple Alignment Size = 100, Localized to 24 out of 24 contigs )
CCCACTCTCCTGGCTTTCCGCAAACTATGTAAAACCGAGTTATTCAAAAG
GGCCTTCCACAGGTAAGAGGGTTGTAGTATAAGAGAAATGGTTCAGGAAG
ATGCCTAGGTAAAAGAGGACAGGGTCTGTAGACTAATACTGTGTTCTATC
AGTCGTTGTAGAATATGCTCCTACTATGTAGCTGTTGCATTGTTAAACTG
TATTATACAAAGAAAATGTTTATGCTCTATGTCACCACTGCTTTTCAGCT
CTGTATTTCTAATTTCTGCTATCCAAATGCTGTTGTTTTGTTTATTGGAT
GTCCTAGCTACTGTTTGTATTGTTTCTNTACTGTGTAACCCGCTTTGAGT
CCCAGTGAGAAAGGCGGGCTATAAATAACGTTAAATAAATAAATA
>rnd-1_family-36#SINE/ID ( RepeatScout Family Size = 5571, Final Multiple Alignment Size = 100, Localized to 24 out of 24 contigs )
ACACCTCACAGGGATGGCTCAAGTGGATCAGCCTCTGCCTTGCAAGCTAA
AGGTCCTGAGTTCAATCCCGGGGGTTGGCCTTCTGCCGAGGGGCCGTAAA
ACTTAGGCATGAAACCGTGGCGACACTTGTGTCATCCACGGCACCCACAG
CGGCAGTCTGGCTCCGGAGTGAACTCCGCCCAGCTGCCAGCTAAGGGATA
AAAAAAA
>rnd-1_family-350#Unknown ( RepeatScout Family Size = 106, Final Multiple Alignment Size = 100, Localized to 24 out of 24 contigs )
GGAGAAAAATTAAAGAGAAAAANAAGGCCTGTCTACTTACAGGAAGTTCC
GACCATAGAGTCCTGGAATTCCTAGAGCTACCCGGAAGTGGAAAGGCTAG
CTCTAG
>rnd-1_family-358#Unknown ( RepeatScout Family Size = 102, Final Multiple Alignment Size = 100, Localized to 24 out of 24 contigs )
AGTTGCGCGGAAGTCATGGAGCTGAGGCTTCTTAGAGATGAAAGCTAAAT
ATGTTTTATTATAAATATTAGAACTCCATTGTTAACTGTAGAAAAGGTAA
GAGGATAGATACTATCTAAACTGAGCTCATGGCTATCAGACTCTCTCTAG
GGACGACATGCCCAGGAACCATCAAAGAGGCTTGCTGAGGAGTGAGAGAA
GATGGGCGGGGGAAAGCAAACAGGAAAGGCCTAAGAATAGCAGTCTGATT
GG
>rnd-1_family-255#Unknown ( RepeatScout Family Size = 206, Final Multiple Alignment Size = 100, Localized to 24 out of 24 contigs )
TGTTGGCCNCAAGCTGGGCCTGAGGGTTCTTTGCTCGGCACGCGGAAGCC
AATTACACGTGGACGAGAGTGGAGAGCAGAATAAGATCTGTTTATTTGGC
CAGAAAAAGAAATGGTCAGTTTCAGAACACGCAGGTTCTCGCAAANGGAA
AAAGACCCCGAGCCTACTTTGCACAGACGTTTTAAACAGCATATTACATC
ACATCTTTCCCCCCTCCCTCCAAGGCATCGATTGGTCTTCACTGTACCCC
TCCCCTGGTTTCCAATTCGTGGAGTTTGTCAGATGGTACATTGGTCATGC
ATGAGCCAGCCCCCTTACTCNTTTGGCCCAAGCTTCGCACTGAGCATGTG
CGGGGTGTCCATTGGGCCAAGTTGTGAAACCCTGGCCATTTGCTAGATTG
GATTACTGAGGGGCACTTGACTGGATTATCAAGGGGCACCTTTGTTTTCG
CCTTGCCCCTGGGCTGCAAGGGGGGTCTCCTCCCTTTAGAGAGAGAGGCA
ATCTTGCAAGGGGATTTCTTTTGTCCCTTTCTCTGGCCCAGGGCTGGGTC
TGCCTGTCCATTGTATCAGGCTGCACCTCGAGCTAATCATGCCCTAAGCT
GGGGCGCTGTAGCCCTGCCTAGGCTATTGTTCCTTGTGATTAACTAGTTT
TTGTATAATGTAATCTTGTGTGAGTTTAACCTGTTGAACTCTGCTGTTTT
ACATTTTAAATTCTGTTCTAACTCCNATCTGTGTGTGTGTCTGGTTTTCT
CCATTTTGTTTTCTGGTCCCATTTTGTGCTTTCCATTTGTCCCATGCTCG
TCCTGCACCCCACA
>rnd-1_family-230#Unknown ( RepeatScout Family Size = 262, Final Multiple Alignment Size = 100, Localized to 24 out of 24 contigs )
ATTAAGCCTCTATTAAAGGGACAGGACATTTTTCTCCAGGCCTGTTGGCA
ACCCTA
>rnd-1_family-74#LINE/CR1 ( RepeatScout Family Size = 2774, Final Multiple Alignment Size = 100, Localized to 24 out of 24 contigs )
GTCCCTGACAACGGAAGGATGCCAGNCCCCAACCTGAGGAGAAGGAAGCG
CCGAGTAGTGGTGATCGGGGACTCCCTTCTGAGGGGAACCGAAGCGGCAA
TCTGTCGGCCGGACTTGCAGGTAAGAGAGGTTTGCTGCCTTCCAGGGGCC
AAAGTTCGGGACGTAGCAGATAGGCTCCCAAGGCTCTTTAAGCCCACAGA
CTATTACCCTCTTATAGTAGTACATGTGGGAACAAATGACACAGCCAGAC
GCAGTCTTGAAAAAACTGCAAGAGACTATGAATTGCTGGGCAAGAAGGTA
AAGGAGTTAGGGGCACAGGTGGTGTTCTCTTCCATCCTCCCTGTTCAGGG
AAAAGGCCCAGCCAGAGAAAGAAGAATTCTGGAAATGAACAACTGGCTGC
GCAGATGGTGCAAACGGGAACGGTTAGGCTTCATGGACAATGGGATGCGG
TTCCGTGAAGATGGACTCCTAGCAAGAGATGGTCTGCACCTCACAGGACC
TGGTAAGAATGTGTTTGGAAGGCACCTGGCAAACCTCATACGGAGGGCTT
TAAACTGAGTCCGGTGGGGGAGGGTGAAGACTGCTCTATAGGTGGGGTGA
ACATAACTAGGGGCAGGGAGCAGGTTGTTGAAGCTCCCAGTGGGCGGCAC
ATGTGCACAGAAGGGAGGGCACTGAGGACCCAGCACAGCAAGGGTGGGAA
AAGAGGCTGGAATATAGGGGGTCAAGCACATGGCCTCACATGTCTGTACA
CCAACGCACAAAGTATGGGCAACAAGCAGGAGGAGCTGGAGGCCCTATGT
CGGACGAGTAGGTACGATATCATAGGGATCACAGAAACCTGGTGGGATGA
ATCCCATCAGTGGAATATAGTGCTTCATGGGTATACCTTGTTCCAAAGGA
ACAGGCAACATAGGAGGGGAGGTGGCGTAGCACTGTACATTAGGAGCGAA
CTTACCTGCACTGAGGTACAGTTGTCGGATGAAAGTGGGAGAGTCGAGAG
TGTCTGGGCTAAGGTAAAAAGGCAAACTAGTAGTGGGGGTATATTGATTG
GGGTCTGCTACAGACCACCCAGCCAGTCAGCAGAAGCTGATGAGGATTTA
TTAAAGCAAATAACCGAAGCCTCAACAAAGCACGAGGTGGTGGTGATGGG
GGATTTTAATTACCCAGATATCAGTTGGAAGACTAATTCTGCCATACATA
AAAAGTCAGAGCAATTCTTAACTTGTATTGGAGACAACTTCCTCTATCAA
AAGGTTGAGGCAGGCACTAGAGGGGCTGCTATTTTAGACTTGATCCTCAC
TAATAGCGAGGAGTTGGTAGCAGACGTCAAAGTGGTGGGAACCTTAGGCT
CTAGTGACCATGCTCTGCTCGAGTTCTCGGTTGTGACTAGTCGATTAGTA
AAAGTCAGTCAAACACTAACTATGAATTTTAGGAAAGCCGATTTTAATAA
GCTAAGAGAATTAGTAAGGAGGATCCCATGGGAACAGAACTTAAAAGGTA
AAGGTGCTATAGATGGATGGGACTTCTTAAAAAGGAATCTAATGATAGCT
CAGTCCCAAACGATTCCGATGATGAGGAAATCTAGGAGGCAGCAGAGGAA
GCCTATGTGGTTTAATGGGCAGATAGCAAAGGAGCTGAAGCTAAAGAGGG
AGGCGTATTGGAAATGGAAGGAGGGGCTGATTACTAAGACTGACTATAAA
GCTGTAGCTCAAAACTGTAGGAAGGAAGTCAGGAATGCAAAGTCAGATAA
CGAGCTTAGACTAGCAAGGGAGGCAAAAGTCAGTAAGAAGGGCTTCTTCA
AATATGTCAATAGCAAGAGAAAGACAAGGGAGGCAGTGGGTGAATTGCTC
ACTCCAAATGGACAAATCATAACAGACGACCAGGAGAAAGCAGAGGAACT
CAACTCCTATTTTGCCTCTGTCTTTACATCTAAAAGTGACTCCTCCCACC
TTGTATTACCCTTATCACAATCACACCAGAAGGGGACAAGTGTCAGTAGG
CAGGAGGTAAAGGAACTCCTAACTCACTTGGATGTCTTCAAGTCTCCAGG
CCCAGATGGAATACACCCCAGGGTGTTAAGGGAGCTAGCAGAGGAGCTTT
CGGGTCCCCTGGCAACTATCTTCGAGGAGTCCTGGAGGACTGGGGAGGTC
CCAGAGGACTGGAGAAGAGCAAATGTGGTCCCACTCTTCAAAAAGGGGAA
AAAGGAGGACCCCAGTAATTACCGGCCAGTTAGTCTGACATCCATTCTGG
GGAAGATTCTGGAGCAGTTGATTAAGAGGACCATTTGTAAACATCTAGAG
GACAATGCTGTGATGACTAAGAGTCAGCATGGCTTTGTAAGCAACAGATC
ATGCCAGACGAATTTAATTTCCTTCTTTGACAAGATAACATCCTTGGTGG
ACGGGGGGAATGCGGTGGATCTAATCTACCTTGATTTCAGCAAGGCTTTT
GACAAGGTTCCACACAACAGTCTGGTTGACAAGCTGATNAAGATTGGTCT
GGATGATAAGACAGTGAGGTGGGTCCACAATTGGCTGGCTAACCGCTCCC
AGAGGGTAAGTATAGATGGGTCGGTGTCGAGTTGGTCAGCAGTGACTAGT
GGGGTCCCACAGGGATCGGTCTTGGGGCCGGTATTATTTAACATTTTTAT
AAATGATCTAGACGAGGGGGTTGATGGCCTGCTTATTAAATTTGCTGATG
ACACAAAATTGGGTGGTCTGGCAAATACCCAGGGAGACAGGATGAAACTG
CAATCTAACCTGGACAGGTTAGAGGTCTGGGCAGAAAACAACAGGATGTC
CTTTAACAAAGAGAAATGCAGGGTGCTACACTTGGGGAGGAAAAATGTAG
GTCATGAATATAAGCTGGGTCACTCAAGGCTTGGATGCTCTGCTTCAGAG
AAGGACTTGGGGGTGATCGTTGATAACAAGCTCAATATGAGCCAGCAATG
CGAAGCAGCTGCTAAGAAGGCTAACTCAGTTTTGGGATGCATTAGGAAAA
GCATTACTTCCAGAAAGCGGGAAGTTATTATTCCCCTCTACTCTACATTA
GTGAGGCCCCACCTCGAGTACTGTGTACAGTTCTGGNCACCTCATTACCA
GAAGGATATTGATAGGCTGGAAAGGGTGCAGAGGAGGGCGACCAGGATGA
TACAGGGTCTGGAGGGCTTGTCCTATGGGGACAGGCTGAGGGAACTGGGA
ATGTTCAGTTTAGAGAAAAGAAGACTGAGGGGGGATATGATAGCAGTGTT
CAGGTACATCAAGGGGTGTCACAAGGAAGAGGGTCAGGAACTGTTTTCCA
TGGCCACAGATAGAAGGACTAGAAACAATGGGTACAAACTACAGCTGCCT
AGATTTCACCTGAACACAAGGAAAAACTTCCTGACGGTTCGATCTGTACA
GCAGTGGAACAGTCTACCTACGGAGGTGGTGAGTTCTCCATCTCTGGAGG
TTTTCAAGAAGAGGCTGGATAGCCACCTCTCGGGGATGGTTTAATGGATT
CCTGCACCGTGCAGGGGGTTGGACTAGATGACCATTGTGGTCCCTTCCAA
CACCTTATTCTATGATTCTATGATT
>rnd-1_family-205#Unknown ( RepeatScout Family Size = 364, Final Multiple Alignment Size = 100, Localized to 24 out of 24 contigs )
CAGTGGCGTCACTAGGGGGGGCGGGGGGGCGGGCCGCCCCGGGCCCCCGC
TGTTCAGGGGGCCCC
>rnd-1_family-80#LINE/Penelope ( RepeatScout Family Size = 2363, Final Multiple Alignment Size = 100, Localized to 24 out of 24 contigs )
TATCTGAAGAAGTGAGCTGTGACTCACGAAAGCTCATACCCTACCACAAT
TTTTGTTAGTCTTTAAGGTGCTACTGGACTCTTGCTCTTCTCTACTGCT
>rnd-1_family-314#LINE/L2 ( RepeatScout Family Size = 138, Final Multiple Alignment Size = 100, Localized to 24 out of 24 contigs )
TGGAATGGGAAGCTCCTTGAAGCTATTGACAAGATCGCTCCCCGNCGACC
TCTCCCACCCTCAGGGCGGAAGCCAGCCCCGTGGTTTACCGCGGAACTGG
GTGACCTAAAGAGGGCCGGGAGACGTCTAGAAAGACGTTGGCGTAAAACT
CGCACCGAATCTGACAGAGCACGCTACAGAGCCCACTGGAAGACCTATGA
GATGGCGGTGATAGCAGCAAAGAAACGTTATTTCTCTGCNACCATTGCAT
CAGCTAGCTCACGACCATCTCAGCTGTTCAAAGTAGCTCGACATCTACTG
ACTCCTAAAAGTGAACCCTCACTGTCCCAAGAAC
>rnd-1_family-199#LINE/CR1 ( RepeatScout Family Size = 395, Final Multiple Alignment Size = 100, Localized to 24 out of 24 contigs )
AATGAAGTTGATGGGCAGTAGATTCAGGACGGACAAAAGGAAATACTTCT
TTACTCAACGAGTAATTAAATGTGGAATTCGCTGCCAGNGGATGTAGTGA
TGGCCACGAGCATAGATGGCTT
>rnd-1_family-258#LINE/RTE-X ( RepeatScout Family Size = 199, Final Multiple Alignment Size = 100, Localized to 24 out of 24 contigs )
TCTTTTTTTAAGACAAGGGGNGGCCANTATATTCCAGCGGCCATAAAGCT
NTTTAAGGCNAAAACCCGNGCCCAACTNCTATACGGCGCNGANGTNGGNC
CNTACAAAATCTACCCCANTGGAANCAGTTCAAACNAAATTCTTGAGANN
NATTTTNCAGGTTCCCCCCTGCGTCCCNAACGCCATNATAGTAGGGAGGC
GGGCTTGCCCNAGATNGAATCACTGGTNCGGACCAACACCNTAAATTATT
GGCTGAAGGTACAGTTCCAGCCCACGGGCCTGGCCCCNCTGATCTTGGAG
GACAACTTTGTGGGNAGCTGGGAGAAAAGCGTCCAAGAGAAGATCTATGC
GANTGTGGCTTNTCCCCCGAAGCGCTTCGGNCCATGGGTTTGGACAAGGC
NAGGGCNGTGATTAGACAAAGGATTCTGGACCNAGAACTNCAAACGATCT
TTCCCAGGATCCCCCAGGAGGTCTTTCTGGGGNCTCAGGTCTATCGGTAT
ATGCCCGCTCGGTACACTCTGAAATTGGAGATCCCCAAATATAGAAGGGC
GTTTACNCTGGCNAGGCTGAACGCNCTCCCTACTGCGGTCCTGGAGGGNC
GNTTTAANAANATCCCCTACCAGCAGAGGCTNTGTCCCTGTNGCNCGGGT
GANGTNGAAACAACNGCGCACTTCATTCTGCACTGCCCTCTCTATCATGC
CCCGAGGGCTAGNTTTATNACCCCNTGGATCTCTACTCTGCCCTACAANC
AGGACAATCTGATTCTGCATAGTCTNCTNTCNGACAAGAAGGACAGNATT
TCNCTTTCNGTGGCCAAATTTTGCCACGCGGCNTGCAGATACGTAAGACG
CTAATATAGGGTTTGAAACCTCCTTGGTCTGGTGGTCCAGGGATCAAATG
CCATGATTGGGTAGGATAACTTATGCTTGAGTCACACAGTGTTGGATATG
CACCTTGTTTTACGTTTATATTTTTATTCAGTTTGAATGGCTTTACTTAC
CTGATGTTTGTATTTTATCTCATTTTAATTGTCTGTTTTCTTTGTATGTG
CTGGTCTGTGACCGTGAATAAATTCTTACTTACTTACT
>rnd-1_family-328#Unknown ( RepeatScout Family Size = 126, Final Multiple Alignment Size = 100, Localized to 24 out of 24 contigs )
TGTTAGAAGCTGNAGTTTACGCTGTCTCCAAGCCTCAGAGTTCAGAGGGG
GTGTTACACAGAGTTAGAGAGATAGATAGGTCAGACCAGGACCTCTCTAG
CCTCACACTTGTCTGCTCTGTCNCTATCCCTTTGAACTGGAGACTGCTAT
TCTTAGGGACTTCCTGTTTCCTGCTTCTTCCTCTCCTCTCTTTTCTAGCC
TCCATTTTTGCAAGCATGCTGCTAAGCTGCATCCACAGCCATCCTAGTTA
GATAGATTAGTTATGATCCCAGTTTCTATCCTATCCTATANAGAATGGAG
TTCACTACAATAAACGACTCTTATTTTGTTCGTTGAAGCCAAGAGTCTCA
GTCTGATTTAATTCTCAGTCAGCAGCCAACTGGGCCACGCTTTGCTGCGC
AACATGTGCTCTGTACTCTGCCTAAACTTCTAACA
>rnd-1_family-7#LINE/RTE-BovB ( RepeatScout Family Size = 5588, Final Multiple Alignment Size = 100, Localized to 24 out of 24 contigs )
TGGATGACCAAACAACCACGGCCACAAACGCAACATACACACACACAGAA
ACGACACACGCATCCACAAAACACAATTCCAAACCCAGGGCGACCAACAN
CAAACAGAATCAGGTAAGTGGGCAGGATCATGGCGGAAGGACGAGAAACG
CAAGCCGCGAAGTCATCACGCCGAAGACGGAGATNCGNNTGGCTACCTGG
AATGTGCGCACAGGCCACCAGGCGGGACAAAAGGAGATCATCGCGCGNGA
ACTAGTGAGATATCACGTATCGATTGCAGCGCTGACAGAATTGAGAATGA
CGGGCTCAGGGACCCAAACCGTCCAAATACCGAAGACCGAGGAGAAAATA
ACCTTCTACTACTCCGGGAATGACGACAGACACGCGGAAGGTGTCGGCTT
CGCACTGGACTGGAAAGCAGCAAGAAGCGTTCTGGCATTTCAGCCACTAT
CGAGCCGACTGGCCGTCCTGACTCTTGCTGGAACAATCAACACACACATT
NTCGCCGCGTATGCACCAACGGAGATCAGCACAGACGACGCCAAGGATGA
NTTCTACACCCAACTGCAAGACGCTTTGGACACCGTGCCCAAGAAGGACC
TAATCATTCTAGCTGGNGACTTCAACGCACACGTGGGAGCAAACCGAACA
GGCTGGGAAGACGCACTTGGAAACTTTGGATTCGGCGAGATGAACGACAA
CGGACTAAGGCTACTGTCGTTCGCGGCAACAAATGGACTGCAAATAGGAA
ACAGCCTCTTCCGACATCCCAAGAAACACCAACTCACATGGCGCGCACCA
AATGGAAAAGACACAGCAGTTCTAGACTACTTTCTTCTCAACGCCCGCTT
CCGAACCTCAGTCATGGATGTCCGGGCAATGCGTGGAGCAGACTGTGGCT
CGGACCACTACCTGGTCCTGGCCAGAGTTAGACTCAGATTAAAGTGCTCT
CAACGGAGAACCCCTACCTTGGAGAAAAGGGACTGGACAAAACTGACAGA
GCCGGAGTGCCAGCGTAAATTCCAAATCGCACTAGCAAACAGGTTTGCTG
CACTCTCTAGAGAGGAAGACGTGGACAAGGAGGCGAGACAGGTCTCCGAG
ACAATATATGAATGTGCGAAGAACGTCTGCCCACCCATTCGCAGCCGAAC
ACAGGCCTGGATATCAGACGGATGCCTAGACCTCATAGACCAACGGAAAC
AAGTGAAGCTCTCTAATCATGAACGATACAGGCAGCTTAACAAGGAAGTC
AGGCGTCGGGTAAAAGAGGAACGCGAGGCGCACTTGAACAGGGTGGCCGA
GGATTTNGAGGTCATGGCGCAGAAACACCAATTTCACGCACTTTTCACCA
CGCTCAGGCGGATCAGCGGCAAAACAAGAAAGATAAGCAACACCATCCGC
AAAGCCGATGGAACCTTTGCCCGCTCCACCGAGGAAAGCCTACAAAGATG
GAGGGAATTCTTCCATCAACTGCACAGCCACGAAACTCCACAGGGACTGT
CACCTGACCCGCCAGCAATAGCACCCCCTGAACACCTGGCGGCAGACGGT
GAGCCGACACTGGTAGAAGTGGAAATGGCAATAAAAGGACTGAAATCTGG
CAAAGCGGCAGGAATAGATGGTATCACAGCCGAGGCACTCAAGGCTGGTG
GGAAACTTCTCACACAGCGCCTGCACCTACTGCTGCGGCAAATCTGGCGC
ACAGAGTGCATACCAGCGGCATGGAAACGGGCTATCATCATCCCTGTCCA
CAAAAAGGGAGACAGCAAAGAATGTAAAAATTACCGAGGGATAAGTCTTC
TATCAATCGTGGGGAAAATCTACATGAAAATCATCCAACTCCGCCTGCAA
CAGCACCGAGAACAGACCACCAGAGAAGAGCAAGCCGGCTTCCGCTCAAA
CCGAGGGTGTTGCGACCAGATCTTTGCGATCCGACAACTTATGGAAGAGC
ACATCAGATGTGGCAAAAGAATGGTCATCACCTTCATTGACTTCCGGGCT
GCATTTGACTGCGTACACTGGCCAGCCTTGTGGAAGTCGCTGCAAACCGA
ACACATACCAGGAAAATTCATTCGCCTACTCAAAGAAACCTACAAGGACT
CTACAAGCTGTGTGCGCATTGGAAATGAACTCACAGAAGAGTTCCCAATT
CACAACGGTGTTAGACAGGGATGCGTGATCTCCCCGCTACTATTCAACAC
CGTGGTGGACGCCATAATGAGAAAAGTCTTCAACGATAGAAACGGAGTCC
AATACGCCGAGAACCGGTACATCACAGATCTGATGTTTGCCGACGACAGT
GCTGTCTTTGCAAACGACGATGCAGAAGCGACGGATATCCTACATGACAT
TGCGAACACAGCCCGCGCATACGGCCTGAAGATNAACGTAGACAAGACCA
AAGTCCTCACATCGGATGGCTCGCAAGCCAATGTGTACTTGGATGGAGCC
CAAATTGAGCAGGTCTCTGAGTTCAAGTACCTGGGATCACTAATACAGGA
AAAGAAGGTGGCAGCATCGGCCGAAGTGCGACACAGGATTGGCCTGGCCA
CCTCAGCCTTCGGATCCCTAACACGGTGCCTATGGAAGAAACGGAATGTA
TCCATGAAGACGAAGATGCGACTATTTAGGGCGCTGATTCTCCCGGTTCT
GCTCTACGGTGCAGAAACATGGACGCTCCTGAAAGAGGACATTAACAAGC
TTGAGACCTTTCAAATGCGATGCCTACGACGCATATTAGGAGTCTCGCTA
CTAGACCGCCTACGAAACACCACCATCCGGGAGAGATGCGACAACCAAAC
CACAGTTGAAGACATTCTCAAAGAACGCAGGCTACGCTGGTTTGGCCATG
TATGCAGGATGGCCGAACACCGCCTCCCACACACGATGCTGTGGAAACAA
CGACCATCCACATGGAAGGTGCAACGAACGGCACCAAAGAAGACCTGGAC
CACACACATTGACCAGGACCTCAAGGCTCGTAGACTCGACNCCGGCAGTG
CAAAACAAGCGGCCTTGGACCGCAAGACATGGAAAATGGTTGTGAGGGAC
AGCGGTCATCCACCGGCACCCACAGCGGCCTACTGGCTCCGGGGTAGACC
CCGCCCAGTGGCCAGCTAAGGGCAAGAAGAAGAAGAAGAAGA
>rnd-1_family-109#Unknown ( RepeatScout Family Size = 1200, Final Multiple Alignment Size = 100, Localized to 24 out of 24 contigs )
TAAGCTTTCGTGTGCACAGCACACTTCTTCAGATACANTGAAACAGAGTC
ACCAACCATCACATATAGGTAGAGGGTGGGAAAGGTGTTGCAAAGNAGGG
CCAATTAGAGTCAAGATGCATA
>rnd-1_family-151#LINE/RTE-BovB ( RepeatScout Family Size = 721, Final Multiple Alignment Size = 100, Localized to 24 out of 24 contigs )
GATCTTTCACAGACAACGGCAGTGGCACTTCAGCTAACCCTGGTTTGCTA
TGCAGAGGAAGGCAATGGCAAACCACCTCTGAACATCTCTTGCCTTGAAA
ACCCTATGGGGTCGCCATAAG
>rnd-1_family-119#Unknown ( RepeatScout Family Size = 1083, Final Multiple Alignment Size = 100, Localized to 24 out of 24 contigs )
GCCAGCCCACAGGGCCCAGCCAACCCGCGCCGAGCCCGCCGGCCATATGG
CCGGCGGGCTCGGCGCGGGTTGGCTGGCGGGGGCCCCCTTCCCTCCCGCC
T
>rnd-1_family-171#LINE/CR1 ( RepeatScout Family Size = 611, Final Multiple Alignment Size = 100, Localized to 24 out of 24 contigs )
TTATCCCAATCTTCAAAAAAGGGAAGAAGGATGACCCAGGAAACTACAGG
CCAGTCAGCCTGACCTCTGTCCCAGGGAAGATATTGGAGCAGATTTTGAA
GGCGTCAATCTGCAAGCATCTGAAGGACAACTTGGTGATCCGGGGAAGTC
AGCATGGATTTGTCCCCAACAGGTCCTGCCAGACCAACCTCGTCTCCTTC
TTTGATCGAGTGACAGGCTTACTGGATCGCGGGAATGCTGTCGATGTAGT
TTACCTGGATTTCAGTAAAGCTTTTGACAAGGTTCCCCATGATGTTCTGA
TGGGTAAACTGGAGGACTGTGGACTGGACTCTAGGATGGTTAGATGGATA
GGGAACTGGTTGGAGAATCGCACCCAAAGAGTAGTTGTCAATGGCATTTC
GTCTGATTGGAGGGAGGTGTCCAGTGGAGTGCCACAGGGCTCCGTTCTCG
GCCCGGTGCTTTTCAATATTTTTATAAATGATCTGGATGAGGGTGTGGAG
GGACTACTCATTAAATTTGCAGATGACACCAAATTGGGAGGAGTAGCAAA
CACCCTTGAAGATAGAGATAGAATTCAACGAGATCTGAACACACTGGAAA
AGTGGGCAGATGTGAATAGGATGCGATTTAACAAGGATAAGTGCCGGGTT
CTGCATCTGGGTAACAAAAATGCGAAGCATGCATACTGGATGGGGGA
>rnd-1_family-306#Unknown ( RepeatScout Family Size = 148, Final Multiple Alignment Size = 100, Localized to 24 out of 24 contigs )
GGGGCCCCCCGCAGCTCCTCCACCGCCCCGGGCCCCCCACCGCTCCGCAA
CGCCACTG
>rnd-1_family-179#LINE/Penelope ( RepeatScout Family Size = 564, Final Multiple Alignment Size = 100, Localized to 24 out of 24 contigs )
ATAACAAACACACACAAGGACCTTTGCCCCCACAGCACTCCANCAGCCCA
AAGAATTTTTACAGACCTTTTGTCTGCTCCCCCCACACATCCCCCCCTCC
TCAGCCTAGAAATATCAGGGTTCCAGCGTCCCGAACCTCACAAGTGACAC
AACAGCCTAGGAGGTCCGAGAGACTTCGCAGGCTGCAACCCCACTGAGGA
TGCTTCCCGCAGCTGGGAGCGAAACGTTTGGAAATGGATACTTTTCCNAT
AGAACACGGCGCTCTCNCCCGAAAAATCCTCCGAACACTA
>rnd-1_family-75#SINE/MIR ( RepeatScout Family Size = 2727, Final Multiple Alignment Size = 100, Localized to 24 out of 24 contigs )
CTCTCAGCCTAACCTACCTCACAGGGTTGTTGTGAGGATAAAATGGAGGA

>rnd-1_family-138#SINE/5S ( RepeatScout Family Size = 864, Final Multiple Alignment Size = 100, Localized to 24 out of 24 contigs )
ATTCAATAATTCTGTGACAGTTGGCACAACTGATATGATAGGAGAAGTTG
AAATTCATGGTAAAAGAACTGATATTTTCTCTCTCTNCACAGCAGAAGCT
CTGAATGGGGCCTGGCAACCTCACCTCTACTTCTGAATTCATCCTGGTGG
GACTCACCGATGACCGCGAGACACAGATNCTGCTCTTTGTACTGATTCTN
CTCATCTACTTATTTACTCTTNTNGGGAATCTNNTGATCATCNTGCTGGT
ACGGGTGGACTCCCAACTCCACACGCCCATGTATTTCTTCCTCACGNATC
TCTCNNTCCTGGACGTCTGTTACGTCACTAGCACTGANCCCCAGATGTTG
TCTCACCTTCTAGCGGGNCANGCACAATTGTCCTTGATCCGTTGTGCATT
GCAGATGTATGCAGCTTTGGCTCTGGGCGCTGCTGGAACGCTTCTGCTGG
GCGTCATGGCCTATGACCGCTACGTGGCCATCTGCCATCCCTTGCANTAT
GCCACAGTCATGGGACAACGGCGCCAGTCACTGCTTGCTTCAGCCTGTTG
GGTAGGTGGCTTTNCTGGCGCAACAGCATGTGTCAGCTCCACGTTCAGCC
GCCCCTTCTGTGGTCCTCGCTGCATCAACCACTTTTTCTGTGACGTACCA
ACGNTGCTGAAACTAGCATGCGATGACGTCCACATCGCAGAATTGGTCGT
TTTTNTATTTGCAGGGATAGTTGCTATGTTNCCCTTNTCGGTTATCTTNA
TCTCCTATGGTCTCATTTCGTCTTCTGTGTTCCGAATGCGGTCAGCCGCT
GCTCTACGTAAGGCCTTCTCCACCTGCGCGTCCCACCTNACTGTGGTCAG
CNTGTCTTNTGGCTCAGCCATGTTTACCTATATCGTACCCCCGTCAGCTA
AGATCTCCTGATACCGACAAGCTAATTGCNGTGTTCTACGCNGTNGTCAC
CCCCNTNCTNAACCCNATCATTTACACCCTGCGGAACAAAGAAGTCCATG
CGGCGATGGCCAAGGTGTTGAGGAGACTGGGCTTGGCCAAGAAATGTTGA
CCCTGACCTGGATGGCCCAGGCTAGCCCAATCCCATCAGATCTCGGAAGC
TAAGCAGGGTCAGCCCTGGTCAGTAC
>rnd-1_family-280#Unknown ( RepeatScout Family Size = 182, Final Multiple Alignment Size = 100, Localized to 24 out of 24 contigs )
GGTTTCACAATATGGCTCAGCAGAAGCCCCATAGAGCACTCCGCACATGC
CCAGTGCGAAGCTTGGGCCAAANGAGTAAGGGGGCTGGCTCATGCATGAC
CAATGTACCATCTGACAAACTCCACGAATTGGAAACCAGGGGAGNGGTAC
AGTGAAGACCAATCGATGCCTTGGAGGGAGGGGGGAAGATGTGATGTAAT
ATGCTGTNTAAAACGTCTGTGCGAAGTAGGCTCGGGGTCTTTTCGCTTGG
AGAACCTGCGTGTTCTGAACTGACCATTTCCCTTTGTTTGGCCAAATAAA

>rnd-1_family-130#DNA/hAT-Charlie ( RepeatScout Family Size = 975, Final Multiple Alignment Size = 100, Localized to 24 out of 24 contigs )
CCAGGGGTGGGGAACGTCAGGCCCCAGGGCCGTATACGGCCCTCGAAATC
ATTTGGTCCGGCCCTCCGGGCCCCACCAGGCACCAGCCAACCAGCACCTA
GCCCACTGGCCATATGGGCATTCGCAGCCCCGATCCGGCCCTCGAATGAT
GTTATAAATATCCAAATGGCCCTTGGCAGAAAAAAGGTTCCCCACCCCTG

>rnd-1_family-66#SINE/ID ( RepeatScout Family Size = 3379, Final Multiple Alignment Size = 100, Localized to 24 out of 24 contigs )
CAGCAGGGCCCTCTTGTGGTGGCTCAGTGGATCAGCCTCTGCTTTGCAAG
CTCAAGGTCCTGAGTTCAATCCCGGGG
>rnd-1_family-93#Unknown ( RepeatScout Family Size = 1748, Final Multiple Alignment Size = 100, Localized to 24 out of 24 contigs )
CAGAGGCGTTGCCAGCCATGGGNGGGCGGGGCCCGGGGCGGCGCGGCCCC
GCTGTGGGGCCCCCCGAACCGGAAGTGATGGGGTGCAAAACCGGAAGTGA
CGTCACTTCCTGNANCCGCGCTTTTTAAAAAAAATTTTTTTTAAAAAAAA
TTTCCCTCCTTTCCCCCTGCAGGGGCCAACCAGTGCCTTGCCCGCCAGCC
ATATGGGCCGGCCGGGCGGGGCCGGAAGGGAGGGAAAGGAGGGGGAAATT
TTTTTTAAAAAAAATTAAAAATATTTTTTAAAAAAAATATATTTTTTTAA
AAAAATTTAAATGGCCAGGATGGGGCCCCCTGAACAGATGGGGCCGGAAG
GGAGGGGAAGGAGGGGGAAATGTATTTGTTTTAAAAATTATTATTATTTT
TTAAAAAATATATATTTTTTTAAAA
>rnd-1_family-345#DNA/hAT-Charlie ( RepeatScout Family Size = 111, Final Multiple Alignment Size = 100, Localized to 24 out of 24 contigs )
CAGCGGTTTTCAACCGCTGTGCCGCGGCACACTGGTGTGCCGCGAAGGGC
CTCCCGGTGTGCCGCGGCNGCAGCAGCCGCGGCGCGATCCGCGGCCGAAA
CCGCGTGCGGGTTTGGCCCACCCGCCCGCCCGGGGCCTTATTCTTACCTT
TGAAGCCTGCCGCGCCGCCGCCAACTGCGCCGCCGCGCTNCCGCCGCCAA
TGGGGGGGGAGCTCCGGCTGGGGG
>rnd-1_family-209#Unknown ( RepeatScout Family Size = 349, Final Multiple Alignment Size = 100, Localized to 24 out of 24 contigs )
GGGGGGCGGCAGAGCGCACCTTACCTGCGCTTCCCGGGGTCCCGCGCCGC
GCTGCCGGCCGCCATTTTATGGGCGGGAGCATTTCCGGNAAACCGGAAGT
GCCGCGCGAAAACCGGAAGTGGCCGGTTTTCGCGCTTTTCACGCAGAAAT
AAAGNNAAAAAAGGACACAGGGCGGGCGGGAGGGCCCCTCTCGCGCTCCC
GGAGGCCCCGCCGCGATCGCGAGGCCCGGGGCGGTCCGCCCCCACCCCCC
CCCCCCTTTTCAACGCTACTG
>rnd-1_family-282#LINE/RTE-X ( RepeatScout Family Size = 180, Final Multiple Alignment Size = 100, Localized to 24 out of 24 contigs )
AGATCAATCTTACAGGTNCCNCGCTGTGTCCCAAATGCCCTGGTNAGACT
GGAAGCGGGACTCCCCAAGATCGAATCAGTGGTTTGGACCAACACAATAA
ATTATTGGCTGAAGGTACAGTTCCAGCCGAGAGGCCTGGTCCCGCTGATC
TTGGAGGACAACTNTGTGGGGTCCTGGGAAAAAAGCGTCCAAGAGAAGAT
CTTGCAATGCGGCTTTTCCCAAAGTGCTTTAACCCATTTGGGTTGGGACA
AGGCAAAGNTGGTGATNAGGCAGAGAATTCNGGACATNGAACTNCAATCG
GTNCGTCCTAAAATAGCCACAAGAGCTTATCTGGGCAGGCAGACCTCGGG
GTTTCAGTTAGCCAGATATATAAGATCAATTGAGGTCCCGAAATACAGAA
GAGCGCTTTCNCTGGCCAGGTTGGACGCGCTTCCACTNGCGGTCTTGGAA
GGAAGATNTAANAAAACCCCNTACGCAGAGAGGANATGCCCCTGCGGGGA
GGATGAAATAGAAACANCTACGCACTTCCTTTTGCATTGCAAATCTTATA
TTGAGCCCAGACAGAAATATCTTCTGCCGNTCCTGTCGAAATACCCAGGG
CGTCCTGAACAATTTTATATCAATTTACTATTATCAGACCAGGATGACAC
AATTTCGCTAAACGTTGGGAAATTTTGCTATATTAGCTGCAAGACGCGAA
AAGAAATCTTCCGGGGATAACTTGTCATGTGTAAAATAATGAGGCTCCAG
GTTGTTGAGATCATTGGTGGACTGCTATTTTCATGTACAGTAATATAGAG
GCTCTGANCAGATGGTAGTAACTATATTGGGGTGTGGGATGGCTGTGGGT
TTGTTTAGAGGACNTTGCTTAGAACGAGCAACACCATGTATGCTGGTTTT
ATTTTAAATTATATGTATGATTTGTATGTTGTTTGTTGTATGTTGAAACG
CTGGTCTTTGACCGAATAAAGAAATTGATTGAT
>rnd-1_family-266#Unknown ( RepeatScout Family Size = 192, Final Multiple Alignment Size = 100, Localized to 24 out of 24 contigs )
CCCAAGTTTCAAGTAGATTGGACCCAGGGGTCCAATTCTACAAGCCCCCG
AACAAGGTGCCCCCAGCCGTTCTCCATTGTTTCCTATGGAG
>rnd-1_family-192#Unknown ( RepeatScout Family Size = 457, Final Multiple Alignment Size = 100, Localized to 24 out of 24 contigs )
GGGGGGGCGGGGGGCGGACCGCCCCGGGCCTCGCGATCGCGGCGGGGCCT
CCGGGAGCGCGAGAGGGGCCCTCCCGCCCGCCCTGTGTCCGTTTTCACCT
TTATTTCGGCTGTTTTCGCGCGAAAACCGGCCACTTCCGGTTTTCGCGCG
GCACTTCCGGTTTNCCGGAAATGCTCCCGCCCATAAAATGGCGGCCGGCA
GCGCGGCGCGGGACCCCGGGAAGCCGCAGGTAAGGTGCGCTCTGCCGCCC
CCCCCC
>rnd-1_family-155#DNA/hAT-Charlie ( RepeatScout Family Size = 692, Final Multiple Alignment Size = 100, Localized to 24 out of 24 contigs )
TCTAGANCAGGGGTGGGGAACCTCCGGCCCGCGGGCCGGATACGGCCCGC
GAAGACACTTTGTCCGGCCCGCCGCCTGTCAGCTGGCAGGGGGAAAGCCG
AGGCTCCGCGATCACTTCCTGGTTTTTCCGGAATTTTTTTGATTATTTTT
TGGGGATTTTTTTTCTTAAAAGGGCCCCGCCAGCCAGCCTGAGCCTTTTA
AAAGGGCCATGCCAGCCAAAGGGCCCCACCAGCCAGCCTGAGCCTTTTAA
AAGGGCCATGCCGGCCGAAGGGCCCCGCCGGCCAGCCTGAGCCTTTTAAA
AGGGCCATGCCAGCCAAAGGGCCCCGCCAGCCAGCCTGAGCCTTTTAAAA
GGGCCATGCCAGCCAAAGGGCCCCACCAGCCAGCCTGAGCCTTTTAAAAG
GGCCACGCCAGCCAGCCTGAGCCTTTTAAAAGGGCCATGCCAGCCAAAGG
GCCCC
>rnd-1_family-291#LINE/Rex-Babar ( RepeatScout Family Size = 165, Final Multiple Alignment Size = 100, Localized to 24 out of 24 contigs )
TGGCACCAAAACTCTGGAACTCTCTCCCCAGGGAGACTCGTCTGTCCCCT
TCTGTCGCCGTCTTCCGCCAGCGGGTGAAGACTTTTTTGTT
>rnd-1_family-13#SINE/ID ( RepeatScout Family Size = 5577, Final Multiple Alignment Size = 100, Localized to 24 out of 24 contigs )
ATCCTCACAGGGATGGCTCAAGTGGATCAGCCTCTGCCTTGCAAGCTAAA
GGTCCTGAGTTCAATCCCGGGGGTTGGCCTTCTGCCGAGGGGCCGTAAAA
CTTAGGCATGAAACCGTGGCGACACTTGTGTCATCCACGGCACCCACAGC
GGCAGTCTGGCTCCGGAGTGAACTCCGCCCAGCTGCCAGCTAAGGGATAA
AAAAAAAA
>rnd-1_family-194#Unknown ( RepeatScout Family Size = 435, Final Multiple Alignment Size = 100, Localized to 24 out of 24 contigs )
GAGCAATCCTAAGCAGGTCTACTCAGAAGTAAGTCCCATTTTATTCAATG
GGGCTTACTCCCAGGAAAGTGTTCTTAGGATTGCA
>rnd-1_family-22#SINE/ID ( RepeatScout Family Size = 5576, Final Multiple Alignment Size = 100, Localized to 24 out of 24 contigs )
TGCCTCACAGGGATGGCTCAAGTGGATCAGCCTCTGCCTTGCAAGCTAAA
GGTCCTGAGTTCAATCCCGGGGGTTGGCCTTCTGCCGAGGGGCCGTAAAA
CTTAGGCATGAAACCGTGGCGACACTTGTGTCATCCACGGCACCCACAGC
GGCAGTCTGGCTCCGGAGTGAACTCCGCCCAGCTGCCAGCTAAGGGATAA
AAAAAAAA
>rnd-1_family-14#SINE/ID ( RepeatScout Family Size = 5577, Final Multiple Alignment Size = 100, Localized to 24 out of 24 contigs )
ATCCTCACAGGGATGGCTCAAGTGGATCAGCCTCTGCCTTGCAAGCTAAA
GGTCCTGAGTTCAATCCCGGGGGTTGGCCTTCTGCCGAGGGGCCGTAAAA
CTTAGGCATGAAACCGTGGCGACACTTGTGTCATCCACGGCACCCACAGC
GGCAGTCTGGCTCCGGAGTGAACTCCGCCCAGCTGCCAGCTAAGGGATAA
AAAAAAAA
>rnd-1_family-220#LINE/RTE-BovB ( RepeatScout Family Size = 294, Final Multiple Alignment Size = 100, Localized to 24 out of 24 contigs )
ACATTAACAATCTGAGATATGCTGATGACACCACATTACTGGCAGAAAAC
AGTAGCGACTTGAAACGACTACTGGTGAAGGTTAAAGAAGAAAGTGCCAA
AGCAGGACTACAGCTAAACATTAAGAAGACAAAAGTAATGACTACTGAGG
AATTACTCAGCTTTAAGGTTGGCAATGAGGAAATTGAAATTGTGAAAGAT
TTTGTGTTCCTTGGTTCAGTCATCAACCCAAAGGGAGACTGCAGCCAAGA
AATCAGAAGGAGATTGAGACTAGGAAGGGCAGCCATGAAGGAACTAGAAA
AGATCCTTAAGTGCAAGGACGTGTCACTGGAGACCAAGATCAAGATCATC
CATACTATGGTATTCCCCATTACCATGTATGGATGTGAAAGTTGGACAGT
GAAGAAAGCGGACAGGAAGAAAATCGATTCATTTGAAATGTGGTGTTGGA
GGAGAGTTTTGCGGATACCATGGACTGCCAAAAAGACCAATAAATGGGTT
CTAGACCAAATCAAGCCTGAATTGTCACTAGAGGCTAAAATGACTAAACT
G
>rnd-1_family-183#LINE/CR1 ( RepeatScout Family Size = 535, Final Multiple Alignment Size = 100, Localized to 24 out of 24 contigs )
TCCAGTACCAGAGGCAGTATGCCTCTTTATATCAGTTGCTGGGGAGCACG
GGCGGGAGGATGCTGTTGCAGTCATCCTGCTTGTGGGCTTCCTAGAGGCA
GCTGGTCGGCCACTGTGTGAACAGAATGCTGGACTTGATGGGCCTTTGGT
CTGATCCAGCATGGCTCTTCTTATGTTCTTA
>rnd-1_family-341#Unknown ( RepeatScout Family Size = 114, Final Multiple Alignment Size = 100, Localized to 24 out of 24 contigs )
TCCTGGGAGTAAGCCCCATTGAATAGACCTGAGTAGGATTCTGAGTAGAC
CT
>rnd-1_family-98#SINE/ID ( RepeatScout Family Size = 1529, Final Multiple Alignment Size = 100, Localized to 24 out of 24 contigs )
GGGAGAGGGCCGTGGCTCAGTGGTAGAGCATCTGCTTNGCATGCAGAAGG
TCCCAGGTTCAAT
>rnd-1_family-131#Unknown ( RepeatScout Family Size = 965, Final Multiple Alignment Size = 100, Localized to 24 out of 24 contigs )
CCCTCCCCAGGCTCCACCCCCAAATCTCCAGGAATTTCCCAACCCAGAGC
TGGCAACCCT
>rnd-1_family-124#LINE/L2 ( RepeatScout Family Size = 1051, Final Multiple Alignment Size = 100, Localized to 24 out of 24 contigs )
TGCCTGGCTGCTGTGGTCAACTGGCTGAAAGCCAACAAACTGAAACTGAA
CCCAGACAAGACGGAAGTAATGCTGGTTGGGAAGCCGGAGATCTTGAAAG
ACATTGTGCTTCCCACTTTCGATGGGGTTCAGTTGTCCCTTTCTGAATCG
GTTAAGAGCTTAGGGGTCCTGCTGGACCCAGCTTTGCTGCTGGAGAAGCA
AGTTGATAAGGTCGCAAAAACCGCTTTCTATCAACTCAGTCTAGCGCGGA
AGATGGCCCCTACCTTGACACGGCTGATCTGGCCACCTGGATCCATGCCA
CTGTAACTTCAAGACTAGACTACTGTAATGCACTCTATGTAGGCCTTCCC
TTGAAATCCACTCGGAGACTCCAGCTGGTACAGAACGCCGCAGCCCGGCT
ACTATCAGGAGCCAGGTGGNGCATGCATATTACTCCCATTTTACAGTCAC
TCCATTGGTTGCCCATCATTTATCGGGCTCAA
>rnd-1_family-236#LINE/Penelope ( RepeatScout Family Size = 238, Final Multiple Alignment Size = 100, Localized to 24 out of 24 contigs )
GGGGGGCAGACCTTTTCTTGCCCAGAGACAGCCCCCTAACCTGAAACAAC
TCCTCACCCACAATAATGCACTATCTAATTTGGACATGGACACTGGGACC
AGGGCTTGCGGTAAACCCAGATGCCAACTTTGCNGCCATATACACCCAGA
CAACACGATCACTGGACCTAACAACGTCAACTACACCATCTCAGGCTCAT
TCACTTGCTCATCTTCAAACATTGTATATGCCATCAAATGCCAACAATGC
CCTTCTGTTCTCTACATTGGACAAACAGGTCAGACTCTACGCCAAAGAAT
AAACGGACACAAATCTGACATCAAAAAATCACAAGACTGAGAAACCTGTG
GCAGAACACTTCAGTCTCCCTGGTCACTCCGTAGCTGACCTCAAGGCAGC
TGTTTTATTGCAAAGAAACTTCAGGAACACACTAGAAAGGGAAGCGGCTG
AATTACAGATCATTACAACACTCAGAACAATGGATCCCCCAGGACTGAAT
AGATCTATNGGATTCTTATCTCACTACATATGCTAATGTCACTCAGTT
>rnd-1_family-114#SINE/tRNA-RTE ( RepeatScout Family Size = 1128, Final Multiple Alignment Size = 100, Localized to 24 out of 24 contigs )
TGAAAACCCTACGGGGTCGCCATAAGTCGGCTGCGACTTGATGGCACTTT
CCAC
>rnd-1_family-289#Unknown ( RepeatScout Family Size = 167, Final Multiple Alignment Size = 100, Localized to 24 out of 24 contigs )
GCAGCAGTGCACACAGCAGCAGGGGCTCCTCTCAGAAGCTCTAGCAGGCA
GGCAGCAAAAGCCACAAGGCAGACAGGCAATGGAGCCAGCCAGCCAGCAN
AGTAGCACTCAGCAGCCAGAAGCAAAAGAGCACTGCTCTGAGAGCCCTCC
TGAATTTAAGGTCTTCCCTCCAGACTTGTGGGGCTCTGATTGGCACAGTC
AAAGCTGTCCCCTGGCTGGGATTGGAGGGACAGAGAATGCAACCCCCC
>rnd-1_family-140#SINE/tRNA-Sauria-L2 ( RepeatScout Family Size = 827, Final Multiple Alignment Size = 100, Localized to 24 out of 24 contigs )
TATTGGATGTCCCATCCTGTTGATTGTATTGACTTACACTGTGTAATCCG
CCTTGAGTCCCAGTGAGAAAGGCGGACTATAAATAACGTAAATAAATAA
>rnd-1_family-326#Unknown ( RepeatScout Family Size = 127, Final Multiple Alignment Size = 100, Localized to 24 out of 24 contigs )
TCAGCTGGAGGAGACGATCGTTCTCCTCCAGCTGGCAGGGGGGAAGAGGA
GAAGCCGCGGCTGGGCGATCGCAGCCCCGATCGGGGCTGGATCGCCCAGC
CGGGGGGCCCCTCCCCCCCCCTGCCAGCTGGCAGGCGGGGGAAGAAGCCC
CGGCTGGGCGATCCCAGCCCCGATCGGGGCTGCGATCGCC
>rnd-1_family-95#LINE/L2 ( RepeatScout Family Size = 1657, Final Multiple Alignment Size = 100, Localized to 24 out of 24 contigs )
GAGGAGAATGATGTAAGCCGCTTTGGGTCCCCACTGGGGAGAAAGGCGGG
GTATAAATAAAGTAAATAAA
>rnd-1_family-9#SINE/ID ( RepeatScout Family Size = 5584, Final Multiple Alignment Size = 100, Localized to 24 out of 24 contigs )
GTGGCTCAGTGGATCAGCCTCTGCTTTGCAAGCTAAAGGTCCTGAGTTCA
ATCCCGGGGGTTGGCCTTCTGCCGAGGGGCCGTAAAACTTAGGCATGTAC
CCGCGGCGACACTCGTGTCATCCGCGGCACCCACAGCAGCAGTCTGGCTC
CGGAGTGAACTCCGCCCAGGTGCCAGCTAAGGGAACACACCACCACCACC
ACAG
>rnd-1_family-143#LINE/L2 ( RepeatScout Family Size = 788, Final Multiple Alignment Size = 100, Localized to 24 out of 24 contigs )
GAGGCCAGGCTATTTGAAAAATCGCCTCCCTGTTTACCGACCAGCGAGGG
AGCTTCGATCTNCCGGGCGTTCCTTGCTACGGGTTCCATCNACCTCAGAG
TGTCACCGGGAGTCCACCCGTAGCAGGGCNTTCTCTATAGTGGCTCCTTC
CCTATGGAACTCCCTACCACCGGANGTNCAGGAGGCGCCGACNTTNCTNA
CCTTCCGGCGNCTCCTGAAGACCTTTCTCTTTNCCCAGGCTTTCCCATAA
ATAAATACTATGTATGAATGTGTCGTATGAATGATTAGGACTTGTTCGCT
GTTTATCTATGTTGCTACTGTGCTNTTGATGTTCTTTGTAAAAGAGAATT
GTTCTATGTAACTTCATATTCATGTTATTGTTATATGTAACGTTTCCAAC
TGTACGCCGCTTCGAGATCTNTATTAGAAGCGGTATATAAATAAAGTAA
>rnd-1_family-259#Unknown ( RepeatScout Family Size = 199, Final Multiple Alignment Size = 100, Localized to 24 out of 24 contigs )
AGCCAGCCAGCAAAGTAGCACTCAGCAGCCAGAAGCAAAAGAGCACTGCT
CTGAGAGCCCTCCTGAATTTAAGGTCTTCCCTCCAGACTTGTGGGGCTCT
GATTGGCACAGTCAAAGCTGTCCCCTGGCTGGGATTGGAGGGACAGAGAA
TGCAACCCCCCACCCACACTGGTTGCCAGGGAGCAGCCAATGGCCAAAAA
GAGTGCAGATTCCCGCCTGAAAGGGAGGGNAAGGGGA
>rnd-1_family-132#LINE/CR1 ( RepeatScout Family Size = 917, Final Multiple Alignment Size = 100, Localized to 24 out of 24 contigs )
CCACATTCAGAGGCAGTAAACCTCTGAATACCAGTGCTAGGAGGCAACAT
CAGGGGGAAGGCCTCGGCCTCTATGCCCTGTTGTTGGCCCTCCAGGGCAA
CTGGTTGGCCACTGTGTGAGACAGGATGCTGGACTAGATGGACCACTGGT
CTGATCCAGCAGGGCTCTTCTTATGTTCTT
>rnd-1_family-263#Unknown ( RepeatScout Family Size = 193, Final Multiple Alignment Size = 100, Localized to 24 out of 24 contigs )
TGTTGGCCACAAGCTGGCCCTGAGGGTTCTTNGCTCGGCACGCGGTAGCC
AATACACGTGAACGAGAGTGGAGAGCGAATAAGATATTTTATTTGGCCAA
GCAAAATAAATGGTCAATTTCAGAACACGCAGGTTCTCGCAAAGGAAAAG
GACCCCGAATAGTTTGCACAAGCACNTTTTATACACATATTACTTCCTTC
CCCCCCTTGCCCGGGGTGGTCCCGGTCATTCATGATCTCATCCTCCCATC
AAAGATAAAGTTTCGGGCGTTTCTTTCTGCCCTATCTCTCTAGTGTGCTT
GTGTTTTACATTCTAAGTTGTCTTCCTTTTGNGCCTGGCTCCTTCTGGGT
GTGACTGNTGCCGGTGTGGTGCCCTTTGTGTTACTTCTAGTCGGAATGTG
TTCCTGATTGCGTTNCTGATTGCTTCTCCCTATTTCTGCTGGACACCCT
>rnd-1_family-150#LINE/CR1 ( RepeatScout Family Size = 733, Final Multiple Alignment Size = 100, Localized to 24 out of 24 contigs )
TGATTAAANTGTGGAATTCACTGCCAGNGGACGTAGTGATGGCCACGAGC
ATAGACGGCTTTAAAAGGGGATTAGACAGATTCATGGAGGATAGGTCCAT
CAGTGGCTACTAGCCATGGTGACTAAAGGGAACCTCCACATTCAGAGGCA
GTAAACCTCTGAATACCAGTGCTAGGAGGCAGCATCAGGGG
>rnd-1_family-232#Unknown ( RepeatScout Family Size = 256, Final Multiple Alignment Size = 100, Localized to 24 out of 24 contigs )
CCCCTCCCCCTGCCTTTTACTGACAGAAACCAAGGCTTGAAGGCTGGCAA
TACTGTTGTGGTTGCCTAGCAACGGCCACTGAGGGCATTCGTTTCTTAAA
GCTACAGGCGCTGCTTCTATCATTTGGGGGGGTTTAACCCCCATTTTTTA
GATTTCAGATTTTTCTGCAAACCTGGGGCTTTTCTCAGGTTTGTAGAAAG
ATCTGTCTTGTCTGTTCACGGCTCCAGTCTCCGGATTTAAGTATCCACAG
AT
>rnd-1_family-290#LINE/CR1 ( RepeatScout Family Size = 167, Final Multiple Alignment Size = 100, Localized to 24 out of 24 contigs )
TTTAAAAGGGGAGTTAGACAGATTCATGGAGGATAGGTCTATCAGTGGCT
ACTAGCCATGGTG
>rnd-1_family-161#DNA/hAT-Charlie ( RepeatScout Family Size = 669, Final Multiple Alignment Size = 100, Localized to 24 out of 24 contigs )
TAGAGCAGGGGTGGGGAACGTCAGGCCCCAGGGCCGTATACGGCCCNCGA
AATCATTTGGTCCGGCCCTCCGGGCCCCGCCAGGCGCCAGCCAACCAGCG
CCTAGCCCGCCGGCCATATGGCCGGCGGGCTAGGCGCCGGTTGGCTGGCG
GGGGCCCCCAGCCACCCAACGGCCCTCCCCCCTCTCGTGCCTATCAGCTG
ATAGGCGCGAGGGGGGGGAGGGCCGGCTGCGGCATTCGCAGCCCCGATCC
GGCCCGCGAATGATGTTATAAATATCCAAATGGCCCTTGGCAGAAAAAAG
GTTCCCCACCCCTGCTCTAG
>rnd-1_family-160#LINE/L2 ( RepeatScout Family Size = 674, Final Multiple Alignment Size = 100, Localized to 24 out of 24 contigs )
TGTAACCCGCTTTGAGTCCCAGTGAGAAAGGCGGGCTATAAATAACGTTA
AATAAATAA
>rnd-1_family-50#Unknown ( RepeatScout Family Size = 5085, Final Multiple Alignment Size = 100, Localized to 24 out of 24 contigs )
TTCTTCTTCTTCTTCTTCTTGCCCTTAGCTGGCCACTGGGCGGGGTCTAC
CCCGGAGCCAGTAGGCCGCTGTGGGTGCCGGTGGATGACCGCTGTCCCTC
ACAACCACTTTCC
>rnd-1_family-210#Unknown ( RepeatScout Family Size = 348, Final Multiple Alignment Size = 100, Localized to 24 out of 24 contigs )
CTGTCAGGCTTTTGTTTCTGTTTGGCTTGGTCAGNTAGCCGTAGANGCAG
CTGTCCTTTTCCCCATAGGAAACAATGGGGGAAAGGGGTGTCCTGGGGGC
ACCTTGTTCAGGGGTCCGTAACTTGGGCCCCCGAAGTCCGATGCCCTCCA
AACTTGGAGGGTATGGAGAGAAGAGGTAGAAGGAGTTTCCCTGCAAGTTT
GGTGTCACTGGCTTCATGGGGGGCCGTTCTACANACTTACGAACTCGGCC
CCCCATTGAAGTCAATGGNGACTTCCGAGACTTCCGAACTTTTTACGAAC
GAACAACGAACCGGCCGCGGTCAATTCGNAANTAATACGACTTCCGAACG
CTCTTTCACTTACGACTTTNGAGACATACGACTTACGAATTTTTGCCTGG
TGCACACCCCTA
>rnd-1_family-2#SINE/MIR ( RepeatScout Family Size = 6917, Final Multiple Alignment Size = 100, Localized to 24 out of 24 contigs )
AGCCAGCGTAGCGTAGTGGTTAAGGTGTCGGACTAGGATCTGGGAAATCC
AGGTTCGAATCCCCACTCTGCCATGAAAGCTTGCTGGGTGACCTTGGGCC
AGTCACACACTCTCAGCCTAACCTACCTCACAGGGTTGTTGTGAGGATAA
AAATGGAGGCGAGGAGAACGATGTGAGCCGCTTTGGGTCCCCATGGGGAG
AAAGGCGGGATATAAATAAAGTAAATAAATAA
>rnd-1_family-144#SINE/tRNA-Sauria-L2 ( RepeatScout Family Size = 766, Final Multiple Alignment Size = 100, Localized to 24 out of 24 contigs )
TATACTACCTCATATATACTACCTCATTTATACTACCTCATACTGTGATA
TTGTTCTATGTTATATTGTTCTATGTTCTTGTCTATGCTCTATGTTGATA
TTGTTCTATGTTCTTGTCTGATGACAATGCTGTAAGCCGCTTCGAGATAC
TTTATGGGAAGCGGGGTATAAATATCANTAAATAAATAAATA
>rnd-1_family-111#Unknown ( RepeatScout Family Size = 1190, Final Multiple Alignment Size = 100, Localized to 24 out of 24 contigs )
GGGGCCCGGGGCGGGGCTGCTGCGGCGCCGCGGGGGCCCCCCNAATGGCG
GGGGGGTGGCGGGGGTCTCCCGCGAGCGCCGAAACCGGAAGTGACGTCAC
TTCCGGTTTCGGCGGTTTTTTTTTTTTAATTTTTTTAAAAAATTTTTTTT
ACTCCCCCCCCCCCCGCCGGCTGCAGGGGCCAACCAGCGCCTTGCCCGCC
GGCCATATGGGCCGGCGGGCCGCCGGAAAGGAGGGGGGGAAGTAAAAAAA
AATTT
>rnd-1_family-248#DNA/hAT-Tip100 ( RepeatScout Family Size = 219, Final Multiple Alignment Size = 100, Localized to 24 out of 24 contigs )
CAGGGGCGGATTGGCCATTTAACTTACAGGGAAATTTCCCGGTGGGCCAC
TGCCNTAGAGGGCCACTGGTGGCCAGGAGCAAACAGAGCCAAGCCCCAGA
AACTCTGCCTGAGCCTCAAGGGCCACTTGGCCCAGACCCCTCATCAGCCA
TGGCAGTTTGTGTCAGCTCTCCAACTGTCTCCTCCTGCACTGCTTCCAGT
TTGGGGGATGATGCAGTGAGTGAGCTGATGCCCATTATCGGACCCACTGA
GCTGAGTGGCCCTGCAGCCGCTGGCTTGTAGCATCACAGGGGCCGCTCAG
CTTGGCTTGCTCCAGGGCCGTTTTCACTTCCCAGTCCGCTCCT
>rnd-1_family-76#SINE/MIR ( RepeatScout Family Size = 2691, Final Multiple Alignment Size = 100, Localized to 24 out of 24 contigs )
CTCTCAGCCTAACCTACCTCACAGGGTTGTTGTGAGGATAAAATGGAGGA

>rnd-1_family-349#Unknown ( RepeatScout Family Size = 108, Final Multiple Alignment Size = 100, Localized to 24 out of 24 contigs )
GCCGGCCGCGCCGCCGCCAGCAGCCCTCAAGGAAACCGGAAGTGACGTGA
CGTCACTTCCGGTTTCTTCGGGGG
>rnd-1_family-273#DNA/CMC-EnSpm ( RepeatScout Family Size = 187, Final Multiple Alignment Size = 100, Localized to 24 out of 24 contigs )
TGTTGGCCACAAGCTGGCCCTGAGGGTTCTTNGCTCGGCACGCGGCAGCC
AAATACACGTGAACGAGAGTGGAGAGCGAATAAGATATTTTATTTGGCCA
AGCAAAATAAATGGTCAATTTCGGAACGCGCAGGTTCTCGCCAAAGGAAA
AGGACCCCGAACAGTTCGCACAAGCACNTTTTATACACATTTCCCCCCTT
CCCCCCCTGCCCGAGGCGTTCCCAATCATTCANGATCTTGATCGATCGCC
CGAGATAAGGGCTTGGGCGTTTNAAACTTGTCCCCGTGAAAACCCCGGCT
TCGGGGCNTTTAAATCCCTTTAAAAATGGCGCGCCTTGTGCGCGTGCGCG
AGNTTCGAATCGCTGTCAAGCGCGGGGTATTNAAGTCGCGTCTTTTGACA
GCCGGCTCCCTNCTGCGCGTGCGCGAGATTTGAATCGCTGTCAAACGCGG
TTCCCGCGCTTTCGGTCTCCCGGTCTTCGCGCATGCGTGTTGGTCTGGGG
AGCGCTTATCTGAAGACCCTAACCGCTCTAACCGCAGCTTCCTTGTCTAG
TTATCTGTTGGTCAGATCCGAGAATCGTGGGAAGANNGGNTTTGGCGGGC
GTTTTTCTTCTGTNTAATAATGTATGTGCTTGTGCATTTTTACGGGGCTT

>rnd-1_family-39#SINE/ID ( RepeatScout Family Size = 5547, Final Multiple Alignment Size = 100, Localized to 24 out of 24 contigs )
CCCTCTTGTGGTGGCTCAGTGGATCAGCCTCTGCTTTGCAAGCTAAAGGT
CCTGAGTTCAATCCCGGGGGTTGGCCTTCTGCCGAGGGGCCGTAAAACTT
AGGCATGTACCCGCGGCGACACTCGTGTCATCCGCGGCACCCACAGCAGC
AGTCTGGCTCCGGAGTGAACTCCGCCCAGGTGCCAGCTAAGGGAACACAC
CACCACCACCACC
>rnd-1_family-79#LINE/CR1 ( RepeatScout Family Size = 2370, Final Multiple Alignment Size = 100, Localized to 24 out of 24 contigs )
CCTGGAGTATTGTGTGCAGTTCTGGAGGCCTCACTTCAAAAAGGATGTGG
ACAAATTGGAACGGGTGCAGAGGAGAGCGACAAGGATGATCAGGGGCCTG
GAGACCAAGCCCTACGAGGAAAGGCTGAGGGACTTGGGAATGTTCAGTCT
GGAGAAGAGGAGGCTAAGGGGAGACATGATTGCTCTCTTTAAGTATTTGA
AAGGCTGTCACTTAGAGGAGGGCAGGGANCTGTTCCTGTTGGCACCAGAG
GATAGGACTCGCAATAATGGGTTTAAATTACAGGAGGGAAGGTACCGGCT
GGATATTAGGAAAAACTTTTTTACGGTAAGGGTAGTTCAGCAGTGGAATC
GGCTGCCTAGGGATGTGGTGAGCTCCCCCTCATTGGCAGTGTTCAAGGAG
CGGTTGGATGAACACTTGTCAGGGATGCTTTAGGCTGATCCTGCATTGAG
CAGGGGGTTGGACTAGATGGTCTGTATGGCCCCTTCCAACTCTATGATTC
TATGAT
>rnd-1_family-330#SINE/tRNA-Sauria-L2 ( RepeatScout Family Size = 123, Final Multiple Alignment Size = 100, Localized to 24 out of 24 contigs )
TCCGTACTGTGTAATCCGCCTTGAGTCCCAGTGAGAAAGGCGGGCTATAA
ATAACGTTAAATAAATTAAAAATAAA
>rnd-1_family-196#LINE/L2 ( RepeatScout Family Size = 414, Final Multiple Alignment Size = 100, Localized to 24 out of 24 contigs )
TGGTTTCCGGGTCAAATTCAAGGTGCTGGTTTTGACCTTTAAAGCCCTAA
ACGGTCTGGGACCGTCATACCTGAGGGACCGCCTCTCCCGNTATGATCCC
CCGTGGGTTCTT
>rnd-1_family-105#LINE/L2 ( RepeatScout Family Size = 1351, Final Multiple Alignment Size = 100, Localized to 24 out of 24 contigs )
ATCTTCGCCAGGCCCGCCAGCTGTCCCCCTATCTGTCCCGGTCNGACCTN
GCCACAGTGATCCATGCNACGGTCACCTCCAGACTAGACTACTGCAACTC
GCTCTACGCAGGGCTGCCCTTGAAGGCGCTTCGGAAACTTCAGGTNGTCC
AGAATGCGGCTGCCAGGCTGCTGACCGGNACACCNTGGTCNGCNCATATN
CAGCCTATCTTGAGGCAGCTGCACTGGCTTCCGATTGGTTTCCGGGTCAA
ATTCAAGGTGCTGGTTCTNACCTTTAAAGCCCTAAACGGTCTGGGACCNT
CATACCTGAAGGACCGCCTCTCCCGNTATGA
>rnd-1_family-228#LINE/L2 ( RepeatScout Family Size = 265, Final Multiple Alignment Size = 100, Localized to 24 out of 24 contigs )
CCTTTTGAATAACTCGGTTTTACATAGTTTGCGGAAAGCCAGGAGAGTGG
GNGCCTTCCTGACCTCAT
>rnd-1_family-299#LINE/Dong-R4 ( RepeatScout Family Size = 155, Final Multiple Alignment Size = 100, Localized to 24 out of 24 contigs )
TGGCTCAAACATCTGACCAGCTTACATGCTCGACTTGCTACTCAATTTAA
CGGAATGCTGCAGGAGGCAAAAATTGAAGAATGGATGACAACAGGAAGAA
CATTTTTAATTATGAAAGATAAAGAAAAAGGAGCAGTGCCAAATAATTAT
CGACCCATCACGTGCTTACCAACCACATTCAAACTGTTCACTGGAATTTT
AGCAACAACAATCTCAAGCTATATGTTCGAAAATTCACTGTATCCAGCTG
AACAAAAAGGAAACTGCAAAAATTCAAGAGGAACAAAAGATCAACTCCTA
ATCGACAAAATGATCCTGAGAAACTCCAAAAGGCGAAAGACAAATCTGCA
CGTGGCCTGGATAGACTACAAGAAGGCCTTTGATTCACTCCCACACAGCT
GGATCCTGAACAGTGCCTAGAAATATTTGGAATCAGTAGAAACATCAGGG
ATTTCCTNAAAGNNGCGATGAGNAAATGGAAAACAACTTTGATAGTTAAT
GGAGAAGAACTTGGAGAGGTTAACATCAGAAGAGGAATNTTCCAAGGGGA
CTCNTTGTCGCCGCTGCTTTTCGCCATTGCNNTGATACCNCTGACGAGAA
TTCTATCCAANACCAAACTNGGATACCAGNTGTCAAAGCAAACAGGCAAA
AATATCNCATCTACTGTATATGGATGACTTGAAATTATATGGAAAGTCGG
AAAAGGAACTGGAATCTTTACTTAATACAGTTAGAATATTTAGCGAGGAC
ATAANAATGGAATTTGGNCTNGACAAATGTGCCGCGTTAGCAATGAAGAG
AGGAAAAATACAACAGCATGAAGGGATAACATTCGAAAGCGGAAATAACA
TCAAAGCNCTGTCGACAGTNGAACATTATAAATACTTGGGAATCCTAGAA
GCAGATGATATCTTGCACACTCAAGTGAAAAAGAAAACGAGCTCTGAATA
CATAAAACGAATACGCAAAGTTTTAAAATCCAAGCTCAATGGTGGCAACA
CCATCAAAGCCATCAACACCTGGGCTGTGCCTGTCATAAGATACACTGCA
GGAATTATAGATTGGACCCAAGCTGAACTGGATACATTGGATCGCAGAAC
GCGAAAACAAATGACCATCAACCATGCCTTACATCCACGTAGTGATGTCG
ACAGATTATATTTGCCACGGAAAATCGGGGGNAGAGGATTAATACAAATA
AAACAGACAGTCGAAGAGGAAAAAAGAGGATTGAATGATTACATCCGGGC
GAGCAAAGAGAAAATGTTAATTGAAGTGTGTAAAGAAGGAGTTCTGAAAA
CAACTGGCACAAAGAAAGAGTATAAGCAAGAAGAACTGCAAAAACGACTG
GAAAACTGGAGAAATAAGCCTCTACATGGTCAACACCTGAAGGAAACAGA
AGGAAAAGTAGATCAAATGAATTGGCAATGGTTGCAGAGGGGAAACATCA
AGAAAGAAACAGAAGGTCTTATATTTGCAGCCCAAGAACAAGCACTTCAA
ACCAACGTCATGAAAACGAAAATTCAAAAAGTCAGCGGTAACAGCAAATG
CCGACTCTGTAAAGAACGGGATGAAACGGTTGACCACCTGATTAGTGGAT
GCAAGAAAATCGCACAGACGGATTATAAACAACGGCACGATCGGGTGGCA
AAGCTTATCCATTGGAATCTTTGCAAAAAGTATGACTTCGAAGTTACAAG
AAATTATTATGACCACCAAATTGAAAAAGTCATGGAGAATGGTAATGCCA
AGATCTTATGGGACTTTCGAATCCAGACGGATCGGCATTTAGAACACAAC
ACGCCGGACATAACAGTAGTCGAACCAAAAAAGGTCTGGTTCATTGACAT
TGCCATTCCTGGGGACAGTCGAATAGAGGAAAAAGAAATGGAAAAGACCG
CGAAATACAGAGATTTAACCATCGAAATCGGCAGGTTATGGCAAAAATCG
GCAAAAGTGGTGCCCATTGTCATCGGCGCACTTGGGTCAATTTCGAAAAA
TCTTTGCAAACATCTGAAGACCTTAAATGTCAATGACATTTCGCCAGTGG
AACTACAGAAGACCGCCTTGTTGGGAACCTCTTACATCCTGCGGCGTTAC
CTGGACAATTCTTAGGCCCATGGTTTGGGCTTGAACTGTTCAATCAAAAC
CAGTCAAAGAGGACTGTGTAAATGTGAATGAATAACAACAATAATA
>rnd-1_family-97#Unknown ( RepeatScout Family Size = 1557, Final Multiple Alignment Size = 100, Localized to 24 out of 24 contigs )
GGGGCCCGGGGCGGTCGGGGAGCGGGGGCCCCCCCGCGGCGCGGAACCGG
AAGTGACGTCACTTCCGGTTTCGGGGGGGGTTAAATTTTTTTAAATTTTT
TTTAAAAAAAAATGGCCATATGGCCGGCGGGGTAGGCGCTGGTTGGCTGG
CGGGGCCCTGTGGGCTGGCCAAAGGGCCCCGCCAGCCAACCAGTGCCTAG
CTCGCTTAAAAA
>rnd-1_family-172#Unknown ( RepeatScout Family Size = 611, Final Multiple Alignment Size = 100, Localized to 24 out of 24 contigs )
TTCTAAGTCCATTGANNTCAATGGGCTTAGAAGGGTGTAACTCTGCTTAG
GATTGCACTGTAA
>rnd-1_family-189#DNA/hAT-Charlie ( RepeatScout Family Size = 496, Final Multiple Alignment Size = 100, Localized to 24 out of 24 contigs )
CATCATCAATACCACCAAACATCACACGCCTCACCAAAGAGAAGCAGTTC
CAGCCATCACATTAGGGTTCAGTTAATTGTTGTTGTTGTGTTCCATTAAA
TGTTTTTTAATNAAATGTTTGACCAAATATTGCAGGCTAATTTTTAAGTT
GATAATTTTGTATGGCCCCCGAATGATNTTACAAATATCCAACTTTTTTT
TAGGGGGTTTTGAGGGCTTTGAGGGGGCGGAGCTTCAGGCGTCATCGGCG
CGGCGCCGATGACGTCATCGGCGCGGCGCCGATGACGTCATCGGCGCCGC
GCCGATGACGTCATCGGCGCCGCGCCGATGACGCCAT
>rnd-1_family-214#Unknown ( RepeatScout Family Size = 311, Final Multiple Alignment Size = 100, Localized to 24 out of 24 contigs )
TGCCTTGAAAACCCCTTGCTGGGGTCGCCATAAGTCAGCTGTGACTTGAT
GGCACTT
>rnd-1_family-276#DNA/TcMar-Tigger ( RepeatScout Family Size = 185, Final Multiple Alignment Size = 100, Localized to 24 out of 24 contigs )
ATACACCATAGACCCGTTATAACGCGGCTCGTTATAACGCGGGACCGCTT
ATAACGCGGTCAGAGCTTGGACCCCAATTTTACTGGGTCCAAGCTCTAGC
CTGCACTGTAGACCCGATATAAGGCGGACTCAGTTATAACACGGTCCCAA
ACCTTGGACCCCGTGGTCAGCGTTATAAGGGGTCTATGGTGTA
>rnd-1_family-96#SINE/5S ( RepeatScout Family Size = 1633, Final Multiple Alignment Size = 100, Localized to 24 out of 24 contigs )
GTACTTGGATGGGAGACCACCAAGGAAGTCCAGGGTTGCTACGCAGAGGC
AGGCAATGGCAAACCACCTCT
>rnd-1_family-351#DNA/hAT-Charlie ( RepeatScout Family Size = 106, Final Multiple Alignment Size = 100, Localized to 24 out of 24 contigs )
CAGGGGTGGGGAACCTCCGGCCCGCGGGCCGGATACGGCCCGCGAAGACA
CTTTGTCCGGCCCGCGGGCCCTTTNCTTCCCGCCAGCCTCCTGCGGCCCG
CCAGCCTCCTGCAGCC
>rnd-1_family-142#LINE/L2 ( RepeatScout Family Size = 796, Final Multiple Alignment Size = 100, Localized to 24 out of 24 contigs )
GCAGGGCCTTCTCNGTGGCGGCCCCCACCCTGTGGAACGCCCTCCCCCCG
GAGATTCAGGAGGCGCCTNCACTGNTGGCTTTTCGGCGCCTCCTNAAGAC
NTTCCTATTCACCCAGGCGTTCCCTGGGTGANTGGGGAGTGTATGCGTGG
ATGTAGAGGGTGTGCGTGGGAATGCATGCATGGGTTGTATGAGCGGGTGA
GTGGAATTGTTGTATGGTGTGGATGTGTATGGTTGTTGGGGTATTTTAAT
ATTAATTTATACAGATAATTTTTATTTTATTATATGTAATATTTATTCTG
TTTTATGTATATATGTTTTAATTTATGCATTGACCTGGTGTGAAGCCGCC
TCGAGATAGNGGAATGGAAGGCGGNATAGAAATAAAATTAATAATAAATA
AA
>rnd-1_family-302#Unknown ( RepeatScout Family Size = 153, Final Multiple Alignment Size = 100, Localized to 24 out of 24 contigs )
TTACCATAGAGTTTCCGGCGATTCCTAGAGCTACCCTNCGTCACTTCTGG

>rnd-1_family-90#LINE/Penelope ( RepeatScout Family Size = 1988, Final Multiple Alignment Size = 100, Localized to 24 out of 24 contigs )
AGCTTTGACTCTCGAAAGCTTATACCCTGGAAATCTTGTTGGTCTTTAAG
GTGCTACTGGACTCGAATCTTGCT
>rnd-1_family-300#LINE/L1 ( RepeatScout Family Size = 155, Final Multiple Alignment Size = 100, Localized to 24 out of 24 contigs )
AACATNGCTAGGAAATTNAAGTTTGACTCTTACACACATTCAAGGCTAAC
NTTATGGGGTAATCCNNATGTTAAAATTGGGAAGAAANCGATTNTNTGGA
AAGNNTGGATTCAAGCTGGNATTTTTACTTTGGATCAATTAATNGATGTT
AANGATGANTTTTTACCATTCGGCGAGTTANAGGAGAAATATAATNTGCA
AGACTCTGCTCAATGGCAATATATNCAATTAAAACATNCGTTGACTGCAC
AGTTTGGTCCAGCTGCGNTGGCAGCATCAGAACTACCNAAACTCTTATTG
GAACTTATNAANGCATATGAAANTCACAAACCCGTGTTANCTTTTTATAA
ATATTTGANGTCNATATNCCAAATGAATACGCAAGTGCTGAGAGANGAAT
GGAATAAGGANTTGGAANATCCTATTTTGCCCNNACAATGGGAAACTGCT
TTGAANTCTATACCTAAAATATCCGTGGATCTCAGATTGNGACTNATTCA
GCAAAAAATTATGTTTAGGACTTATTGGACNCCCGTGCGCTTATATAAAA
GAGGACTAATGATCTCTCCAACNTGTTGGAGATGTGGGGAANTGGATGCN
TCGTTTAAGCATATGCTTTTGCNATGTCCAAAAGTGGTTTCGTTTTGGGA
GGAGNTATTGATGTATATTAATGATATATTAGACGCTTCAGTAAGGTTTG
CAGATGTTCATATATTNTTGAATTATATNCCCGTTGCATGGAANCTATCG
AAAGGTCAACGGAANTGGATTNTTCGNGCCCTTACGGTTGCNAAGAGANT
NGTNCTGCAACACTGGAAGGANAAAAATACGATNTCCATGGAACAATGGA
NNGAGGACCTGATGTTATTAGCNACATATGAACGTGTNTCATTTAGTCGT
AGGNTATGTNTGGANAAATATAATGAAATNTGGTNACCATTTAT
>rnd-1_family-277#Unknown ( RepeatScout Family Size = 185, Final Multiple Alignment Size = 100, Localized to 24 out of 24 contigs )
TATTATTATTATTATTATTTATTAATTTATTGGATTTGATATCCCGCTTC
CCATACAAGTATCTCGAAGCGGCTTACANCAAGGTAAAA
>rnd-1_family-54#SINE/ID ( RepeatScout Family Size = 4045, Final Multiple Alignment Size = 100, Localized to 24 out of 24 contigs )
GGCCTCACAGGGATGGCTCAAGTGGATCAGCCTCTGCCTTGCAAGCTAAA
GGTCCTGAGTTCAATCCCGGGGGTTGGCCTTCTGCCGAGGGGCCGTAAAA
CTTAGGCATGAAACCGTGGCGACACTTGTGTCATCCACGGCACCCACAG
>rnd-1_family-288#Unknown ( RepeatScout Family Size = 170, Final Multiple Alignment Size = 100, Localized to 24 out of 24 contigs )
TTTTATTTATTTATTTTATCANGCTTCTANCTCGCCTTGCACGCCACATG
TCTCAAGGCGACTCACACCACACTTTAAAA
>rnd-1_family-85#LINE/Penelope ( RepeatScout Family Size = 2200, Final Multiple Alignment Size = 100, Localized to 24 out of 24 contigs )
TATTCTAGGTGTGACATGAAGCTTGCACCTGAAGAAGCGTGCTGTGCACA
CGAAAGCTCACACCTAGAATAAAACCTGGTTGGTCTTTAAGGTGCCACTG
GACTCAGATTTTGTTCTGCTACTTCAGACCAACACGGCTACCCACCTGAA
TCTATCTTCGGGAA
>rnd-1_family-215#Unknown ( RepeatScout Family Size = 311, Final Multiple Alignment Size = 100, Localized to 24 out of 24 contigs )
ATTTTGTGGTTGGCTCCGCCTCCTGCGGCAGCCATTTTGTGGTTGCGCCC
ACCACCCTGTGTCAGAATTCCAAAGGTGCCCGCAGGCTCAAAAAGGTTGG
GGACCCC
>rnd-1_family-6#SINE/ID ( RepeatScout Family Size = 5592, Final Multiple Alignment Size = 100, Localized to 24 out of 24 contigs )
TGTGGTGGCTCAGTGGATCAGCCTCTGCTTTGCAAGCTAAAGGTCCTGAG
TTCAATCCCGGGGGTTGGCCTTCTGCCGAGGGGCCGTAAAACTTAGGCAT
GTAACCGCGGCGACACTCGTGTCATCCGCGGCACCCACAGCAGCAGTCTG
GCTCCGGAGTGAACTCCGCCCAGGTGCCAGCTAAGGGAACACACACACA
>rnd-1_family-242#Unknown ( RepeatScout Family Size = 227, Final Multiple Alignment Size = 100, Localized to 24 out of 24 contigs )
TTTTTTTTAAGATTTCAGATTTTTCTGCAAACCTGGGGCTTTTCTCAGGT
TTGTAGAAAGATCTGTCTTGTCTGTTCACGGCTCCAGTCTCCGGATTTAA
GTATCCACAGAT
>rnd-1_family-260#LINE/L2 ( RepeatScout Family Size = 197, Final Multiple Alignment Size = 100, Localized to 24 out of 24 contigs )
ATTGTTTTATGTATCTTCATGTTATTGTTATATGTAATGTTCCAACTGTA
CACCGCTTCGAGATCCGTATTAGAAGCGGTATATAAATAAAGTAATAA
>rnd-1_family-47#Unknown ( RepeatScout Family Size = 5259, Final Multiple Alignment Size = 100, Localized to 24 out of 24 contigs )
CACGGTGTCATCCGTCGGCACCCACAGCAGCAGCCTGGCTCCGGGGCGAA
CTCCGTCCAGGCGCTCGCTAAGGGGAAATTTACATTTA
>rnd-1_family-317#Unknown ( RepeatScout Family Size = 135, Final Multiple Alignment Size = 100, Localized to 24 out of 24 contigs )
AAGGCTGGACAGGGCTTAGAACTGGCGTACAGCCGGTTCAAGGAAGTGAC
CTCACAGGAAGGGGAGGAGCATGTAAAATTTGAATTTCAAAATTTGAATT
TTGGAGGAAGTGACATCACAGGAAGGGGAGGAGTTGGATGGCTTGACCTT
TGACCTGGGAGTGATGTCACAGGAAGTTACATCAAAAGGTGACATCACAT
TGCCCCTCCCCAGGCACCGCCCCCAAATCTCCAGGAATTTCCCAAGCCAG
AGTTGGCAACCCTA
>rnd-1_family-41#SINE/MIR ( RepeatScout Family Size = 5463, Final Multiple Alignment Size = 100, Localized to 24 out of 24 contigs )
AGCCAGCATGGTGTGAGAGCCAGCATGGTGTAGTGGTTAAGAGCGCGGAC
TCTTATCTGGGAACTCCTGGGTTCGCATCCAGCCTCCCACACGAAGCCTG
CTGGGTGACCTTGGGCAAGTCACAGTCTCTCAGCCCCACCTACCTCACAG
GGTGTCTGTTGTGGGGAGAGGAAGGGAAGGAGTTTGTAAGCCGCTTTGAG
ACTCCATTAGGTAGTAAAAAGCGGGGTATCAAAAACCGACTCTTCTTCTT
CTTCTTC
>rnd-1_family-243#Unknown ( RepeatScout Family Size = 226, Final Multiple Alignment Size = 100, Localized to 24 out of 24 contigs )
CCGCCAGCCAACCCACCGGCCCTTCCCCCCCATCCCGCCGATCATCTGAT
CGGCGGGATGGGGGGGGCGCGAGTGACGTCACCGGAAGCGGAAGTCACGT
GAC
>rnd-1_family-307#Unknown ( RepeatScout Family Size = 144, Final Multiple Alignment Size = 100, Localized to 24 out of 24 contigs )
AGTGCTTATTTTGTAAAAAGAAAAGGTGCCGGTACTCATATATAAGGTTG
CACTGATTTCCACCAATTCCCCC
>rnd-1_family-56#LINE/Penelope ( RepeatScout Family Size = 3807, Final Multiple Alignment Size = 100, Localized to 24 out of 24 contigs )
ATGCTNATTGTGCTCTATGCTGATTTTCTGCAACTCACAATGCCATGCCC
TGTACTTTGATATGCATCCTGACTCTAATTGGCCCTACTTTGCAACACCT
TTCCCACCCTCTACCTATATATGATGGTTGGTGACTCTGTTTCAGTGTGT
CTGAAGAAGTGTGCTGTGCACACGAAAGCTCACACCTAGAATAAAACCTG
GTTGGTCTTTAAGGTGCCACTGGACCCAGATTTTGTTCTGCTACTTCAGA
CCAACACGGCTACCCACCTGAATCTA
>rnd-1_family-103#Unknown ( RepeatScout Family Size = 1398, Final Multiple Alignment Size = 100, Localized to 24 out of 24 contigs )
TGCAATCCTAAGCAGAGTTACACCCTTCTAAGCCCATTGANNTCAATGGG
CTTAGAAGGGTGTAACTCTGCTTAGGATTGCACTGTNAA
>rnd-1_family-281#Unknown ( RepeatScout Family Size = 182, Final Multiple Alignment Size = 100, Localized to 24 out of 24 contigs )
CTGCTTAGCTTCCAAGCTCTGACAAGCTCAGGCTAAGCTGGGCTACTCAG
GCTGCT
>rnd-1_family-23#SINE/ID ( RepeatScout Family Size = 5576, Final Multiple Alignment Size = 100, Localized to 24 out of 24 contigs )
CAGCCTCACAGGGATGGCTCAAGTGGATCAGCCTCTGCCTTGCAAGCTAA
AGGTCCTGAGTTCAATCCCGGGGGTTGGCCTTCTGCCGAGGGGCCGTAAA
ACTTAGGCATGAAACCGTGGCGACACTTGTGTCATCCACGGCACCCACAG
CGGCAGTCTGGCTCCGGAGTGAACTCCGCCCAGCTGCCAGCTAAGGGATA
AAAAAAAAA
>rnd-1_family-270#Unknown ( RepeatScout Family Size = 190, Final Multiple Alignment Size = 100, Localized to 24 out of 24 contigs )
TGTTGGCCNCAAGCTGGGCCTGAGGGTTCTNTGCTCGGCACGCGGAAGCC
AATTACACGTGGACGAGGTGGAGAGCGAAAATAAGATCTGTTTATTTGGC
CAAACAAAGGGAAATGGTCAGTTCAGAACACGCAGGTTCTCCAAGCGAAA
AGACCCCGAGCCTACTTTGCACAGACGTTTTAAACAGCATATTACATCAC
ATCTTTCCCCCTCCCTCCAAGGCATCGATTGGTCTTCACTGTACCCCTCC
CCTGGTTTCCAATTCGTGGAGTTTGTCAGATGGTACATTGGTCATGCGTG
AGCCAGCCCCCTTACTCNTTTGGCCCAAGCTTCGCACTGGGCATGTGCGG
AGTGCTCTATGGGGCTTCTGCTGAGCCATATTGTGAAACCCTGGCCATTG
TATCATTATTATCTTTTGTGCTTAAGCTTGCCTT
>rnd-1_family-69#Unknown ( RepeatScout Family Size = 2852, Final Multiple Alignment Size = 100, Localized to 24 out of 24 contigs )
TTGTAAGCCGCTTTGAGACTCCATAAGGTAGTAAAAAGCGGGGTATAAAA
AC
>rnd-1_family-94#Unknown ( RepeatScout Family Size = 1747, Final Multiple Alignment Size = 100, Localized to 24 out of 24 contigs )
TTAAGGTGCTACTGGACTCGAATCTTGCTCTNCTACTNCAGACCAACACG
GCTACCCACCTGAA
>rnd-1_family-127#LINE/L2 ( RepeatScout Family Size = 1034, Final Multiple Alignment Size = 100, Localized to 24 out of 24 contigs )
TGTAAGCCGCTTTGGGTCCCCATTGGGGAGAAAGGTGGGGTATAAATGAA
GTAAATAAATAA
>rnd-1_family-167#SINE/tRNA-Sauria-L2 ( RepeatScout Family Size = 625, Final Multiple Alignment Size = 100, Localized to 24 out of 24 contigs )
TCTATACTGTGTAATCCGCCTTGAGTCCCAGTGAGAAAGGCGGGCTATAA
ATAANGTAAATAAATAA
>rnd-1_family-55#SINE/ID ( RepeatScout Family Size = 4016, Final Multiple Alignment Size = 100, Localized to 24 out of 24 contigs )
ACACCTCACAGGGATGGCTCAAGTGGATCAGCCTCTGCCTTGCAAGCTAA
AGGTCCTGAGTTCAATCCCGGGGGTTGGCCTTCTGCCGAGGGGCCGTAAA
ACTTAGGCATGAAACCGTGGCGACACTTGTGTCATCCACGGCACCCAC
>rnd-1_family-65#SINE/ID ( RepeatScout Family Size = 3483, Final Multiple Alignment Size = 100, Localized to 24 out of 24 contigs )
CTACCTCACAGGGATGGCTCAAGTGGATCAGCCTCTGCCTTGCAAGCTAA
AGGTCCTGAGTTCAATCC
>rnd-1_family-4#SINE/ID ( RepeatScout Family Size = 6199, Final Multiple Alignment Size = 100, Localized to 24 out of 24 contigs )
CCTTGTGGTGGCTCAGTGGAAAAGCCTCTGCTTTGCATGCAGAAGGTCCT
GGGTTCAATCCCCAGCATCTCCAGGAGCCTCCTTGGGGTTGGCCTCCTGC
CGAGGGGCCGTAAAACGTAGGCAAGTAACCGCGGACGACACTCGTGTCAT
CCGTCGGCACCCACAGCAGCAGTCTGGCTCCGGAGTGAACTCCGCCCAGG
TGCCCGCTAAGGGAAACAACAACAACA
>rnd-1_family-178#LINE/Penelope ( RepeatScout Family Size = 575, Final Multiple Alignment Size = 100, Localized to 24 out of 24 contigs )
AACGCTTGCCCACCGAGCTTCCCGCGTGTGCGAGCCAGACCAGCTGCAGC
AGGAACTTCAACATCTCAACCAGTCCTTACAAGCCAATGGATACTCCCAA
CAGGAAATCAAAAGAGCCCTCCATCCTAGGAGACCTTCCACCACGGCCCC
CGAGCCACCTACAAAAGTAGGCACAGCCTTCCTGCCCTACATAAAATCAG
TTACTGATCGCATCGGCAGAATTCTCAAACGACACAACATTGAGACAATC
TTTAAACCCACGCAGAAGATCTGCCACACACTTCGCTCTGCAAAGGACAG
AAGAGACCCCCTCTCTTCCCCAGGAGTTTATAAAATACCCTGCTCATGTG
GAGAAGTGTACATTGGCACGACACAGCGCAGCGTGAACACCCGGCTCACT
GAACATAAAAGACACTGTCGTTTGCTACAGCCGGAAAAATCTGCCGTNGC
CGAACATGCTCTTCGAGAGGGAAATCATAAGATCCTTTTTGACAAAACCC
AAGTCCTCTCCACGGGCTCACACTACCACACCCGCCTGTACAGAGAAGCG
ATTGAAATTTACAAAAATCANCCCAATTTCAACAGAAAAGAAGAAGCTGT
CTTTCTGCACCATTCGTGGTTCCCAGCCTTATGGAACAATTCAAAACACA
GAACTGACAAAATCATACAAGGCAATCAGCTTGTCCTAGGACCTCCTCAA
CCTCTTCTGGAATGCAATCAACAACATGCACCTCCCTTATCTCAACCTTG
GAGATTACCTCCAGAGAACAATGACTCTTTACCTTGTCCCTCCCTGCCAC
AGAACCTCATTCATAATCAGCAGCCTCCCTTATCACCCCACCTTTCAAAA
CTATCCCCGCATAATAACAAACACACAGAAGGACCTTTGCCCCCACAGCA
CTCCAACAGCCCAAAGAATTTTTACAGACCTTTTGTCTGCTCCCCCCACA
CATCCCCCCCTCCTCAGCCTAGAAATATCAGGGTTCCAGCGTCCCAAACC
TCACAAGTGACACAGCAGCCTAGGAGGTCCGAGAGACTTCGCAGGCTGCA
ACCCCACTGAAGATGCTTCCCGCAGCTGGGAGCGAAACGTTTGGAAA
>rnd-1_family-64#Unknown ( RepeatScout Family Size = 3497, Final Multiple Alignment Size = 100, Localized to 24 out of 24 contigs )
GGTTGTGAGCGAAAGCTGTCATCCACCGGCACCCACAGCGGCATACTGGC
TCCGGGGCAGACCC
>rnd-1_family-156#LINE/L2 ( RepeatScout Family Size = 691, Final Multiple Alignment Size = 100, Localized to 24 out of 24 contigs )
CCCCCTATCTGTCCCAGTCAGACCTNGCCACAGTGATCCATGCCACGGTC
ACCTCTAGACTGGACTACTGCAATGCGCTCTACGCGGGGCTGCCCTTGAA
GACGCTTCGGAAGCTGCAGGT
>rnd-1_family-37#SINE/MIR ( RepeatScout Family Size = 5568, Final Multiple Alignment Size = 100, Localized to 24 out of 24 contigs )
CCATGAAAGCTTGCTGGGTGACCTTGGGCCAGTCACACACTCTCAGCCTA
ACCTACCTCACAGGGTTGTTGTGAGGATAAAAATGGAGG
>rnd-1_family-28#SINE/ID ( RepeatScout Family Size = 5575, Final Multiple Alignment Size = 100, Localized to 24 out of 24 contigs )
GTGCCTCACAGGGATGGCTCAAGTGGATCAGCCTCTGCCTTGCAAGCTAA
AGGTCCTGAGTTCAATCCCGGGGGTTGGCCTTCTGCCGAGGGGCCGTAAA
ACTTAGGCATGAAACCGTGGCGACACTTGTGTCATCCACGGCACCCACAG
CGGCAGTCTGGCTCCGGAGTGAACTCCGCCCAGCTGCCAGCTAAGGGATA
AAAAAAAA
>rnd-1_family-42#SINE/MIR ( RepeatScout Family Size = 5455, Final Multiple Alignment Size = 100, Localized to 24 out of 24 contigs )
GAGAGCCAGCATGGTGTAGTGGTTAAGAGCGCGGACTCTTATCTGGGAAC
TCCCGGGTTCGCNTCCAGCCTCCCACACGAAGCCTGCTGGGTGACCTTGG
GCAAGTCACAGTCTCTCAGCCCCACCTACCTCACAGGGTGTCTGTTGTGG
GGAGAGGAAGGGAAGGAGTTTGTAAGCCGCTTTGAGACTCCATTAGGTAG
TAAAAAGCGGGGTATCAAAAACCGACTCTTCTTCTTCTTCTTCTTCTTCT

>rnd-1_family-113#Unknown ( RepeatScout Family Size = 1132, Final Multiple Alignment Size = 100, Localized to 24 out of 24 contigs )
CAGTGGCGTTTCTAGAGAGGGGCGGGGGGCGGGAGCGGCCGCGCGGCCGC
CATTTTGGCGACCGGAAGTCGCGCGGCCGCCATTTTGCGNCGCAGGAAGC
TGCCGATCGGCAGCTTCCTGCGCANTCCTGCAGNCAAAATAAAGGTAAGA
NAGGCGTTCGGGCGGGCGGGTGGGCCCCTCTTCAAAGCCATGGGGCCCAC
CGGGAGGGGGGAGGCCTGGGGGCGGTCCGCCCCCCCGCCCCCGCCTCTCA
ACGCCACTG
>rnd-1_family-279#LINE/L1 ( RepeatScout Family Size = 184, Final Multiple Alignment Size = 100, Localized to 24 out of 24 contigs )
CAGTGGCAATATATTCAATTAAAACATGCGTTGACTGCACAGTTTGGTCC
AGCTGCGNTGGCAGCAGCAGAACCACCTAAAGTCTTATTGGAACTTATNA
AGGCATATGAAGGTAAGAAGCCTGTGTTAACTTTTTTATAAATACTTGAA
GTCTATATTCCAAATNGATACNCAACGGCTGAGAGAAGAATGGAATAGAG
ANTTGGAAANTCCTATTTTACCCTTACAATGGGAANCTGCNTTGAAAGCT
ATACCTAAAATATCCGTGGATCTTAGACTANGACTNATTCAGCAGAAAAT
TATGTTTAGGACTCATTGGACNCCCGTGCGTTTATATAAAAGAGGACTAA
TGATCTCTCCAACCTGTTGGAGATGTGGGGAACTGGATGCTTCGTTTAAG
CATATGTTTTTACNATGCCCAAAAGTGGTTTTGTTTTGGGAAGAGATATT
GATGTATATTAATGATATATTAGATGTTTCAGTAAGGTTTGCAGATGTTC
ATATATTGTTNAATTATATACCNATTGCATGGAANTTATCTAAAGGTCAA
AGGNANTGGGTCTTTCGCGCCTTTACGGTAGCAAAGAAAATTGTACTGCA
GCACTGGAAGGAAAAAAATCCAATTTGCATGAAACAATGGATCGAGGACC
TGGTGNTGCTTGCGACATTGGAACGGGCCTCATTTAGTCGAAGATTATTG
TTGGATAAATTTAATGAAATATGGTACCCATTTATGAACTGGTTGTCGAA
ATGTAACGAAAGTTAAATAATGGTATGCATAAGGATATACACTTAAATGG
TATACGGTGTGTTTTGCGTTATTCAGTTTAAATATATCCTGTTGATCATA
GACTATTGGTAGATGGTATACGGTGTGTTTTGCGTTATTCAGTTTAAATA
TATCCTGTTGATCATAGACTATTGGTGATGGTTGCACTGGGTTAGTTTAG
TGGTGCGCTTTGTCTGTTTGTGTTTGTTTTTATTTTAAAATNTTGAATAA
AAATATTATATTAAAAAA
>rnd-1_family-180#SINE/tRNA-Sauria-L2 ( RepeatScout Family Size = 557, Final Multiple Alignment Size = 100, Localized to 24 out of 24 contigs )
ACTGTGTAATCCGCCTTGAGTCCCAGTGAGAAAGGCGGGCTATAAATAAC
GTTAAATAAATAAA
>rnd-1_family-59#SINE/ID ( RepeatScout Family Size = 3635, Final Multiple Alignment Size = 100, Localized to 24 out of 24 contigs )
GGGAGGGGCCGTGGCTCAGTGGTAGAGCATCTGCTTGGCATGCAGAAGGT
CCCAGGTTCAATCCCCGGCATCTCCAGTTAAAAGGATCAGGTAGTAGGTG
ATGTGAAAGACCTCTGCCTGAGACCCTGGAGAGCCGCTGCCAGTCTGAGT
AGACAATACTGACCTTGATGGACCAATGGTCTGATTCAGTATAAGGCAGC
TTCATGTGT
>rnd-1_family-0#SINE/MIR ( RepeatScout Family Size = 10857, Final Multiple Alignment Size = 100, Localized to 24 out of 24 contigs )
GAGAGCCAGCGTAGCATAGTGGTTAAGGTGTCGGACTAGGATCTGGGAAA
TCCAGGTTCAAATCCCCACTATGCCATGAAGCTTGCTGGGTGACCTTGGG
CCAGTCACACACTCTCAGCCTAAAAATGAGCCCCCTTGGGGTTGGCCTCC
TGCCGAGGGGCCGTAAAACGTAGGCAAAGTAACCGCGGACGACACGGTGT
CATCCGTCGGCACCCACAGCAGCAGCCTGGCTCCGGGGCGAACTCCGTCC
AGGCGCTCGCTAAGGGGAAAT
>rnd-1_family-267#LINE/L2 ( RepeatScout Family Size = 192, Final Multiple Alignment Size = 100, Localized to 24 out of 24 contigs )
GGACCATATCACTCCAGTCTTGNTCCATCTACACTGGCTCCCAGTTTGCT
TCCGGGCCCAATTCAAGGTGCTGGTGTTGA
>rnd-1_family-31#SINE/ID ( RepeatScout Family Size = 5574, Final Multiple Alignment Size = 100, Localized to 24 out of 24 contigs )
ATGCCTCACAGGGATGGCTCAAGTGGATCAGCCTCTGCCTTGCAAGCTAA
AGGTCCTGAGTTCAATCCCGGGGGTTGGCCTTCTGCCGAGGGGCCGTAAA
ACTTAGGCATGAAACCGTGGCGACACTTGTGTCATCCACGGCACCCACAG
CGGCAGTCTGGCTCCGGAGTGAACTCCGCCCAGCTGCCAGCTAAGGGATA
AAAAAAAA
>rnd-1_family-128#Unknown ( RepeatScout Family Size = 1013, Final Multiple Alignment Size = 100, Localized to 24 out of 24 contigs )
CACTGGCGTCGACAGCTGATCGGCGGGGGGGGGGCGGCGCTGCCGCGGGG
GCCCTCCAAAATGGCGGCCGGAAGTAGCGCGGCCGCCATTTTCGGCTGCA
GGAAGCCGCAGNTCCGCGGCTCCTGCAGTCTTTTTNCACGCAGATATAAG
GTAAGTAGGGACCGGGGCGGGCGGGGGGGCC
>rnd-1_family-166#LINE/Penelope ( RepeatScout Family Size = 643, Final Multiple Alignment Size = 100, Localized to 24 out of 24 contigs )
AGAGACCCCCTCTCTTCCCCAGGAGTTTATAAAATACCCTGCTCATGTGG
AGAAGTGTACATTGGCACGACACAGCGCAGCGTGAACACCCGGCTCACTG
AACATAAAAGACACTGTCGTTTGCTACAGCCGGAAAAATCTGCCGTNGCC
GAACATGCTCTTCGAGAGGGAAATCATAAGATCCTTTTTGACAAAACCCA
AGTCCTCTCCACGGGCTCACACTACCACACCCGNCTGTACAGAGAAGCGA
TTGAAATTTACAAAAATCATCCCAATTTCAACAGAAAAGAAGAAGCTGTC
TTTCTGCACCATTCGTGGTTCCCAGCCTTATGGAACAATTCAAAACACAG
AACTGACAAAATCATACAAGACAATCAGCTTGTCCTAGGACCTCCTCAAT
CTCTTCTGGAATGCAATCAACAANATGCACCTCCCTTATCTCAACCTTGG
AGATTACCTCCAGAGAACAATGACTCTTTACCTTGTCCCTCCCTGCCACA
GAACCTCATTCATAATCAGCAGCCTCCCTTATCACCCCACCTTTCAAAAC
TATCCCCGCATAATAACAAACACACAGAAGGACCTTTGCCCCCACAGCAC
TCCAACAGCCCAAAGAATTTTTACAGACCTTTTGTCTGCTCCCCCCACAC
ATCCCCCCCTCCTCAGCCTAGAAATATCAGGGTTCCAGCGTCCCAAACCT
CACAAGTGACACAGCAGCCTAGGAGGTCCGAGAGACTTCGCAGGCTGCAA
CCCCACTGAAGATGCTTCCCGCAGCTGGGAGCGAAACGTTTGGAAATGGA
TACTTTTCCAATAGAACACGGCGCTCTCACCCGAAAAATCCTCCGAACAC
TA
>rnd-1_family-43#Unknown ( RepeatScout Family Size = 5431, Final Multiple Alignment Size = 100, Localized to 24 out of 24 contigs )
CTTCTTCTTCTTCGTTCCCTTAGCGAGCATCTGGGCGGGGTTCGCCCCGG
AGCCAGTATGCCGCTGTGGGTGCCGGCGGATGACAGCTTTCGCTCACAAC
CGTGTCGTCCGTGGCTACTCGCCTAGTTTTTACGGCCCCTCGGCAGGGGA
C
>rnd-1_family-252#LINE/RTE-X ( RepeatScout Family Size = 210, Final Multiple Alignment Size = 100, Localized to 24 out of 24 contigs )
TGTGCTGGCCCCCCTNCTNTTTAACNTCTATATAAATNNTATCGTGCCTG
CTCTAAGCGACCCGGANTTCCATCCCCCAAAATTGGCNNACAGACACGTC
CCNATNCTNCTNTACGCGGATGACGTGGTNNTNCTGTCNCGCACCCAGGT
GGGNNTGAGGAGAGCNCTAAGAGCGCTGGAAACCTTCTGTACGAAAGAAG
ANCTGACGGTNAATANAGANAAAACNAAAATCATGGTCTTCGCNAGGAGN
CCAAAACANCACAANTGGNAAATAGGGGGGGCCTAAAGTCCAGCAGGTNA
AAGTCTTCAAATATCTGGGNGTNGTNTTCCANCANACNGGNGGNAGAAGN
GCCCACCGGGANTACGTGGCCCAAAATGCCCAGAGATCGGCCGCGGCCAT
ACTGACGTTTTATAGATCAAGGGGAGGCCAATATGTNCCGGCGGCCATAA
AACTGTTTAAGGCNAAAACTCTGGGCCAACTNCTNTACGGCTCAGAGGTN
GGCCCNTATAANAACTACAGNCCGCTGGAAGCGGTNCAAACNAAATTTTT
GAGATCNATCTTACAGGTTCCNCGCTGCGTCCCNAATGCCGTNGTNAGGC
TGGAGGCGGGNCTNCCCAAGATCGAATCAGTNGTGTGGACCAACACNATN
AACTACTGGCTGAAGGTACAGTTCCAGCCGAGAGGCCTGGTCCCACTGAT
NTTGGAGGACAACTTTGTGGGGTCCTGGGAAAAAAGCGTCCAAGAGAAGA
TCTTGCAATGCGGCTTTTCCCGAAGTGCTTTAACCCATTTGGGTTGGGAC
AAAGCAAAGCTGGTGATNAAGCAGAGAATTCNGGACATNGAACTNCAATC
GGTNCGTCCTAAAATANCCACAAGAGCTTATCTGGGCAGGCAGACCTCGG
GGTTTCAGTTAGCCAGATATATAAGATCAATTGAGGTCCCGAAATACAGA
AGAGCGCTTTCNCTGGCCNGGTTGGACGCGCTTCCACTTGCGGTCCTGGA
AGGAAGATNTAATAAAACCCCNTACGCAGANAGGANATGCCCCTGCGGGG
ANGATGAAATAGAAACANCTACGCACTTCCTTTTGCACTGCAAATCTTAT
ATTGAGCCCAGACAGAAATATCTTCTGCCANTCCTGTCGAAATACCCAGG
GCGTCCTGAACAATTTTATATCAATTTACTATTATCAGACCAGGATGACA
CAATTTCGCTAAACGTTGGGAAATTTTGCTATATTAGCTGCAAGACGCGA
AAAGAAATCTTCCGGGGATAACTT
>rnd-1_family-198#Unknown ( RepeatScout Family Size = 404, Final Multiple Alignment Size = 100, Localized to 24 out of 24 contigs )
TTTTTATATTTTATATTTATATGGATTTATGTATTGTCTCCTATGTNTTA
ATNTATGTTTTAATCGATCTATGGTGTAAGCCGCCTCGAGATTACTGGAA
TTAGAGGCGGCATAGAAGCCCAATAAATGAAATGAAATGAAAT
>rnd-1_family-355#Unknown ( RepeatScout Family Size = 103, Final Multiple Alignment Size = 100, Localized to 24 out of 24 contigs )
TCCAGGGGGCCCCATCCCGCTCGAGGATGGGCCCACCCGCCCGCCCGGAG
CTCTTACCTNNCTTTTAAACGGTTCGAAAACGGCTCGGAAGCCGCGCGGC
AGCGCAGCCGCGGCTTCCGAGCGGC
>rnd-1_family-177#LINE/L2 ( RepeatScout Family Size = 582, Final Multiple Alignment Size = 100, Localized to 24 out of 24 contigs )
TGGCCCCCACCCTATGGAATGGCCTGCCAGATGAAGTCAGGAAGGCGCCC
ACTCTCCTGGCTTTCCGCAAACTATGTAAAACCGAGTTATTCAAAAGGGC
CTTCCACAGGTAAGAGGGTTGTAGTATAAGAGAAATGGTTCAGGAAGATG
CCTAGGTAAAAGAGACAGGGTCTGTAGACTAAT
>rnd-1_family-362#LINE/CR1 ( RepeatScout Family Size = 100, Final Multiple Alignment Size = 100, Localized to 24 out of 24 contigs )
TACTAGAACTCGGGGGCACCCAATGAAGTTGATGGGCAATAGATTCAGGA
CAGACAAAAG
>rnd-1_family-313#LINE/Dong-R4 ( RepeatScout Family Size = 139, Final Multiple Alignment Size = 100, Localized to 24 out of 24 contigs )
AGGAAACAGAAGGAAAAGTAGATCAAATGAATTGGCAATGGTTGCAGAGG
GGAAACATCAAGAAAGAAACAGAAGGTCTTATATTTGCAGCCCAAGAACA
AGCACTTCAAACCAACGTCATGAAAACGAAAATTCAAAAAGTCAGCGGTA
ACAGCAAATGCCGACTCTGTAAAGAACGGGATGAAACGGTTGACCACCTG
ATTAGTGGATGCAGGAAAATCGCACAGACGGATTATAAACAACGGCACGA
TCGGGTGGCAAAGCTTATCCATTGGAATCTTTGCAAAAAGTATGACTTTG
AAGTTACAAGAAATTATTATGACCACCAAATTGAAAAAGTCACGGAGAAT
GGTAATGCCAAGATCTTATGGGACTTTCGAATCCAGACGGATCGGCATTT
AGAACACAACACGCCGGACATAACAGTAGTCGAACCAAAAAAGGTCTGGT
TCATTGACGTTGCCATTCCTGGGGACAGTCGAATAGAGGAAAAAGAAATG
GAAAAGACCGCGAAATACAGAGATTTAACCATCGAAATCGGCAGGTTATG
GCAAAAATCGGCAAAAGTGGTGCCCATTGTCATCGGCGCACTTGGGTCAA
TTTCGAAAAATCTTTGCAAACATCTGAAGACCTTAAATGTCAATGACATT
TCGCCAGCGGAACTACAGAAGACCGCCTTGTTGGGAACCTCTTACATCCT
GCGGCGTTACCTGGACAATTCTTAGGCCCATGGTTTGGGCTTGAACTGTT
CAATCAAAACCAGTCAAAGAGGACTGTGTAAATGTGAATGAATAACAACA
ACAATAATAATAACAATAA
>rnd-1_family-123#Unknown ( RepeatScout Family Size = 1060, Final Multiple Alignment Size = 100, Localized to 24 out of 24 contigs )
CTTCGTGATCACGTGGGATGGGAAGCGGGATAGAAATCAATCACCTCTCC
CCATCACTCCCACAGGCAGCTTGAAGATGCAAAGACTGTGTGCCATACAA
TAGATTCATCAACAGAGCTCTGTGCAACTCAGCAGCGTATTCCAGGAACG
CAGGCTGTATTCATTCATATCCATTTCTGAACCAGCTGCAGACTTGCGTC
AGTAATACACAGGCTAAGGTTGAGATGTATTAAAGCCAAAGGAAAAATGG
GATGATTTGTGCTTGGAGTCTGCTTGCTAAAGCTCTGTCACTACCGAAAA
TCCCAGGCCAGTTCTTCAATTGGCTGGCATGCTGGCTAGTTAAGAGGAAC
TTTGTCTTTACATAAAGTGGCTTTGCTCCCTAGTTCCCAGGTCTTGGTGA
ACTGGGTGGCGGGAAAGTGGTGACAACTGAGTTACTGCATGATGTGTGGT
AGAAGAGTTCTTCATCCATGGGAAGATACTCGGTAACCTGGTAAACGTCT
AAACTGGACAGCTGGTGGTGGTGTGTTCCCTTAGCTGGCACT
>rnd-1_family-312#Unknown ( RepeatScout Family Size = 140, Final Multiple Alignment Size = 100, Localized to 24 out of 24 contigs )
TGGCGTTGAGAGGGCGGGGGAGGCCCGGGACCCTTGGGGGCCCCCCTGAC
GCGCCGTAATTCAATTAGCGGCGCTAATTGAATCACG
>rnd-1_family-60#LINE/Penelope ( RepeatScout Family Size = 3634, Final Multiple Alignment Size = 100, Localized to 24 out of 24 contigs )
ACTTTGATATGCATTCTGACTCTAACTGACCCACCCTCTACCTATATAAG
ATGGTTGGTGACTCTGTTTCAGTGTGTCTGAAGAAGTGTGCTGTGCACAC
GAAAGCTCACACCTAGAATAAAACCTAGTTGGTCTTTAAGGTGTGCTGTG
CACACGAAAGCTCACACCTAGAATAAAACCTAGTTGGTCTTTAAGGTGCC
ACTGGACCCAGATTTTTGTTCTGCTACTCCAGACCAACACGGCTACCCAC
CTGAA
>rnd-1_family-193#LINE/L2 ( RepeatScout Family Size = 449, Final Multiple Alignment Size = 100, Localized to 24 out of 24 contigs )
CCAGTCTCTAATCTGCCATTTCTTGGGAAATAGCAGTNGCAGACCAACTC
CAGGTTTTTCTGGATAACTCTAATGCCCTGGACCCTTTTCAGTCCGGCTT
CAGGCCGGGCTACGGCACGGAGACAGCTCTGGTGGCCTTAGTCGATGACC
TTCGACTGACAATAGACAAAGGCCATGCCTCCCTGCTGCTCCTTCTAGAC
CTATCCGCTGCTTTTGATACAGTTGATCATACCATCCTGTTAAGGCGTTT
AGAGGCAGAAGTAGGGATTAGGGGATGCGCCTTAAACTGGTTTAAATCAT
TCCTCATGGAACGGACTCAAAGGGTTGCTGTTGGAGACCAGCTATCCTCA
GTATGGGAATTGTCTTGTGGGGTCCCACAGGGTGCAATCTTATCCCCCAT
GCTGTTCAACCTCTATGTAAAGCCTTTAGGAGAAATCATTCGTAGCTTTG
GAATTGGATGTCATCAA
>rnd-1_family-235#Unknown ( RepeatScout Family Size = 243, Final Multiple Alignment Size = 100, Localized to 24 out of 24 contigs )
ATGGTGTAAGCCGCCTCGAGATTACTGGAATTAGAGGCGGCATAGAAGCC
CAATAAATGAAATGAAATGAAA
>rnd-1_family-121#Unknown ( RepeatScout Family Size = 1066, Final Multiple Alignment Size = 100, Localized to 24 out of 24 contigs )
CACTGGCGTTGACAGCCCGGGGCGGTGGGGGCGGACCGCCCCGGGCCTCC
CGCTTGAAGGGGGGCCCCCCCGCCCGCCCTGGTTCTTACTTGCCTTATAT
CTGCGTGAAAAAAGACTGCAGGAGCCGCGGAACTGCGGCTTCCTGCAGCC
GAAAATGGCGGCCGCGCTACTTCCGGCCGCCATTTTGGAGGGCCCCCGCG
GCAGCGCCGCCCCCCCCCGCCGATCAGCTGTCGACGCCAGTG
>rnd-1_family-11#SINE/ID ( RepeatScout Family Size = 5578, Final Multiple Alignment Size = 100, Localized to 24 out of 24 contigs )
TTGAGCCTCACAGGGATGGCTCAAGTGGATCAGCCTCTGCCTTGCAAGCT
AAAGGTCCTGAGTTCAATCCCGGGGGTTGGCCTTCTGCCGAGGGGCCGTA
AAACTTAGGCATGAAACCGTGGCGACACTTGTGTCATCCACGGCACCCAC
AGCGGCAGTCTGGCTCCGGAGTGAACTCCGCCCAGCTGCCAGCTAAGGGA
TAAAAAAAAAA
>rnd-1_family-208#Unknown ( RepeatScout Family Size = 350, Final Multiple Alignment Size = 100, Localized to 24 out of 24 contigs )
CCTGATGTTGCCTCCTAGCACTGGTATTCAGAGGTTTACTGCCTCTGAAT
GTGGAGGTTCCCTTTAGTCACCATGG
>rnd-1_family-293#Unknown ( RepeatScout Family Size = 160, Final Multiple Alignment Size = 100, Localized to 24 out of 24 contigs )
TATTTATTTATTTATTGATATTTATACCCCGCTTCCCATAAAGTATCTCG
AAGCGGCTTACANCATTGTCATCAGACAAGAACATANAACAATATCAACA
TAGAAC
>rnd-1_family-165#LINE/RTE-BovB ( RepeatScout Family Size = 647, Final Multiple Alignment Size = 100, Localized to 24 out of 24 contigs )
GACCACCGGAAAAGTAAACCATGGATTTCACAAGAGACGTTAAATTTAGT
AGAAGAAAAAAGAAAAATACGTCAGAAAGTTGAACAACTCCGAGACTACA
AAACAAGGCAAAGCAAAGCCAATTTCAAGCAAGCAAAGCTGGAACTCAAA
ATAGCTAAAAAGAAAGTCACAGCCTCATGCAAAAGAGACAGAAACAACTG
GTGGGAAGAAACATCTAGAAAAATTGAGATGGCCCTGAATAACAATGATC
AAAGGACAGCATACAAAGAGATCCAGAAAACATGCAAGCCTTTCAAACCC
ATTGGTCAAGTTAAAGATGCATCAGGGAAAATAAACTATGACAAAGAAGC
CCAACTAAAAGCTTGGAAAGAACATTTCGAAAATTTGCTGAACCCTAACG
GCAGAAACGTGCCCCTGAACATAACAAAAAATGACCCTGCACCTACTTTA
GACCACCCAAGTCATTTCACAGTAGCAGAAGTCAGAAAAGCCATGCAAAA
ACTAAAAAACAACAAGGCACCTGGCATATGCAACATCACTGCTGAATTTC
TAAAGACCAATGCAGAAACTATGTGCAGATGGCTCACAAGACTTTTTAAC
ATAATCTGGGACACAGAGATAATCCCAGAAGAATGGAAATATGGAATCAT
CATACCAATGTTTAAAAAAGGTGACCCCTCTGATTGCAGGAACTACAGGG
GGATAACCCTCTTATCAATCATTGGAAAAAATTTTGCCTCAGTGATGCTT
CAAAGGATTAACATTGCACTCAGAAATAAATGGAATGATACGCAATGCGG
CTTCCGATCAGGCCGCTCTACCACAGATAACATCTTCACTCTACGACAGA
TCATTGAAAAAACAGCACAATATAACCAAAATTGTGTCATGGCATTCATA
GATTTCAAACAAGCCTTTGACTCTGTTACAAGAGAAAACCTTTGGACATT
GCTTGAACATTATGGAGTTCAAAAAAAGATAATACGCCTCATTAAAGCAC
TTTACAAAGATTCAAAAAGCAGCATCAGAATACAGAACAACTATACTGAC
CCCTTTGCTATCAATTGTGGCGTCAGACAGGGATGCACATTATCACCAGT
GCTATTTAACATCGCAATTGACCACCTAATTAAAAGAATAAACCAAAGCA
ACACAGGTGGAATTGATCTGCAGAACAATGTGCATATGAAGAGCCTCGAA
TATGCAGACGATATTGTGGTGTTTGCAAAAGATGAAGCAGCCCTGCAGAA
ACTAGTAGATCAAATTTGTGAAGAATCAAAACCACTAGGGCTCAAAATAA
ATGTAGACAAAACAAAAGTTATGGCAATTAAAAAATCCAACAAAAACCTG
CCTATACCCAGCTGCAACCTACTTATAGATGGAAAGCCTGTAGAAACTGT
GGAACATTTTACATATTTGGGAAGTCTAGTCTCCAATGATGGAACATGCT
CTAAAGAAATAACCCGCCGTATTGGTCTAGCAGCAGCATCCTTTGGAAAA
CTACAAAAAACTGTATGGAACAACAAATTCCTCCTACAGAAAACTAAGAT
CAGAGTATTCAAGGCTGTAGTTATACCATCACTGCTCTATGGAGCTGAGA
CATGGACAGTTAAGAAACAAGATCAAAGGAGAATAGACAGTTTTGCGACA
AGATGCTTAAGAAAGATACTAAAGATAAAATGGTGGCAATTCCGAAGAAA
CAAAGACATCTGGTGGGAAATAAAGGAGCCTCCACCATCAGCACTGCTCC
TAAAAACAAGACTGCGCTGGTTTGGCCATGTTGTCCGGATGGACAACTCA
AGAACTGTTCGCCAAGTATACAGCAGCCAAGGCATAGGGAAAAGATCTCG
AGGCAGGCAACGGAAGCGCTGGATAGAAAATATCAGTGAAGACCTGAAAA
TTGCCAAATGTGACCTTCCACGAGCGATGAAAATTTGTCGAATACGCATG
GGCTGGAAGCATATTGTCGAGGAAGCTGCCATGTCTGCTAGCAGGAACTA
TGTGCTCTAACATA
>rnd-1_family-137#Unknown ( RepeatScout Family Size = 865, Final Multiple Alignment Size = 100, Localized to 24 out of 24 contigs )
CCCTCCCCCCCATCCCGCCGATGATCGGCGGGATGGGGGGGAAGGGCCGG
TGGGTTGGCTGGCGGGGCCCTGTGGGCTGGCCACAGGGCCCCGCCAGCCA
ACCCGCGCCTAGCCCGCC
>rnd-1_family-68#LTR/Gypsy ( RepeatScout Family Size = 3216, Final Multiple Alignment Size = 100, Localized to 24 out of 24 contigs )
GCGAGCTAGGCGCTGGTTGGCTGGCGGGGCCCCGTGGCCTNGCCCGCCGC
AGGGGCCCCGCCAGCCGACCAGCGCCTAGCTCGCTTAAAAAAAAAAAAAA
TTTTTTTTAATTTTTTTTTAAGCGAGCTAGGCGCTGGTTGGCTGGCGGGG
CCCTTTGGCCAGCCCACAGGGCCCCGCCAGCCAACCAGCGCCTACCCCGC
CGGCCATATGGCCATTTTTTTTAAAAAAAAAATTAAAAAATTTTTTTTAA
AAAAAAATTTCCCCCCCGAAACCGGAAGTGACGTCACTTCCGGTTCCGCG
CCGCGGGGGGGGCCCCCCTCCCCGACCGCCCCGGGCCCCGGCCACCCCGG
GACCGCCACTG
>rnd-1_family-58#LINE/Penelope ( RepeatScout Family Size = 3685, Final Multiple Alignment Size = 100, Localized to 24 out of 24 contigs )
TGTCTGAAGAAGTGTGCTGTGCACACGAAAGCTCACACCTAGAATAAAAC
CTAGTTGGTCTTTAAGGTGCCACTGGACCCAGATTTTTGTTCTGCTACTC
CAGACCAACACGGCTACCCACCTGAATCTAT
>rnd-1_family-271#Unknown ( RepeatScout Family Size = 189, Final Multiple Alignment Size = 100, Localized to 24 out of 24 contigs )
CATGGCGCCCGCCGACACCTTTCCTGGCGCCCGCCAAGTGTTTTTAGAAA
GTGGGCGGGCCAGGTGGGGCTTTTGCCCAGCAGGGCTTCTGATTGGCCAC
TGGAGATCTGATTGGCTGT
>rnd-1_family-203#LINE/CR1 ( RepeatScout Family Size = 372, Final Multiple Alignment Size = 100, Localized to 24 out of 24 contigs )
GAGCTAAGGAAGAAAAAGGAAATGTTCAAGAAATGGAGGGAAGGACATGC
CTCTAAAGAAGAGTATCTACGGGTAGCTAGGCACTGTAGGGCAGCCATCA
GAGAGGCCAAAGCTCAGAGTGAGCTGAGACTGGCCAGGGGGGCTCGCTAC
AACAAGAAGACTTTCTTCAGATATGTGAGGAGCAAACGGAAGATAAAGGA
GGCGATAGGCCCATTGCTGGGTGAAAATGGAGAAACTCTGACAGAGGACA
GAGAGAAAGCAGAAAGGCTCAATGCCTATTTTGCCTCAGTTTTCTCCCTG
AAGGAGAGAACAGGCCCACCTAGAGACGGTAGTAGGCAAGGCATGACATC
GGGGCTGCTGGTTGACATGGGCAGAGAGGTTGTTGAGAGGCACCTGGCTG
CACTGGATGTGTACAAATCCCCCGGGCCAGATGGTGTGCACCCGAGAGTG
CTCAAAGAACTTTCTAGAGAGCTTGCAGAGCCTTTGTCAATCATCTTCGA
GACCTCTTGGAGGACGGGTGATGTGCCAGAAGACTGGAGGAGGGCGAATG
TTATCCCANTCTTCAAAAAAGGGAAGAAGGATGACCCAGGAAACTACAGG
CCAGTCAGCCTGACCTCTGTCCCAGGGAAGATACTGGAGCAGATTTTGAA
GGNGTCAATCTGCAAGCATCTGAAGGACAACTTGGTGATCCGGGGAAGTC
AGCATGGATTTGTCCCCAACAGGTCCTGCCAGACCAACCTCGTCTCCTTC
TTTGATCGAGTGACAGGCTTACTGGATCGCGGGAATGCTGTT
>rnd-1_family-15#SINE/ID ( RepeatScout Family Size = 5577, Final Multiple Alignment Size = 100, Localized to 24 out of 24 contigs )
TGCCTCACAGGGATGGCTCAAGTGGATCAGCCTCTGCCTTGCAAGCTAAA
GGTCCTGAGTTCAATCCCGGGGGTTGGCCTTCTGCCGAGGGGCCGTAAAA
CTTAGGCATGAAACCGTGGCGACACTTGTGTCATCCACGGCACCCACAGC
GGCAGTCTGGCTCCGGAGTGAACTCCGCCCAGCTGCCAGCTAAGGGATAA
AAAAAAAAA
>rnd-1_family-211#LINE/RTE-BovB ( RepeatScout Family Size = 338, Final Multiple Alignment Size = 100, Localized to 24 out of 24 contigs )
ACAAATNCCTATCCTACAGAAAACNAAAATCAGAGTATTCAAGGCCGCAG
TNATNCCANCGCTGCTCTATGGNNGTGAGACATGGACACTNAAGAAACGN
GAACAGTCAAAGGAGACTAGACAGCTTTGCNACACGTTGCCTACGNAAGA
TAATGAACATTAAATGGTGGCAATTCCGGAGAAATAAAGACGTATGGGNA
AAATCAGAAGAAAAACCACCATCAGAATTAATACTACAGGCCCGACTCCG
ATGGTTCGGACATGTCGTACGGATGGACAAAAGCAGAATAGTCCGCCAAA
TCTACAGTAGNCAAGGAGATGGGACAAGATCACGAGGACGACAAAGGAAA
AAATGGGTGGACAATGTCGAAGAAGACCTCACATATGCAAACTATGATAT
TCCAACAGCAACTAAACGATGTATGAACCGAGTGAGATGGCGACAAATCA
TTTTGGACGCAGCTACGTTGTTCCATCGGCAATACGTTTCCTAACGCACC
CGATGACAACACGCGACAAAAGAAGAAG
>rnd-1_family-24#SINE/ID ( RepeatScout Family Size = 5576, Final Multiple Alignment Size = 100, Localized to 24 out of 24 contigs )
GCACCTCACAGGGATGGCTCAAGTGGATCAGCCTCTGCCTTGCAAGCTAA
AGGTCCTGAGTTCAATCCCGGGGGTTGGCCTTCTGCCGAGGGGCCGTAAA
ACTTAGGCATGAAACCGTGGCGACACTTGTGTCATCCACGGCACCCACAG
CGGCAGTCTGGCTCCGGAGTGAACTCCGCCCAGCTGCCAGCTAAGGGATA
AAAAAAAAA
>rnd-1_family-327#LINE/L2 ( RepeatScout Family Size = 127, Final Multiple Alignment Size = 100, Localized to 24 out of 24 contigs )
GAAGCTCGTCTGGTGGGTACACGAGAGAGGGCCTTTTCAGTGGCAGCCCC
ACGACTATGGAACAACCTCCCCAGGGAGGTGCGCCTGGCCCCCTCACTCT
CGATCTTCAGGAGGCAGCTGAAGACAGTTTTATTCAGG
>rnd-1_family-311#DNA/hAT ( RepeatScout Family Size = 142, Final Multiple Alignment Size = 100, Localized to 24 out of 24 contigs )
GGGCGGAAGGGGCGGGGCTTGGCTCACGGCCTTGTAGGTGTGCCGTGAGC
CAAAAAAGGTTGAAAATCACTGCTCTAGA
>rnd-1_family-238#Unknown ( RepeatScout Family Size = 237, Final Multiple Alignment Size = 100, Localized to 24 out of 24 contigs )
TATGTATTGTCTCCTATGTTTTAATCTATGTTTTAATCGATCTATGGTGT
AAGCCGCCTCGAGATTACTGGAATTAGAGGCGGCATAGAAGCCCAATAAA
TGAAATGAAAT
>rnd-1_family-343#Unknown ( RepeatScout Family Size = 113, Final Multiple Alignment Size = 100, Localized to 24 out of 24 contigs )
GTGATGCTCTAGGAATTTCCCCAAATCTCTATGGTAAAGACCATAGAGAT
TGGGGA
>rnd-1_family-48#SINE/ID ( RepeatScout Family Size = 5234, Final Multiple Alignment Size = 100, Localized to 24 out of 24 contigs )
CCTCTTGTGGTGGCTCAGTGGATCAGCCTCTGCTTTGCAAGCTAAAGGTC
CTGAGTTCAATCCCGGGGGTTGGCCTTCTGCCGAGGGGCCGTAAAACTTA
GGCATGTACCCGCGGCGACACTCGTGTCATCCGCGGCACCCACAGCAGCA
GTCTGGCTCCGGAGTGAACTCCGCCCAGGTGCCAGCTAAGGGAACACACC
ACCACCACCACC
>rnd-1_family-334#Unknown ( RepeatScout Family Size = 120, Final Multiple Alignment Size = 100, Localized to 24 out of 24 contigs )
TGTTAGAATATGGCAATGTCAGATGCACAGAAGATCGGACTTAACAGAGT
TCTTCNACAGAANAAGAATGCAGTGTTACAAGCAAGCAGGAAGAAACAAG
ACAAGAAAGAGTTAAACTTAGATAGTTAGTGTTTAGTGATTGACAGATAG
ATTTTCCCGGGGTTTCTTGTCTTCCTGTGGGTGACAACCAATCAGACTGC
TATTCTTAGGCCTTTCCTGTTTGCTTTCCCCCGCCCATCTTCTCTCACTC
CTCAGCAAGCCTCTTTGATGGTTCCTGGGCATGTCGTCCCTAGAGAGAGT
CTGATAGCCATGAGCTCAGTTTAGATAGTATCTATCCTCCTTACCTTTTC
TACAGTTAACAATGGAGTTCTAATATTTATAATAAAACATATTTAGCTTT
CATCTCTAAGAAGCCTCAGCTCCATGACTTCCGCGCAACTCTGCACAAAA
TATTCCATTA
>rnd-1_family-274#Unknown ( RepeatScout Family Size = 187, Final Multiple Alignment Size = 100, Localized to 24 out of 24 contigs )
TGAGGGANACAGGAAGAGGGCACAAAAATTGGAAACGTCATAATNATAAC
AAATATTCTTGAAGTCACAAAATAGGTCAAGCATAAGATGGCTCACAAAC
TCAGGTCAAGCACAGATGGCCAGGATTGCACAAAACAAGGAAATAAAGAA
GTTAAAACCCACAGAAAAAGGCTTGGCTAAACTAATCACACAAAACAATA
GCCAGAGAAAACCCCTTCCCAAGTTACAGAAAGAACCCAGCCCACAATCA
GAATAGGAAATCTTGCATTTACAAGGAAGCCGCATCAAGAGAGCTGCAGG
CAGAACCAACTCCCGACTCAAACAAAAGAAGATTCTCCCAAAACCCATTC
AGGACACATAAACCACTCAAAACACAAAGGCAGACTTCTCTCCATAAGCA
CAGAAGAGTTGTCCCCACAATAATCCAATCTAGCTGTCGCTGACAATAGC
CAGGGTTTCACAACTCCGCACATGCTCAGTGCGAAGCTTGGGCCAAANGA
GTAAGGGGGCTGGCTCATGCATGACCAATGTACCATCTGACAAACTCCAC
GAATTGGAAACCAGGGGAGGGGTACAGTGAAGACCAATCGATGCCTTGGA
GGGAGGGGGAAAGATGTGATGTAATATGCTGTTTAAAACGTCTGTGCAAA
GTAGGCTCGGGGTCTTTTCNCTTGGAGAACCTGCGTGTTCTGAACTGACC
ATTTCCCTTTGTTTGGCCAAATAAA
>rnd-1_family-141#Unknown ( RepeatScout Family Size = 810, Final Multiple Alignment Size = 100, Localized to 24 out of 24 contigs )
GCCATATGGCCGGCGGGCTAGGCGCGGGTTGGCTGGCGGGGGGCCCCCCA
AGCAGGGGGGGCCCGGTACGGCCCGCCCCCCCGCCCCCTATCAACGCCAC
TG
>rnd-1_family-25#SINE/ID ( RepeatScout Family Size = 5576, Final Multiple Alignment Size = 100, Localized to 24 out of 24 contigs )
AGCCTCACAGGGATGGCTCAAGTGGATCAGCCTCTGCCTTGCAAGCTAAA
GGTCCTGAGTTCAATCCCGGGGGTTGGCCTTCTGCCGAGGGGCCGTAAAA
CTTAGGCATGAAACCGTGGCGACACTTGTGTCATCCACGGCACCCACAGC
GGCAGTCTGGCTCCGGAGTGAACTCCGCCCAGCTGCCAGCTAAGGGATAA
AAAAAAAA
>rnd-1_family-16#SINE/ID ( RepeatScout Family Size = 5577, Final Multiple Alignment Size = 100, Localized to 24 out of 24 contigs )
TGGCCTCACAGGGATGGCTCAAGTGGATCAGCCTCTGCCTTGCAAGCTAA
AGGTCCTGAGTTCAATCCCGGGGGTTGGCCTTCTGCCGAGGGGCCGTAAA
ACTTAGGCATGAAACCGTGGCGACACTTGTGTCATCCACGGCACCCACAG
CGGCAGTCTGGCTCCGGAGTGAACTCCGCCCAGCTGCCAGCTAAGGGATA
AAAAAAAAA
>rnd-1_family-283#Unknown ( RepeatScout Family Size = 180, Final Multiple Alignment Size = 100, Localized to 24 out of 24 contigs )
GGGGCTGCGAACGCCGCAGCCGCCGGCTGCCCCCTCCCCTCCCGCCNATC
AGCTGATAGGCGGGAGGGGAGGGGGCAGCCGGCGGCTGCGG
>rnd-1_family-157#LINE/CR1 ( RepeatScout Family Size = 690, Final Multiple Alignment Size = 100, Localized to 24 out of 24 contigs )
GCAACTGGTTGGCCACTGTGTGAAACAGGATGCTGGACTAGATGGACCAC
TGGTCTGATCCAGCAGGGCTCTTCTTATGTTCTT
>rnd-1_family-32#SINE/ID ( RepeatScout Family Size = 5574, Final Multiple Alignment Size = 100, Localized to 24 out of 24 contigs )
TACCTCACAGGGATGGCTCAAGTGGATCAGCCTCTGCCTTGCAAGCTAAA
GGTCCTGAGTTCAATCCCGGGGGTTGGCCTTCTGCCGAGGGGCCGTAAAA
CTTAGGCATGAAACCGTGGCGACACTTGTGTCATCCACGGCACCCACAGC
GGCAGTCTGGCTCCGGAGTGAACTCCGCCCAGCTGCCAGCTAAGGGATAA
AAAAAAA
>rnd-1_family-122#Unknown ( RepeatScout Family Size = 1062, Final Multiple Alignment Size = 100, Localized to 24 out of 24 contigs )
GGGGGGGGGCGGGAGCGGCCGCGCGGCCGCCAAAATGGCGGCCGGAAGTC
GCGCGGCCGCCATTTTCCGGNGCAGGAAGCCGCCGATCGGCGGCTCCTGC
GNTCATTTTTNAAAGGATAAAGGCCCAGGTAGGAACCAGGGCGGGCGGGA
GGGCCCCTCTTCGATCGGGATGGGGCCCTCCGGGAGCGGGAGGGAGGGCG
GAGGCCCGGGGCGGTCCGCCCCCACCGCCCCGGCCTATCAACGC
>rnd-1_family-254#Unknown ( RepeatScout Family Size = 207, Final Multiple Alignment Size = 100, Localized to 24 out of 24 contigs )
AGGAGGAGAGGAAGGCGCTCTTGGGCATGGTAGTTCCTGCCCTGCCTAGC
CTCCAGTGAATGAGGAAGAGGCGCAGGCATTGCCTTCTCTTTTTGTTTGA
ACTTCTAGTACAAGTGGGCGGGGGGGAGCAGAATTTGCCGCTTCTCCTGT
ATTTGCCTGTCCCCTGGCTGGGATTGGAGCGACAGAGAATTCACACCCCC
CCATGGTTGCCAGGGAGCAGCCAATGGCCAAAAAGACTGCATTCCCNCCT
GAAAGGGAGGGGGAAGGGAAGCCAAAAGCCCGGGAAAAGCAGTTGGAGAC
AATTACGGACCGTTACGACCCTTAACGACCCGAAAAACGACCCAACGCGC
CGGTTCTAAACTCGTAAGGGGAAATG
>rnd-1_family-102#LINE/Penelope ( RepeatScout Family Size = 1410, Final Multiple Alignment Size = 100, Localized to 24 out of 24 contigs )
TCTGACGAAGGGAGCTCTGACTCTCGAAAGCTTATACCCTGGAAAATCTT
GTTGGTCTTTAAGGTGCTACTGGACT
>rnd-1_family-29#SINE/ID ( RepeatScout Family Size = 5575, Final Multiple Alignment Size = 100, Localized to 24 out of 24 contigs )
AGCCTCACAGGGATGGCTCAAGTGGATCAGCCTCTGCCTTGCAAGCTAAA
GGTCCTGAGTTCAATCCCGGGGGTTGGCCTTCTGCCGAGGGGCCGTAAAA
CTTAGGCATGAAACCGTGGCGACACTTGTGTCATCCACGGCACCCACAGC
GGCAGTCTGGCTCCGGAGTGAACTCCGCCCAGCTGCCAGCTAAGGGATAA
AAAAAAA
>rnd-1_family-126#Unknown ( RepeatScout Family Size = 1040, Final Multiple Alignment Size = 100, Localized to 24 out of 24 contigs )
GGGGGCGGGCCGCCCCGGGCCTCCGCCGTCCCGGGGGCCCCATCCTGACC
CAAGAGGGGCCCNCCCGCCCGCCCCGGTCCCTATTCTTACCTTTATTCCG
TCGAAAAGGCTGCAGGAGCCGCGGATCAGCGGCTTCCTGCAGCCGAAAAT
GGCGGCCGCGCTACTTCCGGCCGCCATTTTGGAGGGCCCCCGCGGCAGCG
CCGCCCC
>rnd-1_family-71#Unknown ( RepeatScout Family Size = 2827, Final Multiple Alignment Size = 100, Localized to 24 out of 24 contigs )
TTTTTACTACCTTANGGAGTCTCAAAGCGGCTTACAAACACATTCCCTTC
CTCTCCCC
>rnd-1_family-17#SINE/ID ( RepeatScout Family Size = 5577, Final Multiple Alignment Size = 100, Localized to 24 out of 24 contigs )
TGCCTCACAGGGATGGCTCAAGTGGATCAGCCTCTGCCTTGCAAGCTAAA
GGTCCTGAGTTCAATCCCGGGGGTTGGCCTTCTGCCGAGGGGCCGTAAAA
CTTAGGCATGAAACCGTGGCGACACTTGTGTCATCCACGGCACCCACAGC
GGCAGTCTGGCTCCGGAGTGAACTCCGCCCAGCTGCCAGCTAAGGGATAA
AAAAAAAA
>rnd-1_family-30#SINE/ID ( RepeatScout Family Size = 5575, Final Multiple Alignment Size = 100, Localized to 24 out of 24 contigs )
GAGCCTCACAGGGATGGCTCAAGTGGATCAGCCTCTGCCTTGCAAGCTAA
AGGTCCTGAGTTCAATCCCGGGGGTTGGCCTTCTGCCGAGGGGCCGTAAA
ACTTAGGCATGAAACCGTGGCGACACTTGTGTCATCCACGGCACCCACAG
CGGCAGTCTGGCTCCGGAGTGAACTCCGCCCAGCTGCCAGCTAAGGGATA
AAAAAAAA
>rnd-1_family-129#Unknown ( RepeatScout Family Size = 987, Final Multiple Alignment Size = 100, Localized to 24 out of 24 contigs )
GGGCCCCCCCGCCCGCCCCGGTCCCTATCTTACCTTTATTTGGGCCGAAA
AGGCTGCAGGAGCCGCCGATCAGCGGCTTCCTGCAGCCGAAAATGGCGGC
CGCGCTACTTCCGGCCGCCATTTTGGAGGGCCCCCGCGGCAGCGCCGCCC
CCCCCCGCCGATCAGCTGGTGACGCCGCTG
>rnd-1_family-49#LINE/RTE-BovB ( RepeatScout Family Size = 5118, Final Multiple Alignment Size = 100, Localized to 24 out of 24 contigs )
GATTAAGTGGACTAAGGGGCCTTTGGCAACTAAGGGGCCTTGGCAAACTG
ACCAGGTAAATGTGAACCTGTGATCAGAGGACACTCTTCCCTTGGACGGG
GAGTTGGCCCATAAAGCCGAGGGGCCGTGAAATCAGGCTAGAAAACTGGA
GATGACAGCAAGCTCACTACCGCAACCACAACCACCCCACCAAGATCAAC
AGACAGCTAATACCGACCAGCGGCAAAAAGGCAAGACAATCCAGTTTCAG
AAAGCAAGAGATGGCCACCAAAGACAAAGACGTGGAGGCACCACACCGAC
ATCAGCCATTCACCTAGCCACCTGGAATGTCAGGACTGGCCACCAGGCGG
GACAAAGAGAGATCATCGCGAGGGAACTACTGAGATATAAAATATCAATT
GCTACTTTAACCGAGCTTAGAATAAAGGGCGCAGGAACCCAAATCATCAC
AGTCCCAGATAGCAAAGAGACAGTAACTCTTTACCACTCCGGAGGAGATA
AGCATGTGGCAGGTGTAGGATTTGCACTGGACTGCAGAGCAGCAAAAAGC
GTGGCAGCCTTCAACCCAGCATCCAGTAGAATAGCTGTCCTGACACTTTC
CGGCACGCTCTCCACACATATCATTGCCGTCTACGCACCAACAGAAGTCA
GCCCAAACAGCACCAAAGATGAGTTCTACGCCCAACTCCAGGACACTCTT
GACGCAATCCCAAAAAAGGAACTCGTCATTATTGCTGGTGACCTCAACGC
TCAGGTAGGAACAAACAACATAGGATGGGAAGATGTACTAGGCCGGTTTG
GAGCTGGATCGAGAAACGACAATGGGACCCGGTTACTATCGTTTGCGGCT
AGAAATGGCCTGATAATAGGAAACAGCTTTTTCCGGCACCCCAAAAAACA
TCAGCTTACATGGCGCGCACCGAACGGCAAAGACACTTCTATGTTAGATT
ACTTCCTTATTAACACCCGCTTCCGGACCTCACTCATGGATGTCCGTGCA
ATGCGCGGAGCAGACTGCGGCTCAGATCACCATCTTGTACGAGCCAAGNT
GAGACTCAGATTGAGAAACATCAAGCCGAAGAAGATCGACACTGGAAAAC
GAGAGTGGTCCAGACTTCAGGAACCATCAACCACTTACAAATTCCAAGTC
GCACTAGCAAACAGATTTGCAGCACTCCCACAGCAACAAGATATCGACGA
AGAAACAAACCAAGTCTCAGCCGCAATCTATGACTGTGCCAAAGAGCTAT
GTCCACCCATACGCCGCAAAACTCAACCCTGGATATCAGATGAATCCTTG
GACTTAATTGACCAAAGGAAACTGATAAAAAACGCAAACCGTGACCCGCA
CTATAAGCAGCTCAGCCGTAAAATCAAAAAAAGAGTCAACAGAGAGCAAC
AGGAATACTGGGACAAGACTACTGCAGAACTGGAAACCATGCTACAGAAA
AATCAACTCCGACCGCTCTATACCATGATCAGGAAACTCAGTGGGAATGA
CCAGAAACTCAACAACTGTATGCGCAGAGCAGACGGAACATTCACATGCT
CCCCTTCTGAGAGTCTCCAGAGATGGAAAGAATTCTTCCAACAGTTACAC
AGCCATGAACCTCCAAAAGGCCAGATATCAGACCCGCTGCCTATAAAATT
GCCAGAATTTCCTGCCTCAGAAGATGAGCCAACCTTAAAAGAAGTCAACA
TTGCAATCAAAAAACTAAAAAATGGCAAGGCAGCAGGCTTTGACGGAATC
ACAGCTGAGGCACTCAAAGCTGGTGGAGACCTCCTTGCAAATCGCTTACT
CCTACTAATAAAACAGATCTGGCACAAAGAACACGTCCCAGCAGCCTGGA
AAAAAGCGGTCATCGTCCCAATCCACAAAAAGGGAGACAGTAGGGACTGT
AAAAACTACCGGGGAATAAGCCTCCTTCCAATCCTAAGCAAAGTCTTCAT
GGCGATCGTCCAACGCAGGCTCCAAGGTCATCGCGAACAGACCTCCAGGG
AGGAACAGGCAGGATTCCGCCCCAATAGGGGATGCTGTGACCAGATCTTC
ACAATCAGGCAGCTCATGGAACATCACATTAGATGTGGGGAAAAAATGGT
TATCACCTTCATCGACTTCCGGGCAGCCTTCGATAGCGTGCATTGGCCAG
CACTGTGGAAAACGTTAAAGGCAGAACACATGCCAGGAAAACTCATTAAC
CTGCTCCAAGAATCATACAAAGACTCTAACAGCTCTGTACGTGTTAATGG
TGAACTTTCCGAGGAGTTCCAAATACAAAACGGTGTCAGACAAGGCTGTG
TAATCTCCCCATTGCTATTCAACACCGTGGTTGACGCCATAATGAGAGAA
GCCTTTAGCGGAAAGAGAGGAGTGCAATACGCTGAAAACAGATACATCAC
AGACCTGATGTTCGCAGATGACAGCGCCATCTTCTCTTACAATGACACAG
AAGCCTCGCACACCCTGCGTGACATTGCANACGCAGCTCACACCTATGGC
CTAAAAATAAACGTAGAAAAAACAAAAGTCCTCACAACAGATGGTTCCCC
AGCCACGGTCTACCTAAATGGTGACCAGGTTGAACAGGTCCACGAGTTTA
AGTACCTTGGGTCACTAGTAACTGAAAAAGCAATAGCAGCAACGGCCGAG
ACTCACAGCAGAATCGGCAAAGCCACCAATGCCTTCAGAGTCCTTTCCCA
ACGCATCTGGAAGAAAAAAATCCTCCCCATTAAAACAAAGATGCGGCTTT
TCCGGACGCTTATCCTGCCGGTCCTCTTGTATGGAGCTGAAACATGGACA
CTCTTGAAGACGGACCTCCAAAGGCTCGAGGCCTTCCAAATGCAATGCTT
GCGACAGATCCTGGGAGTTTCACTTCTCAACTGCCTTAAAAATACCACCA
TCCGCGCCCGATGTGACAGTCAGCCCACTATTGAGGAGATGATCAAGAAG
AGTCGACTGCGCTGGTTTGGCCATGTCTGTAGAATGGAAGAAGGACGCCT
CCCACATAAAATACTGAATGACCCACGGCCCAAAACATGGAGGGTTCAAA
AAGCGGCACCAAGGAAAACCTGGATAAAGCACATTGAACAGGATCTAAAG
GCCAGAAGACTAAACATCACGGAAGCAAAACTGACGGCCCAAGATCGTCA
AACATGGAAAGCAGTTGTGAGCAGTAGCTGTCATCCACCGGCACCCACAG
TGGCATACTGGCTCCGGGGAAGACCCCGTCCACATGCTTGCTAAAGGGAT
AGAAGAAGAAGAAGAAGA
>rnd-1_family-99#LINE/L2 ( RepeatScout Family Size = 1453, Final Multiple Alignment Size = 100, Localized to 24 out of 24 contigs )
GGCCGTGGAAACCCTTAACCGTTGCCTGGATGCTGTAATGGGCTGGATGA
GGGCCAATAAACTGAGACTGAACCCAGATAAGACGGAGACCCTGTGGGTG
GGGAGCTCCCGGATCCGGGAACTGGGGCTCTCTCCTGTTCTGGATGGGGT
AGCACTCCCTCAGAAGGAGCAGGTACGCAGCTTGGGGGTCCTCCTTGATT
CATCGTTGTCACTAGAGGCCCAAGTGGCCTCNGTGACCAGGAGGGCCTTC
TACCAGGTTCGCCTGGTTAGACAGCTGCGGCCCTACCTAGAGAGGGAGAG
CCTCGCTACGGTGGTCCACGCTCTGGTAACCTCACGACTGGACTATTGCA
ATGCACTCTATGTGGGCCTGCCCTTGTACTTGGTCCGGAGGTTGCAGCTG
GTGCAGAATGCGGCGGCCCGGGTGGTGAGCGGGACTTCGGTCCGTGCCCA
CATCACCCCGGTGCTGGAGCAGCTGCACTGGCTGCCGGTCACCTACCGGG
CCAGGTTCAAGGTACTATGCATTGCATACAAGGCCATAAACAGCTTGGGA
CCAGGGTACCTTCGACAACGCCTCCCTTTTTACAGACCAACGAGGGACTT
GCGGTCTGCTGGGCGGGCTCTGCTGCGGATACCGGCGATAACTGACTGTC
GCCGGGTGCTTACCCGTAGTAGGGCCTTCTCTGTGGTGGCCCCCACCCTG
TGGAATGCCCTCCCCTCGGAGATCCGGGAGGCGCCAACACTCTTAGTGTT
CCGACGCCTCCTAAAAACGTTTCTTTTCTTACAGGCCTTCCCTGTGCGAG
TG
>rnd-1_family-92#LINE/L2 ( RepeatScout Family Size = 1787, Final Multiple Alignment Size = 100, Localized to 24 out of 24 contigs )
CACGGCTGATCTGGCCACCTGGATCCATGCCACTGTAACTTCAAGACTAG
ACTACTGTAATGCACTCTATGTAGGCCTTCCCTTGAAATCCACTCGGAGA
CTCCAGCTGGTACAGAACGCCGCAGCCCGGCTACTATCAGGAGCCAGGTG
GTGCATGCATATTACTCCCATTTTACAGTCACTCCATTGGTTGCCCATCA
TTTATCGGGCGCAATTCAAGGTTCTGACTATCACATACAAAGCCCTTCAT
GGCCTCGGTCCTTCATACCTGCGGGATCGCCTCCCTCTCTATGCTCCACC
ACGGCAGCTTCGCTCATCTGAGCAGGGCCTCTTACAGGTGCCATCCTACA
AATGGGCAAAATCAACAACAGCCCGTACGCGTGCTTTTTCTGTTGTGGCC
CCCACCCTATGGAATGGCCTGCCAGATGAAGTCAGGAAGGCGCCCACTCT
CCTGGCTTTCCGCAAACTATGTAAAACCGAGTTATTCAAAAGGGCCTTCC
ACAGGTAAGAGGGTTGTAGTATAAGAGAAATGGTTCAGGAAGATGCCTAG
GTAAAAGAGACAGGGTCTGTAGACTAATACTGTGTTCTATCAGTCGTTGT
AGAATATGCTCCTACTATGTAGCTGTTGCATTGTTAAACTGTATTATACA
AAGAAAATGTTTATGCTCTATGTCACCACTGCTTTTCAGCTCTGTATT
>rnd-1_family-108#LINE/L2 ( RepeatScout Family Size = 1279, Final Multiple Alignment Size = 100, Localized to 24 out of 24 contigs )
CCTCACGACTGGACTATTGCAATGCACTCTATGTGGGCCTGCCCTTGTAC
TTGGTCCGGAGGTTGCAGCTGGTGCAGAATGCGGCGGCCCGGGTGGTGAG
CGGGACTTCGGTCCGTGCTCACATCACCCCGGTGCTAGAGCAGCTGCACT
GGCTGCCGGTCGCCTACCGGGCCAGGTNCAAGGTACTNTGCATTGCNTNC
AAGGCCATNCACAGCTCGGGACCAGGNTACCTTCGANAAATCGCCTCCCT
GTTTACCGACCAACGAGGGAGCTTGCGGTCCGCCGGGCGGGCTCCTTGCT
GCGGGTNCCGNCGACANCNGAGTGTCGCCGGGAGTCCACCCGTAGCAGGG
CCTTCTCTGTGGTGGCCCCTTCCCTGTGGAATGCCCTCCCATCAGAGATC
CGGGAGGCGCCGACACTNCTAACCTTCCGGCGCCTCCTGAAGACCTTTCT
TTTCNTNCAGGCTTTCCCCCAAAAAACAAACTGTGCGAGTGTGCTGTATG
NATGANTAGGTTCTGTGTTCACTCTTAATCAATTTATGTTGTATTGTTGG
CTACTCCTTATATATTTATATGTATACGATTTCCATGTTCTGTGTAATCC
GTTGTGTTATACTTTACGGCATTGTTNTATGTAACATGTTTCAGGTTCTA
TGTAAGCCGCTTCGAGATTTTTAATTTAGAAGCGGGGTATAAATAAAATA
AATAAATAAATAAA
>rnd-1_family-57#LINE/Penelope ( RepeatScout Family Size = 3774, Final Multiple Alignment Size = 100, Localized to 24 out of 24 contigs )
TATGCATCTTGACTCTAATTGGCCCTNCTTTGCAACACCTTTCCCACCCT
CTACCTATATATGATGGTTGGTGACTCTGTTTCAGTGTATCTGAAGAAGT
GTGCTGTGCACACGAAAGCTTATACCTAGAATAAAACCTGGTTGGTCTTT
AAGGTGCCACTGGACTCAGATTTTGTTCTGCTACTTCAGACCAACACGGC
TACCCACCTGAATC
>rnd-1_family-73#LINE/L2 ( RepeatScout Family Size = 2808, Final Multiple Alignment Size = 100, Localized to 24 out of 24 contigs )
GCTGGACCTGCTGGACGAGGTAAGACCTGCTCCTACCTGGGTTGGGGGAG
TGAGAGGACCCTGACCCAGCTGGGGCCGTTGCCCTGCTGAGCTGAACTGC
TGAGGCAGGGCAGCGAGTCTTTGCAGGATTCAGGGGAGAGCTGCGACCAC
CAACAGCTGCCCAGCCTCTGCCTATTTAGGCAGGCCGCCTGTGGCGGCGG
GCCCGCCACCGGCGGGGTCGCCTCCGAAGGGGCGACTCCCAAGGGGGTCG
CCACTTCGGCGAGCCACTTCGGGGGGGAACGAGGTGACAATCACCCCCTG
GCTCTTCCCTGGCGGGCTGATGGTTGTCTCGCCCCAGTGTTAAGTTTTTT
TAGTTGGTTTTACTGTTTTATTGTTTTAATTAATAGTATATTTTAATATT
ATAATTGTTTAATATCCTTTTAGCTGCTGATTGGTTGTCCTGTGGTGCGA
GTGGGAAGAGTGTGTGGGTGGTCGTGCCTGGGAGAGATGGGGGAGGGGAC
GGAGGAGACAGGGGGGGCTGCCATCCCAGTCCTCGTTGGTCGTGGGAGGT
ATGGGGGAGGGCGGCAGAGGAGATTGAATTCTGGTAGGGAGAGTCGATGG
TTGCAGACGGTCGCTCTCTCTGCCCCTTCCTCTCTCCCCCAAGACCCTGG
TGGCATGTCCTCTGGGTATTCCTGCCTGACAACACTCTTGCTGAACGCCA
GGTCGGTCAGGAATAAAGTTCCCCTCATCTCGGACTTGATCCGAGATGAG
NGCGCTGACCTGGTCTGCATTACCGAGACCTGGGTGGGGGACGCAGAGGA
GGTTGCCCTCCGACAGCTGTGTCCCCCGGGATTCTCGGTTCTGCACCAGC
CCAGGCAGGAGGGCCGGGGNGGGGGAGTGGCGGTGATCTTTAGGGATTCC
CTCTCTCTCGCCAGGAAACCCCTCCGCTCTGACGCGGGATGTGAGGTCCT
GTATACTGTGCTGGGCCAGCGAGACAAACTAGGGTTGCTGCTGGTGTACC
GGTCACCTGGTTGCCCAGCGGCTTCCCTGGCCGGGCTGGCGGAAGTGATT
TCGGAGGTGGTGTTGGAAAACCCCAGGACAATTGTCCTGGGGGATTTCAA
CATCCACGCCGAGGTGTTATCCACGCTGCCGGCCCGGGAGTTCATGGCAT
CCATGACAGCCATGGGACTGTCTCAGCTTGTTGTAGGTCCAACACATGTG
GCAGGCCATACATTAGATCTAGTCCTTGCCTCGGGGTGTGAGGGGGGTGG
CCCGAGTGCGGTGGTTGTCACCCCACTGTCATGGTCGGACCATCATCTGG
TGAGGTTTGGGATCCCTGCGGCGCCCCCTCCCCGTGTGCCACGTGGACCG
CTTATGGTCCGCCCCCGGAGACTTATGGAACCTATTGGATTCCTGAATGC
TCTGGGGGAGTTTCCGGAGGGCAGAGCCGGTGATCCTGTCGAGGTCCTTG
CTGATCTGTGGAATACGGAGACGCGTAGGGCCATCGATACGATCGCCCCC
GAGCGCCCTCTCCGGCACCGCCGAGCCCTGGCTGCTCCATGGTTCTCCGA
GGAGCTCCGAGTGATGAAGCGGGCTAGGAGACGGCTGGAGCGCAAGTGGC
GTGCCACTCGTTGCGAAGCCGATCGAACACGCGTACGAGCTCTCAATCGA
GCCTACTGTGTGGCGGTGGCGGCCGCGAAGAGGTCTTATTTCGCGGAAGC
CATTGCGTCCTCAGGTAACCGCTCAGCGGAGATCTTCAGGGTGGTCAGGG
GCTTATTGCCATCTACTTCGATGGAGGTTGCCCTTGAACCCTCTGAGGCC
CGCTGCAATGAGATCGCCGGTTACTTTGAGGATAAAATCGCTCGTCTCCG
TGCCGACTTTCACGCCACTGTTGATGCAACTCCAGGTGAGGTGTCCAGAG
CACCGTCTGGTCCGGTTTTATGGGATTCTTTTCAGTTTTTGAGGCCTGAG
GATGTGGACAAGGTGCTTGCATCTGTTCGTCCTACAACATGCTCTCTCGA
CCCCTGCCCCTCGTGGCTTATTAAGGCCAGCCGTGAGGGGATGACTGGGT
GGGTCCAGGCGGTAGTGAATGCTTCACTTAGGGATGGAGTGGTGCCTGCC
GCCTGGAAAGAGGCGGTGGTGCGTCCACTCCTTAAAAAGCCATCCCTGGA
CCAGAACGATCTGGCTAATTATCGCCCAGTCACCAACATTCCATTTGTGA
GCAAGGTGGTCGAGAGAGTGGTGGCGACGCAGTTGCAGACACTCTTGGAA
GAAACTGATTATCTGGACTCATTTCAATCTGGGTTCAGGCCCGGGTTTGG
GACGGAAACGGCCTTGGTAGCCCTTGTGGATGACCTACTTCGAGAGAGAG
ACAGAGGGAGTGCGTCTCTGTTAATCCTTCTCGATCTCTCAGCGGCTTTT
GATACTGTAGATCACGCCATCCTCTTGGACCGGCTCCGTGAGTTGGGAGT
GGGAGGCTCCGTGCATCGGTGGTTCTGCTCCTACTTGCGGGACCGGTCTC
AGAGGGTGGTGATCGGTGACTGTGCTTCTGCGCCCTGGCGGTTGACCTGT
GGAGTCCCGCAGGGTGCGGTCCTGTCGCCGATGTTATTTAACATCTATAT
GAAGCCGCTGGGACAGGTCATTAGGAGCTTTGGGGTGGGGTGTCATCAGT
ATGCTGATGACACTCAGCTCTATCTCTCCTTAACATCTGATTCAGGGGAG
GCCGTGGAAACCCTTAACCGTTGCCTGGATGCTGTAATGGGCTGGATGAG
GGCCAATAAACTGAGACTGAACCCAGATAAGACGGAGACCCTGTGGGTGG
GGAGCTCCCGGATCCGGGAACTGGGGCTCTCTCCTGTTCTGGATGGGGTA
GCACTCCCTCAGAAGGAGCAGGTACGCAGCTTGGGGGTCCTCCTTGATTC
ATCGTTGTCACTAGAGGCCCAAGTGGCCTCNGTGACCAGGAGGGCCTTCT
ACCAGGTTCGCCTGGTTAGACAGCTGCGGCCCTACCTAGAGAGGGAGAGC
CTCGCTACGGTGGTCCACGCTCTGGTAACCTCACGACTGGACTATTGCAA
TGCACTCTATGTGGGCCTGCCCTTGTACTTGGTCCGGAGGTTGCAGCTGG
TGCAGAATGCGGCGGCCCGGGTGGTGAGCGGGACTTCGGTCCGTGCCCAC
ATCACCCCGGTGCTGGAGCAGCTGCACTGGCTGCCGGTCACCTACCGGGC
CAGGTTCAAGGTACTATGCATTGCATACAAGGCCATAAACAGCTTGGGAC
CAGGGTACCTTCGACAACGCCTCCCTTTTTACAGACCAACGAGGGACTTG
CGGTCTGCTGGGCGGGCTCTGCTGCGGATACCGGCGATAACTGACTGTCG
CCGGGTGCTTACCCGTAGTAGGGCCTTCTCTGTGGTGGCCCCCACCCTGT
GGAATGCCCTCCCCTCAGAGATCCGGGAGGCGCCAACACTCTTAGTGTTC
CGACGCCTCCTAAAAACGTTTCTTTTCTTACAGGCCTTCCCTGTGCGAGT
GTGATGAATGACTGGCATTTATATGTGTATTTGTAATTCCGCATTTATAT
GTTTTTATTCTGTAAGCCGCTTCGTGATCACGTGGGATGGGAAGCGGGAT
AGAAATATTTTAATAAATAAATAAATAAAAAA
>rnd-1_family-170#Unknown ( RepeatScout Family Size = 612, Final Multiple Alignment Size = 100, Localized to 24 out of 24 contigs )
CAGTGGCGGTCCCGGGGTGGCCGGGGCCCGGGGCGGTCGGGGAGCGGGGG
CCCCCCCGCGGCGCGGAACCGGAAGTGACGTCACTTCCGGTTTCGGGGGG

>rnd-1_family-360#Unknown ( RepeatScout Family Size = 101, Final Multiple Alignment Size = 100, Localized to 24 out of 24 contigs )
GCCAACAAAGATGGCGGCGCCCATAGGGCGCCGCCATTTGAGTGGCAAAA
ACGATCAGGCCAAAACAAAGATGGCGGCGCCCATAGGGCGCCGCCATTTG
AGTGGCCAAAAAGTGCACCCAGGGCAAAAAAGCCCTGCCCGGTGCCGGGG
GGGCGCGGGGGCTTNGCGCTAGGGGGCCCCCCTCCGTGAGGGGGCCTAGA
GGGGGCCCGGTACGGCCCGCCCCCC
>rnd-1_family-319#Unknown ( RepeatScout Family Size = 134, Final Multiple Alignment Size = 100, Localized to 24 out of 24 contigs )
ATCCTCAGGATATTTACATGAGGTCCCCCCCAAAACCATCGTCACATCAC
TCAACACGTCCACGGCCACAGATGGCACCATGAAAATCATGGATCCACCG
CTTCGTGGCGCCGCCACAGCGCAAAAACATGGATCCGAGGCACAGATCTC
ACGGATCCTCAGGATATTTACATGAGGTCCCC
>rnd-1_family-292#Unknown ( RepeatScout Family Size = 162, Final Multiple Alignment Size = 100, Localized to 24 out of 24 contigs )
CAGTGGCGTTGNGNGAGGGGGGCGGCAAGCACAAAATGGCGGGCGCGACG
CCGCNCGCCGAAACCGGAAGCGTTCAAACAACCGCAGCTGACGCTGAGAA
AAGGAAGGAAAAAAAGTCCAGGAAGTGCCCAGGTCAGGTGAGGGCCTCAC
CTGACCTGGGCANTTCCTGGACTTTTTTTCTTCGTCACCTGACCTGGGTA
CTTCCTGGACTTTTTTTCTTTGTCACCTGACCTGGGCAGTTCCTGGACTT
TTTTTCTTCGTTTTCTCAGCGTTAGCTGCGATTGTTTGAAGGCTTCCGGT
TTCGGCGAGCGGCGTCGCGCCCGCCATTTTGTGCTTGCCGCCCCCCTCCC
TCAACGCCACTG
>rnd-1_family-344#Unknown ( RepeatScout Family Size = 113, Final Multiple Alignment Size = 100, Localized to 24 out of 24 contigs )
TTCACTCAGTCTCACCCANTCCCCTCCTTACTACAGCCCCCGTCCCACAT
GGCTTTTGTCCATGCAGGTCCCATGA
>rnd-1_family-253#Unknown ( RepeatScout Family Size = 210, Final Multiple Alignment Size = 100, Localized to 24 out of 24 contigs )
TTGCCAGGGAGCAGCCAATGGCCAAAAAGACTGCATTCCCNCCTGAAAGG
GAGGGGGAAGGGAAGCCAAAAGCCCGGGAAAAGCGGTTGGAGACAATTAC
GAACCGTTACGACCCTTAACGACCCGAAAAACGACCCAACGCGCCGGTTC
TAAACTCGTAAGGGGAAATGGCGCCCGCGCTCGGAACGGGCTTNCGACTT
ACGAACCGGCCGATTTCGTAAGTTTTTTGGGGTCGTAAATATACGACTGC
ACACCCCTA
>rnd-1_family-305#LINE/L2 ( RepeatScout Family Size = 149, Final Multiple Alignment Size = 100, Localized to 24 out of 24 contigs )
TTGCCCTGGTGGACGACCTCCGCTTCNAGCTNGACAGGGGCGGTTCAGCG
CTGCTGATCCTNCTNGATCTNTCAGCGGCNTTTGACACAGTCGACCATTC
GATCCTGGTCGGCCGCCTGGCCTCACTGGGGGTGNGGGGCACTGCCTTAN
CGTGGTTCGCCTCNTTCCTCCAGGGACGCNCTCAGAGGGTAGCCATTGG
>rnd-1_family-10#SINE/ID ( RepeatScout Family Size = 5579, Final Multiple Alignment Size = 100, Localized to 24 out of 24 contigs )
CTTGTGGTGGCTCAGTGGATCAGCCTCTGCTTTGCAAGCTAAAGGTCCTG
AGTTCAATCCCGGGGGTTGGCCTTCTGCCGAGGGGCCGTAAAACTTAGGC
ATGTACCCGCGGCGACACTCGTGTCATCCGCGGCACCCACAGCAGCAGTC
TGGCTCCGGAGTGAACTCCGCCCAGGTGCCAGCTAAGGGAACACACCACC
ACCACCACC
>rnd-1_family-285#Simple_repeat ( RepeatScout Family Size = 173, Final Multiple Alignment Size = 100, Localized to 24 out of 24 contigs )
TTTATTTATTTATTTATTTAATCATGTTTCTATCCCGCCTTCCACCCCAC
GTGGTCNCGAGGCGGCT
>rnd-1_family-133#Unknown ( RepeatScout Family Size = 915, Final Multiple Alignment Size = 100, Localized to 24 out of 24 contigs )
CCCTCCAAAGCNGCCATTTTCTCCAGGGGAACTGATCTCTGTAGTCTGGA
GA
>rnd-1_family-136#LINE/L2 ( RepeatScout Family Size = 868, Final Multiple Alignment Size = 100, Localized to 24 out of 24 contigs )
CCTATCTTGAGGCAGCTGCACTGGCTTCCGATTGGTTTCCGGGTCAAATT
CAAGGTGCTGGTTTTGACCTTTAAAGCCCTAAACGGTCTGGGACCGTCAT
ACCTGAGGGACCGCCTCTCCCGNTATGATCC
>rnd-1_family-153#LINE/L2 ( RepeatScout Family Size = 703, Final Multiple Alignment Size = 100, Localized to 24 out of 24 contigs )
CACAGCTTGGGACCGGGGTACCTTCGCGATCGCCTCCCCCGTTACGTGCC
TGCAAGGGCCCTTCGCTCTTCGGAGCGNGTTCTNCTGCGGGTTCCGCCTG
CAGCGGACTGCCGTCGGGTCTCGACCCGCGGCAGGGCTTTTTCAGTGGTC
GCCCCCACCCTCTGGAATGCTCTTCCCCCAGAAATTCAGGAGGCGTCCTC
TTTAATGGCTTTTCGACGCCTCCTGAAGACGCACCTATTCAAACAAGCAT
TCCCGGACTGAGGATGTGGTGTGGTGGAATGGATGAGTGTGGATGTTGCG
AGTGTGGGAGTGGGTGTGTGATTGGTTGGATGGGTGTGTCTGTGGTGGAT
GGCTGGGTGGTTTTT
>rnd-1_family-227#Unknown ( RepeatScout Family Size = 267, Final Multiple Alignment Size = 100, Localized to 24 out of 24 contigs )
CAGTGGCGTTGAGAGGCGGGGGCGGGGGGGCGGACCGCCCCCAGGCCTCC
CCCTCCCGGTGGGCCCC
>rnd-1_family-67#LINE/Penelope ( RepeatScout Family Size = 3315, Final Multiple Alignment Size = 100, Localized to 24 out of 24 contigs )
TTAGATTCAGGTGGGTAGCCGTGTTGGTCTGAAGTAGCAGAACAAAATCT
GAGTCCAGTGGCACACGAAAGCTCTATACCTAGAATAAAACCTGGTTGGT
CTTTAAGGTGCCACTGGACTCAGATTTTGTT
>rnd-1_family-8#SINE/ID ( RepeatScout Family Size = 5588, Final Multiple Alignment Size = 100, Localized to 24 out of 24 contigs )
CCTCTTGTGGTGGCTCAGTGGATCAGCCTCTGCTTTGCAAGCTAAAGGTC
CTGAGTTCAATCCCGGGGGTTGGCCTTCTGCCGAGGGGCCGTAAAACTTA
GGCATGTANCCGCGGCGACACTCGTGTCATCCGCGGCACCCACAGCAGCA
GTCTGGCTCCGGAGTGAACTCCGCCCAGGTGCCAGCTAAGGGAACACACC
ACCACCACCACC
>rnd-1_family-120#Unknown ( RepeatScout Family Size = 1070, Final Multiple Alignment Size = 100, Localized to 24 out of 24 contigs )
GGACAGAGCAGGTTCCACTTCAGATGATTAAAACTGGTTTGTATGTGTGG
AAGAGCTTTGAGCAAAATATTAGGTACTGCTAAATGCAACGTATTGCACA
TTTCAGACGGTGGGTTTCTATCAGTGTCTTCATTAACAGGATTCCTAGGG
TTGCCAACTCTGGGTTGGGAAATTCCTGGAGATTTGGGGGGGATGCCTGG
AGAGGGGCGGAGTTTGGGGAGGGATTTCATC
>rnd-1_family-321#Unknown ( RepeatScout Family Size = 132, Final Multiple Alignment Size = 100, Localized to 24 out of 24 contigs )
CTTCTTCTTCCTAGCGTTTGTCCCGCGTTGCGCAGGGTCCGCGTGTGTGC
ACGCCGCTAACAGTGCACAAAGATGCGACTGGGGTCTCTCTTCAACCGGC
GCGTCGCACCGCCTGACGTTGAAGGCCCTCACCGTTAGCCAAGGACCCGA
GGGCCCTTGTTGCCCGGCCGGCACCACGAAGGAGGTGGTGATGGGGCTTT
GCCGGCCA
>rnd-1_family-81#DNA/hAT-Charlie ( RepeatScout Family Size = 2336, Final Multiple Alignment Size = 100, Localized to 24 out of 24 contigs )
CTAGGGCAGGGGTGGGGAACCTCCGGCCCGCGGGCCGGATACGGCCCGCG
AAGACACTTTGTCCGGCCCGCCGCCTGTCAGCTGGCAAGGGGGAACGCCG
AGGCTCGGCGAATTTTTTTGATTATTTTTTGGGGATTTTTTTCTTAAAAG
GGCCCCGCCAGCCAGCCTGAGCCTTTTAAAAGGGCCATGCCAGCCAAAGG
GCCCCACCAGCCAACCTGCACCTAGCCCGCAGGCCATATGGCCGGCGGGC
AAGGCGCGGCTTGGCCCCTGCAGCCAGCGGGGCGGGGCCAGAAGGGGGGG
AGGGGAAAAAAGTAATTTTTTTTTATTTTTTTTTAAAAAAAATTAAAAAG
AAAAAAAGGCGTGGGTTGGGACTATGGGACTAATTATGCCATAATGGTTC
TTCTGCTTTGACTCCGGTCACTTCCAAGAACAACTATAACTTTTTCAAAA
ACAGCCAAGCCACGAGGGGCTGCGCTTCCGAGCGCCGCAGGAGCAACTTT
GCTTGTTGCTCGATGTTGGGCCGGGGCTGAGTGCGAGGCCAGCGCCAGGT
GCCCGTCCCCCGTCTTTCCTCCCCGTCAGGGCTAGAATAGGGCGGCTGCC
GGGGCGGGGGCTTGGCGACGTCATCCGGCCGCGCCGATGACGTCATCCGG
CCGCGCCGATGACGTCATCGGCGCGTCCGGATGACGCCATAATTTTGTAT
GGCCCCCGAATGATGTTACAAATATCCAAATGGCCCTTGGCAGAAAAAAG
GTTCCCCACCCCTGNTCTAGA
>rnd-1_family-125#Unknown ( RepeatScout Family Size = 1047, Final Multiple Alignment Size = 100, Localized to 24 out of 24 contigs )
GGGCGGTGGGGGCGGACCGCCCCGGGCCTCCCGCTCCCGGGGGGCCCCCC
CGCCCGCCCCGGTCCCTATCTTACCTTTATTCTGCGCGAAAAAGGCTGCA
GGAGCCGCGGANCNGCGGCTTCCTGCAGCCGAAAATGGCGGCCGCGCTAC
TTCCGGCCGCCATTTTGGAGGGCCCCCGCGGCAGCGCCGCCCCCCCCGCC
GATCAGCTGNCGACGCCACTG
>rnd-1_family-212#LINE/RTE-BovB ( RepeatScout Family Size = 320, Final Multiple Alignment Size = 100, Localized to 24 out of 24 contigs )
ATCGACTACATTCTGGTGCGCCAGAGAGACCTTCGAGACGTCCTACACAC
CCGTGTAATGCCCAGTGCAGAGTGTCATACGGACCATCGTCTTGTACGCT
GCAAACTCCGTCTCCACTTTAAACCCACGCCAAAGAGAGGAGGCGTCCCT
TGGAGGAAGTTTCAGGTTGGCAGGCTCCAGTCAACCGAAGTAAAAGCTGC
CTTCCAGGCAAATCTTCAGTCAAGGCTCGCAGATCCCAGTTGCTCCATAG
ACCCTTCTCCAGAAGCACTCTGGGAGCATCTAAAAACTACCATCTTGCAG
ATCTCTGAAGAAGTCCTAGGGTTCTCCACAAAGAAGAACAAGGACTGGTT
TGATGAGAATAATCGAGAGATCCAAGAATTGCTGGCAAAGAAGAGATCCG
CCTACCAAGCGCACCTTGCTCAGCCCTCCTGTTCTAGTAAGAAAGCAACC
TTTCGCGCTGTATGCAGCAACCTCCAGCGCAAGCTTCGAGAGATTCAGAA
CGAGTGGTGGACCAAGCTTGCAGAGAGAACTCAGCTTTGCGCAGACACTG
GTGATTATAGAGGGTTTTACGAAGCCCTGAAGGCAGTATATGGACCCTCA
CACCGAGTCCAGAGTCCTTTGCGCAGTGCAGACGGCCAAATGCTCCTCAC
AGACAAGGTGTCCATACTAAACCGGTGGTCGGAACATTTCCAGACTCTCT
TCAGCGCCAACCGCATAGTTCAAGATTCAGCAATCCATCTCATCCCACGC
CAGCCAGTGAAAATAGAACTGGATGAGATCCCCACCCTAGAAGAGACTGT
TAAAGCCATCAAGCAGCTGAAAAGTGGCAAGGCAGCAGGAGTCGATGGAA
TTCCACCAGAGATCTGGAAGCATGGGGGCCCAGTACTGCATATCAAACTT
CACGAAGTCCTTGTCGCCTGTTGGGAACAAGGCAAATTACCACAGGACTT
TCGTGACGCAATCATCATCACCCTGTACAAGAACAAAGGGGAAAAGTCAG
ACTGCTCCAACTACCGGGGGATAACCCTGCTCTCCGTCGCAGGCAAAATC
CTTGCAAGAGTACTCCTGAACAGACTGGTGCCCACCATTGCAGAACAACT
CCTCCCAGAGAGCCAGTGTGGCTTCAGAGCTAACAGGAGCACCACTGACA
TGGTATTTGTTCTCAGGCAGCTCCAAGAGAAATGCAGGGAACAGAACAAG
GGACTCTACGTGACCTTTGTCGACCTTACCAAAGCTTTCGATACTGTGAG
CAGGAAAGGTCTGTGGCAAATCATGGAACGCTTAGGTTGCCCCCCCAAAG
TTCCTCAGCATGATCATTCAGCTACATGAAGACCAGCGTGGCCAAGTCAG
ACACAGTAATGACCTCTCGGAGCCCTTCCCAATAGGCACCGGTGTAAAGC
AAGGCTGCGTTCTCGCGCCAACTCTTTTTACAATCTTCTTCAGCATGATG
CTTCAAAGAGCCGCAGTAGACCTCGATGACGAAGACGGTGTCTACATCCG
ATATCGCACCGATGGCAGCCTGTTCAACCTGAGGCGACTAAAGGCCCACA
CCAAGACAATGGAGAAACTCATCCGAGAGCTACTCTTCGCCGACGCTGCT
GCACTTGTCTCCCACACGGAGACAGCTCTGCAGCATATGACGTCCTGCTT
TGCAGAGGCTGCCAAGCTATTCGGACTAGAAGTTAGCTTGAAGAAGACAG
AAGTTCTCCACCAGCCCGCACCCCAGGAAGATTATCACCCTCCCCACGTC
ACTATTGGCGANTCAGAGCTGAAGCCAGTCCAGCAGTTCAGCTACCTGGG
ATGCATCATCTCCTCGGATGCCAAGATCGACAAGGAGATTGACAACAGGC
TGGCAAAGGCAAACAGAGCATTTGGCCGACTGCGCAAAAGAGTCTGGAAC
AACAAGCACCTGAAAAAAGGCACAAAGATCAATGTCTACAGAGCTGTTGT
ACTGACAACCCTCTTGTATGGCTCCGAATCGTGGGTTATATACCGTCATC
ACCTGCGACTCCTTGAGCGCTTCCATCAGCGCTGCCTTCGCACCATCCTC
AAAATCCACTGGAGTGACTTCGTTGCCAACACTGAAGTCCTCGAACGGGC
GGAGGTCACAAGCATCGAGGCAATACTGTTGAAGACGCAGCTGCGCTGGG
CGGGGCACATCTCTAGGATGGAAAATCACCGCCTTCCCAAGATTGCGCTG
TATGGCGAACTCACCACTGGCCATCGCAATAGAGGGGCGCCGAAAAAGAG
GTACAAGGATTCTCTGAAGAAATCCCTTGGCGCCTGTCACATCGACCACC
GCCAGTGGTCCGACCTAGCCTCAGATCGCAAAGCCTGGAGACACACCATT
CACCAGGCTGTCTCCTCCTTCGAGAACGCACGCAGAGCCGGTCTTGAGGA
CAAAAGGAGACTGAGGAAGAACCGTGACGCTACGGCACTAACCCCAAAAC
AGACCTTCCCCTGTAGCCACTGCGGCCGGATCTGCCTGTCCCGCATTGGT
CTTGTCAGCCACCAGCGAGCNTGCAGCAGACGTGGACTGCACCCTTCTTA
AATCTTCGTTCGCGAAGCCAAGCCGAGAGAGAGA
>rnd-1_family-149#Unknown ( RepeatScout Family Size = 747, Final Multiple Alignment Size = 100, Localized to 24 out of 24 contigs )
CAGTGGCGTTGCTAGAGAGGGGCGGGGGGGCGGGAGCGGCCGCGCGGCCG
CCATTTTGGCGACCGGAAGTCGCGCGGCCGCCATTTTAGGTAGCAGGAAG
CCNCCGATCGGCGGCTCCTGCGCGCTCCGGANCGCCAAAATAAAGCGNAA
AACGGAGGTAGGGCGGGCGGGAGGGCCCCTCTCAACCTCCACGGGGCCCA
CTGGGGAGGGGGAGGCCCGGGGCGGTCCGCCCCCCCGCCCC
>rnd-1_family-224#LINE/CR1 ( RepeatScout Family Size = 270, Final Multiple Alignment Size = 100, Localized to 24 out of 24 contigs )
GGAGACATGATTGCTCTCTTTAAGTATTTGAAAGGCTGTCACTTAGAGGA
GGGCAGGGAGCTGTTCCTGTTGGCACCAGAGGATAGGACTCGCAATAATG
GGTTTAAATTACAGGAGGGAAGGTAC
>rnd-1_family-197#LINE/Penelope ( RepeatScout Family Size = 405, Final Multiple Alignment Size = 100, Localized to 24 out of 24 contigs )
CAGCCTAGGAGGTCCGAGAGACTNCGCCGGCTGCAACGCCACTGAGGATG
TTCTCCGCAGCTGAGAACGAAACGTTTGGAAAGAAAAACTTTTCCAGTAG
AACACGGCGCTTNAACCCGAAAAACTCTATGAAACCTAA
>rnd-1_family-223#Simple_repeat ( RepeatScout Family Size = 272, Final Multiple Alignment Size = 100, Localized to 24 out of 24 contigs )
TTATTTATTTATTTATTACTTTATTTATATACCGCTTCTAATANGGATCT
CGAAGCGGTG
>rnd-1_family-18#SINE/ID ( RepeatScout Family Size = 5577, Final Multiple Alignment Size = 100, Localized to 24 out of 24 contigs )
TATCCTCACAGGGATGGCTCAAGTGGATCAGCCTCTGCCTTGCAAGCTAA
AGGTCCTGAGTTCAATCCCGGGGGTTGGCCTTCTGCCGAGGGGCCGTAAA
ACTTAGGCATGAAACCGTGGCGACACTTGTGTCATCCACGGCACCCACAG
CGGCAGTCTGGCTCCGGAGTGAACTCCGCCCAGCTGCCAGCTAAGGGATA
AAAAAAAAA
>rnd-1_family-338#Unknown ( RepeatScout Family Size = 119, Final Multiple Alignment Size = 100, Localized to 24 out of 24 contigs )
ATATAATTAGTTGTGTTTTCACTTTTCTATTTTTGGCCTGGAGCATCTTC
TTGACTTCACTGTGGATTTATTTCATTCCATCCTAATGGGAATTTTGTTC
CATTAACAATTTATTTATTATTTATTTATTTATTTACAANATTTATATCC
CGCCTTTCTGCCCAATCGGGGCCACCAAGGCGGCTAACAATTAAAATACA
TCATTAAAAAATCATAAAACCAATTAAAACAAACTAAAATGTATATAAAA
ACAGGGCGCTGGTTGGCTTGTCCCAGCCAGGCGCCCGGTACGCCCGCCCC
CCC
>rnd-1_family-216#Unknown ( RepeatScout Family Size = 305, Final Multiple Alignment Size = 100, Localized to 24 out of 24 contigs )
CCCCCCCATCCCGCCGATCAGCTGATCGGCGGGATGGGGGGGAGTCCCGG
GGCAGCCGGCGGCTGCGGC
>rnd-1_family-207#LINE/CR1 ( RepeatScout Family Size = 353, Final Multiple Alignment Size = 100, Localized to 24 out of 24 contigs )
CATAGTTAAATTGTGGAATTCGCTGCCANAGGATGTGGTGATGGCCACNA
GCNTGGANGGCTTTAAAAGGGGANTAGACAAATTCATGGAGGATGGGNCT
ATCAGTGGCTACTAGCCACGGTGGCTA
>rnd-1_family-84#SINE/5S-Deu-L2 ( RepeatScout Family Size = 2233, Final Multiple Alignment Size = 100, Localized to 24 out of 24 contigs )
GCCCTGACCTGGATGGTCCAGGTAGCCCAATCCCGTCAGATCTTGGAAGC
TAAGCAGGGTCGGCCCTGGTCAGTACTTGGATGGGAGACCTCCAAGGAAT
GCCAGGGTTGCTATGCAGAGGAAGGCAATGGCAAACCACCTCTGAACATC
TCTTGCCTTGAAAACCCTACGGGGTCGCCATAAGTCGGCTGCGACTTGAC
GGCACTTTCCACCACC
>rnd-1_family-63#SINE/ID ( RepeatScout Family Size = 3524, Final Multiple Alignment Size = 100, Localized to 24 out of 24 contigs )
TAACCTCACAGGGATGGCTCAAGTGGATCAGCCTCTGCCTTGCAAGCTAA
AGGTCCTGAGTTCAATCCCGGGG
>rnd-1_family-309#Unknown ( RepeatScout Family Size = 143, Final Multiple Alignment Size = 100, Localized to 24 out of 24 contigs )
CTTCACTGTACCNCTCCCCTGGTTTCCAATTCGTGGAGTTTGTCAGATGG
TACATTGGTCATGCATGAGCCAGCCCCCTTACTCNTTTGGCCCAAGCTTC
GCACTGGGCATGTGCGGAGTTGTGAAACTTTNGCTGTTGTCAGCGACAGC
TAGATTGGATTGTGGGGACAACTCTTCTGTGCTTATGGAGAGAAGTCTGC
CTTTGTGTTTTTGAGTGGTTTACTGTGTTTTGCTTGGCACCCTATTATTC
TGTCCCTGCCTGAAGTCTCCCAGAACCCTTGAAACCCCTTTGTGTGTTAT
CTAGCCAGGTGTTTCGCTTTGGGTTTGTCCTGGAGCCCTTTTGTCATCTC
GAGTTTGACTTGGATCCCCATTGTGTACCTCTAGATCCCTGCATTCCTCT
GGNTATCTAGTT
>rnd-1_family-162#Unknown ( RepeatScout Family Size = 663, Final Multiple Alignment Size = 100, Localized to 24 out of 24 contigs )
TCCACCGGCACCCACAGCAGCCTACTGGCTCCGGGGTAGACCCCGCCCAG

>rnd-1_family-169#Unknown ( RepeatScout Family Size = 614, Final Multiple Alignment Size = 100, Localized to 24 out of 24 contigs )
CAGTGGCGTCGTCAGGGGGGGCGGGGGGGGCGGGCCGTACCGGGCCCCCG
CNGTTCAGGGGGCCCCCATCCGGCAAA
>rnd-1_family-86#SINE/5S ( RepeatScout Family Size = 2146, Final Multiple Alignment Size = 100, Localized to 24 out of 24 contigs )
TGGTATAGCCCGATCTCGTCAGATCTCGGAAGCTAAGCAGGGTCAGTACT
TGGATGGGAGACCACCAAGGAAGACTCTGCAGAGGAAGGCAATGGCAAAC
CACCTCTGCTTCTCACTTGCCTTGAAAACCCCTTGCTGGGGTCGCCATAA
GTCAGCTGTGACTTGACGGCACTTTACACACA
>rnd-1_family-145#Unknown ( RepeatScout Family Size = 764, Final Multiple Alignment Size = 100, Localized to 24 out of 24 contigs )
CAGTGGCGTCGTCGGGGGGGCGGAGGGGGCGGGCCGTACCGGGCCCCCGC
CGTCCAGGGGGCCCCATCCCGCTTGAAGATGGGCCCACCCGCCCGCCCGG
GGCCCTATTCTGTCTTTTAAACGCTTCAAAATGAGCTCGGAAGCCGCGGA
GCCGCGGCTTCCGAGC
>rnd-1_family-342#Unknown ( RepeatScout Family Size = 114, Final Multiple Alignment Size = 100, Localized to 24 out of 24 contigs )
AAATAAATAATAAATATAGCTGAAGATGGGGGGCAGATAAAAGGTAGGTT
GGTGGGTGGGAAGGAGAGAAGGAAGCAGGGAAAGGTGAGGATATGGG
>rnd-1_family-62#SINE/ID ( RepeatScout Family Size = 3588, Final Multiple Alignment Size = 100, Localized to 24 out of 24 contigs )
AGCCTCACAGGGATGGCTCAAGTGGATCAGCCTCTGCCTTGCAAGCTAAA
GGTCCTGAGTTCAATCCCGGGGGTTGGCCTTCTGCC
>rnd-1_family-87#DNA/hAT-Blackjack ( RepeatScout Family Size = 2099, Final Multiple Alignment Size = 100, Localized to 24 out of 24 contigs )
TAGGGTTGCCAACCTCCAGGTGGTGGCTGGAGATCTCCCGGNATTACAAC
TGATCTCCAGACGACAGAGATCAGTTCCCCTGGAGAAAATGGCTGCTTTG
GAGGGTGGACTCTATGGCATTATACCCCACTGAGGTCCCTCCCCTCCCCA
AACCCCACCCTCTCCAGGCTCCACCCCCAAAATCTCCAGGNATTTCCCAA
CCCAGAGCTGGCAACCCTA
>rnd-1_family-168#LINE/L2 ( RepeatScout Family Size = 622, Final Multiple Alignment Size = 100, Localized to 24 out of 24 contigs )
TGGTTTAAATCATTCCTCATGGAACGGACTCAAAGGGTTGCTGTTGGAGA
CCAGCTATCCTCAGTATGGGAATTGTCTTGTGGGGTCCCACAGGGTGCAA
TCTTATCCCCCATGCTGTTCAACCTCTATGTAAAGCCTTTAGGAGAAATC
ATTCGTAGCTTTGGAATTGGATGTCATCAATATGCGGATGACACCCAGCT
NTATATCTCTCTATCCAAACCCCCTGGCGACGCTGTAGAGGTCTTGAACC
GCTGCCTGGCTGCTGTGGTCAACTGGCTGAAAGCCAACAAACTGAAACTG
AACCCAGACAAGACGGAAGTAATGCTGGTTGGGAAGCCGGAGATCTTGAA
AGACATTGTGCTTCCCACTTTCGATGGGGTTCAGTT
>rnd-1_family-118#Unknown ( RepeatScout Family Size = 1087, Final Multiple Alignment Size = 100, Localized to 24 out of 24 contigs )
CAGTGGCGTTTCTAGAGAGGGGCGGGGGGGCGGGAGCGGCCGCGCGGCCG
CCATTTTGGCGACCGGAAGTCGCGCGGCCGCCATTTTACNTCGCAGGAAG
CTGCCGATCGGCAGCTCCTGCGCACTCCAGCAGCCAGAATAAAGGTAAGA
AAGGCGGGCGGGCGGGAGGGCCCCTCTTCAACNCCATGGGGCCCACTGGG
AGGGGGAGGCCTGGGGGCGGTCCGCCCCCCCGCCCCCGCCTCTCAACGCC
ACTG
>rnd-1_family-19#SINE/ID ( RepeatScout Family Size = 5577, Final Multiple Alignment Size = 100, Localized to 24 out of 24 contigs )
TAGCCTCACAGGGATGGCTCAAGTGGATCAGCCTCTGCCTTGCAAGCTAA
AGGTCCTGAGTTCAATCCCGGGGGTTGGCCTTCTGCCGAGGGGCCGTAAA
ACTTAGGCATGAAACCGTGGCGACACTTGTGTCATCCACGGCACCCACAG
CGGCAGTCTGGCTCCGGAGTGAACTCCGCCCAGCTGCCAGCTAAGGGATA
AAAAAAAAAA
>rnd-1_family-322#Simple_repeat ( RepeatScout Family Size = 132, Final Multiple Alignment Size = 100, Localized to 24 out of 24 contigs )
TGCCGCCTTGAGATAGAGGAATGGAAGGCGGGATAGAAATAAATTAATAA
TAATAATAATAATAA
>rnd-1_family-20#SINE/ID ( RepeatScout Family Size = 5577, Final Multiple Alignment Size = 100, Localized to 24 out of 24 contigs )
TTGCCTCACAGGGATGGCTCAAGTGGATCAGCCTCTGCCTTGCAAGCTAA
AGGTCCTGAGTTCAATCCCGGGGGTTGGCCTTCTGCCGAGGGGCCGTAAA
ACTTAGGCATGAAACCGTGGCGACACTTGTGTCATCCACGGCACCCACAG
CGGCAGTCTGGCTCCGGAGTGAACTCCGCCCAGCTGCCAGCTAAGGGATA
AAAAAAAAA
>rnd-1_family-225#Unknown ( RepeatScout Family Size = 270, Final Multiple Alignment Size = 100, Localized to 24 out of 24 contigs )
GGGGGGCGGAGGGGGCGGGCCGTACCGGGCCCCCCCTGCTTGGGGGGCCC
CCCGCCAGCCAACCC
>rnd-1_family-83#LINE/Penelope ( RepeatScout Family Size = 2254, Final Multiple Alignment Size = 100, Localized to 24 out of 24 contigs )
AAGATATAAGGACAGATGGACTCACATTCTAGCTGTATCTGAAGAAGTGA
GCTGTGACTCACGAAAGCTCATACCCTACCACAATTTTTGTTAGTCTTTA
AGGTGCTACTGGACTCTTGCTCTTCTCTACTGCT
>rnd-1_family-5#SINE/MIR ( RepeatScout Family Size = 6112, Final Multiple Alignment Size = 100, Localized to 24 out of 24 contigs )
TGGCGTAGTGGTTAGAGTGTCGGACTAGGATCTGGGAGACCCAGGTTCGA
ATCCCCACTCTGCCATGGAAGCTTGCTGGGTGACCTTGGGCCAGTCACAC
ACTCTCAGCCTAACCTACCTCACAGGGTTGTTGT
>rnd-1_family-77#DNA/hAT-Tip100 ( RepeatScout Family Size = 2461, Final Multiple Alignment Size = 100, Localized to 24 out of 24 contigs )
CAGTGGCGTCCCTAGGGGGGGCGGGGGGGGCGGGCCGCCCCGGGCCCCCG
CTGTTTAGGGGGCCCCCATCTGGCCAAAAAAAAAATTAAAAAAATTTTTT
TAAAAATTTTTTTAAAATTTTAAAATTTTAATTTTTTTAATCCCACCTCC
TTTCCCTCCCTTCCGGCCCCATCTGTTCAGGGGGCCCCATCCTGGCCATT
AAAAAAAATTAAAAAAATATTTTTAATTTTTTTTAAAAAAACAATTTTTT
AAAATTTTTTAATTTTTTTTTTAAAAAAATAAATTTCCCCTTCCTTTCCC
TCCTTTCCAGCCCCATCCGTTCAGGGGGCCCCATCCTGACCATTAAATTT
TTTTTAAAAAGTAAAAAAAAATATTTTTAAAAAAATTATTTTTAAAAAAA
TATATATTTTTAAAAAATAATAATAATTTTTAAAACAAATAAATTTCCCT
CTTCTTTCCCTCCCTTCTGGCCCCATCTGTTCAGGGGGCCCCATCCTGGC
CATTTAAATTTTTTTTTAAAAAATATTTTTTTAAAAAAATTATTTTTAAT
TTTTTTTAAAAAAAATTTCCCCCTCCTTTCCCTCTGTATGGTCTATGGTT
TAACATAGTCACATGATGGGCGGGTCATGCAACAGGTCACAGGTCATGTC
ATGTGACGGTGGGCCACGTGACACCACGTCATGTGACATGGTGGGTCACG
TGACGCCATGTCATGTGACAGGGGGCCCTGCCCTGAGCTCTCCGCCCCGG
GCCTCGCCCACCCTAGGAACGCCTCTG
>rnd-1_family-33#SINE/ID ( RepeatScout Family Size = 5574, Final Multiple Alignment Size = 100, Localized to 24 out of 24 contigs )
TACCTCACAGGGATGGCTCAAGTGGATCAGCCTCTGCCTTGCAAGCTAAA
GGTCCTGAGTTCAATCCCGGGGGTTGGCCTTCTGCCGAGGGGCCGTAAAA
CTTAGGCATGAAACCGTGGCGACACTTGTGTCATCCACGGCACCCACAGC
GGCAGTCTGGCTCCGGAGTGAACTCCGCCCAGCTGCCAGCTAAGGGATAA
AAAAAAA
>rnd-1_family-359#Unknown ( RepeatScout Family Size = 102, Final Multiple Alignment Size = 100, Localized to 24 out of 24 contigs )
TGTAAGGCCCCCGCCCCCTCCTCAAGCCGAGAGCCCCCTGTAGNTGGGCA
CCCCTTTTTGCTTTGCCCCCTAGGAATTTAAGGGCACCCCCCTTCTATGC
CAGGGAATAGCAGAAAGGCACCCCAAGATGGTTGCTCTCANAAAGGCACC
TGGGTTCAGCCATTTCATGGTGAGTCCCAGGCAGGTAGGCAGGGAGGGCA
CGAGATATCAAACATTCCTTAGCTTCCAGGCACATCTTTGCACCACAAAA
GATCTATTGATTAAGGTCCACCCGGGACCCCGGAGATGTCNTCCCAGCCC
GGAGGTGCTGATAAGATAGCAGCCTCCTCCCGTTTCTCGCCTCATGGATT
TAA
>rnd-1_family-174#LINE/L2 ( RepeatScout Family Size = 596, Final Multiple Alignment Size = 100, Localized to 24 out of 24 contigs )
GTCACCTCCAGACTAGACTACTGCAACTCGCTCTACGCAGGGCTGCCCTT
GAAGACGCTTCGGAAGCTNCAGGTNGTCCAGAATGCAGCTGCCAGGCTGC
TG
>rnd-1_family-173#LINE/L2 ( RepeatScout Family Size = 602, Final Multiple Alignment Size = 100, Localized to 24 out of 24 contigs )
AGGGCCTTCTCTGTGGTGGCCCCCACCCTCTGGAACGCCCTCCCCCCAGA
GATTCAGGAGGCGCCNACNTTANTGGCTTTTAG
>rnd-1_family-158#Unknown ( RepeatScout Family Size = 681, Final Multiple Alignment Size = 100, Localized to 24 out of 24 contigs )
AAGTAGCGCGGCCGCCATTTTCGGCTGCAGGAAGCCGCAGTTCCGCGGCT
CCTGCAGTCTTTTTTCACCCAGATATAAGGCAAGTAAGAACCAGGGCGGG
CGGGGGGGCCCCCCTTCAAGCGGGAGGCCCGGGGCGGTCCGCCCCCACCG
CCCCGGGCTGTCAACGCCACTG
>rnd-1_family-134#tRNA ( RepeatScout Family Size = 907, Final Multiple Alignment Size = 100, Localized to 24 out of 24 contigs )
GAGCATCTGCTTTGCATGCAGAAGGTCCCAGGTTCAATCCCCGGCATCTC
CAG
>rnd-1_family-247#SINE/5S ( RepeatScout Family Size = 220, Final Multiple Alignment Size = 100, Localized to 24 out of 24 contigs )
GTCCAGGTAGCCCGATCCCATCAGATCTCGGAAGCTAAGCAGGGTCGGCC
CTGGTCAGTACTT
>rnd-1_family-159#Unknown ( RepeatScout Family Size = 676, Final Multiple Alignment Size = 100, Localized to 24 out of 24 contigs )
CCCTTCCCCCCCATCCCGCCGATCAGATGATCGGCGGGATGGGGGGGAGT
CCCGGGGCAGCCGGCGGCTGCGGCTTTTGCAGCCCCGACCCCGCCAGCCA
TATGGCTGGCGGGATCGGGGCTGCAAAAGCCGCAGCCGCCGGCTGCGGCC
CTTCCCCCCCATCCCGCCGATCAATGATCGGCGGGATGGGGGGGAAGGGC
CGGTGGGTTGGCTGGCGGGGCCCTGTGGCGCAGCCCACAGGGCCCCGCCA
GCCCGC
>rnd-1_family-181#LINE/RTE-BovB ( RepeatScout Family Size = 555, Final Multiple Alignment Size = 100, Localized to 24 out of 24 contigs )
ATGAGGAAATTGAAATTGTGAAAGATTTTGTGTTCCTTGGTTCAGTCATC
AACCCAAAGGGAGACTGCAGCCAAGAAATCAGAAGGAGATTGAGACTAGG
AAGGGCAGCCATGAAGGAACTAGAAAAGATCCTTAAGTGCAAGGACGTGT
CACTGGAGACCAAGATCAAGATCATCCATACTATGGTATTCCCCATTACC
ATGTATGGATGTGAAAGTTGGACAGTGAAGAAAGCGGACAGGAAGAAAAT
CGATTCATTTGAAATGTGGTGTTGGAGGAGAGTTTTGCGGATACCATGGA
CTGCCAAAAAGACCAATAAATGGGTTCTAGACCAAATCAAGCCTGAATTG
TCACTAGAGGCTAAAATGACTAAACTGAGGCTATCATACTTCGGTCACAT
CATGAGAAGAAAAGACTCACTAGAAAAGACAATAATGCTAGGAAAAGTTG
AAGGCAGTAGGAAAAGAGGAAGACCTAATATGAGATGGATTGACTCGATC
AAGGAAGCCACTGCCTCTAGTTTGCAAGACCTGAACAAGGCTGTTAATGA
TAGGACGTTCTGGAGGTCACTCATTCATAGGGTCGCCATGAGTCGGAAGC
GACTTGACGGCACGTAACACACACA
>rnd-1_family-112#LINE/CR1 ( RepeatScout Family Size = 1187, Final Multiple Alignment Size = 100, Localized to 24 out of 24 contigs )
AAAGATGGAGAGAGCGGCTTCTTCTGCTGTTGTGACCTGCAAGGGGTGCG
CAATGATGGTTTTCCTGCAGGAAGAGGATTCAAACTACACTTGCTGCAAA
TGCAAGTTAATTGAACTTCTGCAGGAGAAGATTAAAGGTCTGGAGGCAAA
CCTCTCCACCCTCCAGAGCATCAGGGAGACAGAGGGGTTCTTGGATCTGG
CACATGCAGCAGAGGAGGAAGAACGGAGCATCCAGGCAGATACCCAGAGG
GCAGATGCTGACCAAGTCATGAGAAGAGAGGAATGGAGGAATGTGACACG
CAGGACCAAGCGCATCACGAAGAACTCCCCATCCTTGGAGCTGCAGAATA
GATTTCAGGGTCTCCTAACTGAGGACATCCCTGAACTTCTGGATGAAGGG
CAGCTTCCGCAAGTCCCAGGGGGTGAGGATAAGGACTCTGCGGTCCCTGA
CAACGGAAGGATGCCAGNCCCCAACCTGAGGAGAAGGAAGCGCCGAGTAG
TGGTGATCGGGGACTCCCTTCTGAGGGGAACCGAAGCGGCAATCTGTCGG
CCGGACTTGCAGGTAAGAGAGGTTTGCTGCCTTCCAGGGGCCAAAGTTCG
GGACGTAGCAGATAGGCTCCCAAGGCTCTTTAAGCCCACAGACTATTACC
CTCTTATAGTAGTACATGTGGGAACAAATGACACGGCCAGACGCAGTCTT
GAAAAAACTGCAAGGGACTATGAATTGCTGGGCAAGAAGGTAAAGGAGTT
AGGGGCACAGGTGGTGTTCTCTTCCATCCTCCCTGTTCAGGGAAAAGGCC
CAGCCAGAGAAAGAAGAATTCTGGAAATGAACAACTGGCTGCGCAGATGG
TGCAAACGGGAACGGTTAGGCTTCATGGACAATGGGATGCGGTTCCGTGA
AGATGGACTCCTAGCAAGAGATGGTCTGCACCTCACAGGACCTGGTAAGA
ATGTGTTTGGAAGGCACCTGGCAAACCTCATACGGAGGGCTTTAAACTGA
GTCCGGTGGGGGAGGGTGAAGACTGCTCTATAGGTGGGGTGAACATAACT
AGGGGCAGGGAGCAGGTTGTTGAAGCTCCCAGTGGGCGGCACATGTGCAC
AGAAGGGAGGGCACTGAGGACCCAGCACAGCAAGGGTGGGAAAAGAGGCT
GGAATATAGGGGGTCAAGCACATGGCCTCACATGTCTGTACACCAACGCA
CAAAGTATGGGCAACAAGCAGGAGGAGCTGGAGGCCCTATGTCGGACGAG
TAGGTACGATATCATAGGGATCACAGAAACCTGGTGGGATGAATCCCATC
AGTGGAATATAGTGCTTCATGGGTATACCTTGTTCCAAAGGAACAGGCAA
CATAGGAGGGGAGGTGGCGTAGCACTGTACATTAGGAGCGAACTTACCTG
CACTGAGGTACAGTTGTCGGATGAAAGTGGGAGAGTCGAGAGTGTCTGGG
CTAAGGTAAAAAGGCAAACTAGTAGTGGGGGTATATTGATTGGGGTCTGC
TACAGACCACCCAGCCAGTCAGCAGAAGCTGATGAGGATTTATTAAAGCA
AATAACCGAAGCCTCAACAAAGCACGAGGTGGTGGTGATGGGGGATTTTA
ATTACCCAGATATCAGTTGGAAGACTAATTCTGCCATACATAAAAAGTCA
GAGCAATTCTTAACTTGTATTGGAGACAACTTCCTCTATCAAAAGGTTGA
GGCAGGCACTAGAGGGGCTGCTATTTTAGACTTGATCCTCACTAATAGCG
AGGAGTTGGTAGCAGACGTCAAAGTGGTGGGAACCTTAGGCTCTAGTGAC
CATGCTCTGCTCGAGTTCTCGGTTGTGACTAGTCGATTAGTAAAAGTCAG
TCAAACACTAACTATGAATTTTAGGAAAGCCGATTTTAATAAGCTAAGAG
AATTAGTAAGGAGGATCCCATGGGAACAGAACTTAAAAGGTAAAGGTGCT
ATAGATGGATGGGACTTCTTAAAAAGGAATCTAATGATAGCTCAGTCCCA
AACGATTCCGATGATGAGGAAATCTAGGAGGCAGCAGAGGAAGCCTATGT
GGTTTAATGGGCAGATAGCAAAGGAGCTGAAGCTAAAGAGGGAGGCGTAT
TGGAAATGGAAGGAGGGGCTGATTACTAAGACTGACTATAAAGCTGTAGC
TCAAAACTGTAGGAAGGAAGTCAGGAATGCAAAGTCAGATAACGAGCTTA
GACTAGCAAGGGAGGCAAAAGTCAGTAAGAAGGGCTTCTTCAAATATGTC
AATAGCAAGAGAAAGACAAGGGAGGCAGTGGGTGAATTGCTCACTCCAAA
TGGACAAATCATAACAGACGACCAGGAGAAAGCAGAGGAACTCAACTCCT
ATTTTGCCTCTGTCTTTACATCTAAAAGTGACTCCTCCCACCTTGTATTA
CCCTTATCACAATCACACCAGAAGGGGACAAGTGTCAGTAGGCAGGAGGT
AAAGGAACTCCTAACTCACTTGGATGTCTTCAAGTCTCCAGGCCCAGATG
GAATACACCCCAGGGTGTTAAGGGAGCTAGCAGAGGAGCTTTCGGGTCCC
CTGGCAACTATCTTCGAGGAGTCCTGGAGGACTGGGGAGGTCCCAGAGGA
CTGGAGAAGAGCAAATGTGGTCCCACTCTTCAAAAAGGGGAAAAAGGAGG
ACCCCAGTAATTACCGGCCAGTTAGTCTGACATCCATTCTGGGGAAGATT
CTGGAGCAGTTGATTAAGAGGACCATTTGTAAACATCTAGAGGACAATGC
TGTGATGACTAAGAGTCAGCATGGCTTTGTAAGCAACAGATCATGCCAGA
CGAATTTAATTTCCTTCTTTGACAAGATAACATCCTTGGTGGACGGGGGG
AATGCGGTGGATCTAATCTACCTTGATTTCAGCAAGGCTTTTGACAAGGT
TCCACACAACAGTCTGGTTGACAAGCTGATNAAGATTGGTCTGGATGATA
AGACAGTGAGGTGGGTCCACAATTGGCTGGCTAACCGCTCCCAGAGGGTA
AGTATAGATGGGTCGGTGTCGAGTTGGTCAGCAGTGACTAGTGGGGTCCC
ACAGGGATCGGTCTTGGGGCCGGTATTATTTAACATTTTTATAAATGATC
TAGACGAGGGGGTTGATGGCCTGCTTATTAAATTTGCTGATGACACAAAA
TTGGGTGGTCTGGCAAATACCCAGGGAGACAGGATGAAACTGCAATCTAA
CCTGGACAGGTTAGAGGTCTGGGCAGAAAACAACAGGATGTCCTTTAACA
AAGAGAAATGCAGGGTGCTACACTTGGGGAGGAAAAATGTAGGTCATGAA
TATAAGCTGGGTCACTCAAGGCTTGGATGCTCTGCTTCAGAGAAGGACTT
GGGGGTGATCGTTGATAACAAGCTCAATATGAGCCAGCAATGCGAAGCAG
CTGCTAAGAAGGCTAACTCAGTTTTGGGATGCATTAGGAAAAGCATTACT
TCCAGAAAGCGGGAAGTTATTATTCCCCTCTACTCTACATTAGTGAGGCC
CCACCTCGAGTACTGTGTACAGTTCTGGNCACCTCATTACCAGAAGGATA
TTGATAGGCTGGAAAGGGTGCAGAGGAGG
>rnd-1_family-163#Unknown ( RepeatScout Family Size = 651, Final Multiple Alignment Size = 100, Localized to 24 out of 24 contigs )
GCCCCGCCAGCCAACCCACCGGCCCTTCCCCCCCATCCCGCCGATCATCT
GATCGGCGGGATGGGGGGG
>rnd-1_family-250#Unknown ( RepeatScout Family Size = 213, Final Multiple Alignment Size = 100, Localized to 24 out of 24 contigs )
ACACAAAAGGCANCGCATCAACNCCAATCACACCCAACAGAAGCCAAGCC
CCGAAGGAGACAACCCAGAATAAAGTAACACAAGCACACAAGAGATAAAA
CACAAAGAAAGCGCCCAGACGCAGGAGTTAAAGCCAATCTTCCCACGGAT
GATTGGCTTAACTAGACAAGGAAGCTGCGGTTAAAGCGATAAGAGCCTTC
AATAAAAGCTTCCTAAACCCAACCACGCATGCGCGAAGACCGCGGAGACT
CAAAAGCGCGGGAANCCCGTTTGACAGCGATTCAAATCCCGCGCACGCGC
AGTAGGGAGCCGGCTGTCAAAAGACGCGACTTAAATACCCCGCGCTTGAC
AGCNATTCGAATCTCGCGCACGCGCANAAGGTTTTTGCGATTTAAATGCC
CCGAAGCCGGGGTTTTCACGGGGACAAGTTTCAAACGCCCGAAACTTTAT
CTTTGATGGGAGGATGAGATCATGAATGACCGGGACCACCCCGGGCGGGG
GGGGAAGGGGGGAAAATGTGTATAAAANGTGCTTGTGCGAACTGTTCGGG
GTCCTTTTCCTTTGCGAGAACCTGCGTGTTCTGAAATTGACCATTTATTT
TGCTTGGCCAAATAAAATATCTTATTCGCTCTCCACTCTCGTTCACGTGT
ATTGGCTACCGCGTGCCGAGCNAAGAACCCTCAGGGCCAGCTTGTGGCCA
ACA
>rnd-1_family-262#Unknown ( RepeatScout Family Size = 194, Final Multiple Alignment Size = 100, Localized to 24 out of 24 contigs )
GGCACAGTCAAAGCTGTCCCCTGGCTGGGATTGGAGGGACAGAGAATGCA
ACCCCCCACCCACACTGGTTGCCAGGGAGCAGCCAATGGCCAAAAAGAGT
GCAGATTCCCGCCTGAAAGGGAGGGCAAGGGGAGAAAAGCCCGGGAANAG
CCGTTGGAGACTTACGAACACTTCCGAAGAGTTACGAACCA
>rnd-1_family-154#LINE/L2 ( RepeatScout Family Size = 693, Final Multiple Alignment Size = 100, Localized to 24 out of 24 contigs )
GCAGGGCCTTCTCNGTGGTGGCCCCCACCCTGTGGAATGCCCTCCCCTCA
GNGATNCAGGAGGCGCCGNCNCTGTTAGTGTTTCCGGCGCCTCCTAAAAA
CNTTTCTNTTCNCCCAGGCNTTCCCTGGGTGAGNGGNATGAATGACTGGC
ATGCATGGTTGTNTGGTTGTGTGTGCAAATGTATGGATGAGTGGGTGTAT
GTGTGCTTGTCAGGTTTTAGAGACAATACAGTTAAATTATTTTATATTTA
TAGATTATTTTTATTTTTATATTTATGTTATATTATGTTTTATATATTTA
TATTTATANGGATTTATGTATTGTCTCCTATGTATTAATTATGTTTTAAT

>rnd-1_family-115#Unknown ( RepeatScout Family Size = 1119, Final Multiple Alignment Size = 100, Localized to 24 out of 24 contigs )
AGGGTTGCCAACTCTGGGTTGGGAAATTCCTGGAGATTTGGGGGTGGAGC
CTGGGGAGGG
>rnd-1_family-146#LINE/Penelope ( RepeatScout Family Size = 752, Final Multiple Alignment Size = 100, Localized to 24 out of 24 contigs )
TCAAAAGAGCCCTCCATCCTAGGAGACCTTCCACCACGGCCCCCGAGCCA
CCTACAAAAGTAGGCACAGCCTTCCTGCCCTACATAAAATCAGTTACTGA
TCGCATCGGCAGAATTCTCAAACGACACAACATTGAGACAATCTTTAAAC
CCACGCAGAAGATCTGCCACACACTTCGCTCTGCAAAGGACAGAAGAGAC
CCCCTCTCTTCCCCAGGAGTTTATAAAATACCCTGCTCATGTGGAGAAGT
GTACATTGGCACGACACAGCGCAGCGTGAACACCCGGCTCACTGAACATA
AAAGACACTGTCGTTTGCTACAGCCGGAAAAATCTGCCGTNGCCGAACAT
GCTCTTCGAGAGGGAAATCATAAGATCCTTTTTGACAAAACCCAAGTCCT
CTCCACGGGCTCACACTACCACACCCGCCTGTACAGAGAAGCGATTGAAA
TTTACAAAAATCANCCCAATTTCAACAGAAAAGAAGAAGCTGTCTTTCTG
CACCATTCGTGGTTCCCAGCCTTATGGAACAATTCAAAACACAGAACTGA
CAAAATCATACAAGGCAATCAGCTTGTCCTAGGACCTCCTCAACCTCTTC
TGGAACGCAATCAACAGCATGCACCTCCCTTATCTCAACCTTGGAGATTA
CCTCCAGAGAACAATGACTCTTTACCTTGTCCCTCCCTGCCACAGAACCT
CGTTCATAATCAGCAGCCTCCCTTATCACCCCACCTTTCAAAACTATCCC
CGCATAATAACAAACACACANAAGGACCTTTGCCCCCACAGCACTCCAAC
AGCCCAAAGAATTTTTACAGACCTTTTGTCTGCTCCCCCCACACATCCCC
CCCTCCTCAGCCTAGAAATATCAGGGTTCCAGCGTCCCGAACCTCACAAG
TGACACAGCAGCCTAGGAGGTCCGAGAGACTTCGCAGGCTGCAACCCCAC
TGAAGATGCTTCCCGCAGCTGGGAGCGAAACGTTTGGAAATGGATACTTT
TCCAATAGAACACGGCGCTCTCACCCGAAAAATCCTCCGAACACTATTGT
TGATACCGGCCGTGAAAGCCTNAAAACTCTTCTAA
>rnd-1_family-217#LINE/L2 ( RepeatScout Family Size = 299, Final Multiple Alignment Size = 100, Localized to 24 out of 24 contigs )
CAAGGTACTNTGCATTGCNTNCAAGGCCATNAACAGCTCGGGACCAGGNT
ACCTTCGANAAATCGCCTCCCTNTTTACNGACCAACGAGGGACTTGCGGT
CTGCTGG
>rnd-1_family-116#Unknown ( RepeatScout Family Size = 1118, Final Multiple Alignment Size = 100, Localized to 24 out of 24 contigs )
CAGTGGCGTTGATAGGCCGGGGCGGTGGGGGCGGACCGCCCCGGGCCTCC
GCCCTCCCTCCCGCTCCCGGAGGGCCCCATCCTGATCCGAGAGGGGCCCT
CCCGCCCGCCCCGGTTCCTACCCTTACCTTTATTCCTNCGAAAATGACTG
CAGGAGCCGCCGATCGGCGGCTTCCTGCGTCGGAAAATGGCGGCCGCGCG
ACTTCCGGCCGCCATTTTGGAGGGCCCCGCGGCCGCTCCCGCCCCCCC
>rnd-1_family-229#LINE/Penelope ( RepeatScout Family Size = 263, Final Multiple Alignment Size = 100, Localized to 24 out of 24 contigs )
TGCCAAAGAATAAACGGACACAAATCTGACATCAAAAATCACAAGACTGA
GAAACCTGTGGCAGAACACTTCAGTCTCCCTGGTCACTCCGTAGCTGACC
TCAAGGCAGCTGTTTTATTGCAAAGGAACTTCAGGAACACACTAGAAAGG
GAAGCGGCTGAATTACAGATCATTACAACACTCAGAACAATGGATCCCCC
AGGACTGAATAGATCTATTGGATTCTTATCTCACTACATATGCTAATGGT
CACTCAGTTCTCCATGTTCTGTTACCTTTATTGTGCTCTGTGCTAATTTT
CTGCAATTCACAATGCCATGCCCTGTACTTTGAT
>rnd-1_family-175#LINE/Penelope ( RepeatScout Family Size = 589, Final Multiple Alignment Size = 100, Localized to 24 out of 24 contigs )
ACNCAGCAGCCGAGAAGGTCCGAGNGACTGCGCCGGCTGCAACGCCACTG
AGGATGTTCTCCGCAGCTGAGAACGAAACGTTTGGAAAGAAAAACTTTTC
CAGTAGAACACGGCTTTTAAACTCGAAAAACTCTACGAAACCTAA
>rnd-1_family-244#Unknown ( RepeatScout Family Size = 225, Final Multiple Alignment Size = 100, Localized to 24 out of 24 contigs )
CAGGGGCGNTCCTGGGCACTTTTGTGCCCAGTGCGAGAGGGGCCGTTTGG
CCCCTGTCCGCGCGCGCGCAAAGCGCGTGCGCGCCCCCGAAGAAACCGGA
AGTGACGTCACGTCACTTCCGGTTCCTTGAGGGCTGCGGGCGGC
>rnd-1_family-325#SINE/MIR ( RepeatScout Family Size = 130, Final Multiple Alignment Size = 100, Localized to 24 out of 24 contigs )
TGTCGGACTAGGATCTGGGAGACCCAGGTTCAAATCCCCACTCTGCCATG
GAAGCTCGCTGGGTGACCTTGGGCCAGTCACACNCTCTCAGCCTAACCTA
CCTCACAGGGTTGTTG
>rnd-1_family-184#LINE/CR1 ( RepeatScout Family Size = 534, Final Multiple Alignment Size = 100, Localized to 24 out of 24 contigs )
CTGCCAGTCNGAGTAGACAATACTGACCTTGATGGACCAATGGTCTGATT
CAGTA
>rnd-1_family-185#Unknown ( RepeatScout Family Size = 528, Final Multiple Alignment Size = 100, Localized to 24 out of 24 contigs )
GCCGCGGCCCTTCCCCCCCATCCCGCCGATCATCTGATCGGCGGGATGGG
GGGG
>rnd-1_family-320#Unknown ( RepeatScout Family Size = 133, Final Multiple Alignment Size = 100, Localized to 24 out of 24 contigs )
AAGTGGGGGACCCGCAAGGACTTGCGGGGGCATCTCATTTTCCCCTCCCC
CACTATTTCCT
>rnd-1_family-249#LINE/L2 ( RepeatScout Family Size = 219, Final Multiple Alignment Size = 100, Localized to 24 out of 24 contigs )
TATGGTCATCTTCGGAGGCCCTGCTTCGGGTGCCCCCGCCTTCTGAGATT
AGGCGGGTGGCAACCCGGGAGAGGGCCTTCTCGGTCGTGGCACCAAAACT
CTGGAACTCTCTCCC
>rnd-1_family-356#Unknown ( RepeatScout Family Size = 103, Final Multiple Alignment Size = 100, Localized to 24 out of 24 contigs )
GTGGTGGGCGCAACCACAAAATGGCTGCCACAGGAGGCGGAGCCAACCAC
AAAATG
>rnd-1_family-294#LINE/L2 ( RepeatScout Family Size = 159, Final Multiple Alignment Size = 100, Localized to 24 out of 24 contigs )
CCCCCCCAGGTGCTAAGGAAGCCACTGGATGAGNGCGCTGACCTGGTCTG
CATTACCGAGACCTGGGCGGGGGACGCAGAGGAGGTTGCCCTCCGACAGC
TGTGTCCCCCGGGATTCTCGGTTCTGCACCAGCCCAGGCAGGAGGGCCGG
GGNGGGGGAGTGGCGGTGATCTTTAGGGATTCCCTCTCTCTCGCCAGGAA
ACCCCTCCGCTCCGACGCGGGATGTGAGGTCCAAGTTCTCCCCTCCCCCC
GTCCCAGTCGGAGCAGCTTACCTGGCGGCGTCTTCGTCCGGGGCGGGCGG
GCCGGCGGCTCTGGCTAGCGCGACGGTCGGCGTGGAATGGCCGGCCATGG
CCGGGCAGACACGCCGCCGCGCGTGGCAGGCCGCATTTCACACAGGGCAG
CTGTGGGTGGGGCTCCAATTCAAAGGTTGGGTGGGCGGGAACAAGAGCGT
TCCCGCCCGACCGCAGCCGGCCTTCTCCCAGAGCAGCAGTCTCCGCTCGC
GTGCGGCCTGGCTTCCCAGCCCAACNCAGCCTGCCAAGCGCGGCGGTGTG
CCTGCCCGGCACTGGCCGGCCATTCCACGCTGGCCGCCGCGCTAGCCACA
GCCGCCGGCCCCACTCGCCCCGGAGGAAGACGCCGCCAGGTAAGCCGCTC
CGACTGGGACGGGGGGAAGGGGAGAACTTGGACCTCATAGCCTGTGTCGG
AGCAGAGGGGTTTCCTGGTGAGGGAGAGAGAATCCCTATACACCACGGCA
ACTCCCCCCCCCCCAGGACCTCCTGCCTGGGCTGATGCACAACCGAGAAT
CCTGGGGGGCACAACTGCAAGAGGGNGACCTCTTCCACGTCCACCGCCCA
GGTCTCGGTGATGCAAACCAGGTCGGCTCCCTCATCCAGTGGCTTCCTTA
GCACCTGGGGGGGGGGAGGGGGGAGGCGGAAAACAATGGCATCACTTCCC
CACCCCCACAGGTGAACTGTCTCACGTGACCAAGATGGCGCCGGCAACCC
CCATCACGTGACGCGAGGCAGGATGGTGCCCGGCGACTCACATCACGTGA
TGCAGGTTGCCATCTTGTTCTGTGGCACGTGACTACGATTTAAATGTGCC
ATTTACAGGCCCTCCCTTCCACCCCACACACCGGAGCTTGCCTGACGGGC
TCCCGCCAGAGCTGCCCGGCACGGCTGTGGCGAGAGCCCAGCAGCGTCGG
CGGTGCCCTCCATCCCTCCCTCCTCCCCAGACCCCAGAGTTTGCCTGTTC
CAGCCCGGCTAGCCATTCCCCTTCCCGGGGGTCGGAAATGGGCGGCCGCC
GTGCCAGCCACAGCGGCCGGCCCACTCGCCCCGGAGGAAGACGCCGACAG
GTAAGCACGCGGCGCCCAAGTTCTCCCCTCCCCCCGTCCCAGTCGGAGCG
GCTTACCTGGTAGCGTCTTCGTCTGGGGCGGGCGGGCCGGCGGCTCTGGC
TAGCGCGGCGGCCGGCGTGGAATGGCCGGCCANGGCCGGGCAGGCACACC
GCTGCGCGTGGCAGGCCGCGTTTCACACAGGGCAGCTGTGGGTGGGGCTC
CAATTCAAAGGTTGGGTG
>rnd-1_family-310#Unknown ( RepeatScout Family Size = 143, Final Multiple Alignment Size = 100, Localized to 24 out of 24 contigs )
GGGCATCTCATTTTCCCCTCCCCCACTATTTCCTCTTTCCCTTCCCTGAA
AGCCCCCATAGCCTCTCCCCTTTTCCTGCTTCCTTCTCTCCTTCCCAC
>rnd-1_family-295#LINE/RTE-X ( RepeatScout Family Size = 159, Final Multiple Alignment Size = 100, Localized to 24 out of 24 contigs )
ATCTAGGTCCACAANTCTATAGTTATATGCCTGCTCGNTACACTCTGAAA
TTGGAGGTCCCCAAATATAGGAGGGCNTTTACNNNGGCNAGACTGAACGC
CCTNCCTACTGCGGTNCTGGAGGGGCGNTTCAANAANANCCCCTACGAAG
ANAGGCTNTGCCCCTGTGGCNCNGGTGANGTNGAAACAACCGCGCACTTC
ATTCTGCACTGCCCNCTNTATNACGCCCTGAGGGCTAAATTTATCGCGCC
CATGGTAATTCTCTGCCCTACAGNCAGGACAATCTGATCCTTAACTTTCT
TCTCTCNGACAAGAANGACAGNATATCTAGCGGTGGCCAAATTTTGCCAC
GCNGCNTGCCGCGCTCGCAAGAGTCTATTCNTCACGGATCTGCTACTCCC
CNGGCCCCTGGCGTTTCCTCAGGAGTCAGCAATACTACAATATGCCCTTA
GGAAGAATTGGACTTTTTATGTGTTGTGTATGATCTCCAATGCATACCGT
GTCTGGCACTGATCCTGCTTTTTGTTTATTTCTGTAAACTGTAATCTGGT
CTGTGACCGTGATTTTAATAAACTAAA
>rnd-1_family-26#SINE/ID ( RepeatScout Family Size = 5576, Final Multiple Alignment Size = 100, Localized to 24 out of 24 contigs )
AAGCCTCACAGGGATGGCTCAAGTGGATCAGCCTCTGCCTTGCAAGCTAA
AGGTCCTGAGTTCAATCCCGGGGGTTGGCCTTCTGCCGAGGGGCCGTAAA
ACTTAGGCATGAAACCGTGGCGACACTTGTGTCATCCACGGCACCCACAG
CGGCAGTCTGGCTCCGGAGTGAACTCCGCCCAGCTGCCAGCTAAGGGATA
AAAAAAAA
>rnd-1_family-139#Unknown ( RepeatScout Family Size = 845, Final Multiple Alignment Size = 100, Localized to 24 out of 24 contigs )
GTTGCCAGCTCTGGGTTGGGAAATTCCTGGAGATTTGGGGGTGGAGCCTG
GG
>rnd-1_family-269#LINE/Tad1 ( RepeatScout Family Size = 192, Final Multiple Alignment Size = 100, Localized to 24 out of 24 contigs )
CCAGAGGCGTTCTTACCTTTTTGGAGGCCGGGGGGCCAACGTCCCGCGGG
GGGGCCCCCCTCCTCCTCCTCCTTTCTTCTTTTTTCTTTGTGCGCGCGCT
CCGGAAAACCGGAAGTCACGTGACTTCCGGTCACGTGACTTCCGGTTTTC
CTGACAACAAAGATGG
>rnd-1_family-239#Unknown ( RepeatScout Family Size = 234, Final Multiple Alignment Size = 100, Localized to 24 out of 24 contigs )
CAGGCGGGAGGGAAGGGGGCCCCCGCCAGCCAACCCGCGCCGAGCCCGCC
GGCCATATGGC
>rnd-1_family-339#Unknown ( RepeatScout Family Size = 119, Final Multiple Alignment Size = 100, Localized to 24 out of 24 contigs )
GGCGCGGGTTGGCTGGCGCCTGGCTGGGCCCTGCGGCCAGCCCACAGGGC
CCAGCC
>rnd-1_family-323#LINE/RTE-BovB ( RepeatScout Family Size = 131, Final Multiple Alignment Size = 100, Localized to 24 out of 24 contigs )
AAATTTTACAACAAAGACTCTTGCCATATATGGAGAGAGAAATGCCAGAT
GTCCAAGCTGGATTCAGAAAAGGAAGAGGCACTAGAGATCATATTGCAAA
TATACGCTGGCTACTGGAGCACACCAAAGAATTTCAGAAAAAATCAGTTT
GTGTTTTATAGATTACAGCAAAGCTTTCGACTGTGTGGATCATGAAAAGT
TATGGATTGTTTTAAAAGAAATGGGGCGTGCCACAACATCTCATAGTCTT
GATGCGCAACCTGTACTCGGGACAAGAGGCTACTGTTAGGACAGAATATG
GAGAAACAGAATGGTTTCCAATTGGCAAAGGTGTCAGGCAAGGGTGTATT
CTATCTCCCTATCTGTTCAATTTGTATGCAGAACATATCATACGGAAAGC
TGGTTTAGACTTAGATGAAGGTGGAGTGAAAATTGGTGGAAGAAACATTA
ACAATCTGAGATATGCTGATGACACCACATTACTGGCAGAAAACAGTAGC
GACT
>rnd-1_family-261#Unknown ( RepeatScout Family Size = 195, Final Multiple Alignment Size = 100, Localized to 24 out of 24 contigs )
TATCAATATATCTAATTCTCAACGTGGCCANATCTGTGGATACTTAAATC
CGGAGACTGGAGCCATGAACAGACAAGACAGATCTTTCTACAAACCT
>rnd-1_family-201#SINE/MIR ( RepeatScout Family Size = 386, Final Multiple Alignment Size = 100, Localized to 24 out of 24 contigs )
TGACCTTGGGCCAGTCACACACTCTCAGCCTAACCTACCTCACAGGGTTG
TTGTGAGGATAAAATGGAGGA
>rnd-1_family-329#Unknown ( RepeatScout Family Size = 124, Final Multiple Alignment Size = 100, Localized to 24 out of 24 contigs )
AGCAGGGCGCGGCGCGGGCCGGCTCCTGCCGCGACTTTGACTTACGAACC
GCGTCGCGCACACCCCTAG
>rnd-1_family-316#Unknown ( RepeatScout Family Size = 137, Final Multiple Alignment Size = 100, Localized to 24 out of 24 contigs )
TCTGATTGGCCACTGGAGATCTGATTGGCTGTGCAGATTTTTTAAAACGT
TGCTTCGGCAGCAGCTGCCACCACAGCACAAGGATCTTCACTGCGTGACT
GAAGGTAAGCTGTGGCAGCCATTTT
>rnd-1_family-117#Unknown ( RepeatScout Family Size = 1092, Final Multiple Alignment Size = 100, Localized to 24 out of 24 contigs )
CAGCGGCGTCGACAGCTGATCGGCGGGGGGGCGGGAGCGGCCGCGGGGCC
CTCCAAAATGGCGGCCGGAAGTCGCGCGGCCGCCATTTTCCGACGCAGGA
AGCCGCCGATCGGCGGCTCCTGCGGTCATTTTCGNAGGAATAAAGGTAAG
GGTAGGAACCGGGGCGGGCGGGAGGGCCCCTCTCGGATCAGGATGGGGCC
CTCCGGGAGCGGGAGGGAGGGCGGAGGCCCGGGGCGGTCCGCCCC
>rnd-1_family-245#Unknown ( RepeatScout Family Size = 225, Final Multiple Alignment Size = 100, Localized to 24 out of 24 contigs )
AAAAGGCATCCTGTTAAACAGAGCTTCTGCCTGAAATGTTGAAGAGTTAC
TATTAGAGTTATGCATAACCTCACTCCCTGACATTTTGTGGTTGGCTCCG
CCTCCTGCGGCAGCCATTTTGTGGTTGGCTCCGCCTCCTGCGGCAGCCAT
TTTGTGGTTGCGCCCACCACCCTGTGTCAGAATTCCAAAGGTGCC
>rnd-1_family-88#SINE/5S ( RepeatScout Family Size = 2091, Final Multiple Alignment Size = 100, Localized to 24 out of 24 contigs )
GGAGGGAAGGCGGCATGGTATAGCCCGATCTCGTCAGATCTCGGAAGCTA
AGCAGGGTCAGTACTTGGATGGGAGACCACCAAGGAAGACTCTGCAGAGG
AAGGCAATGGCAAACCACCTCTGCTTCTCACTTGCCTTGAAAACCCCTTG
CTGGGGTCGCCATAAGTCAGCTGTGACTTGACGGCACTTTACACACAC
>rnd-1_family-297#DNA/hAT-Charlie ( RepeatScout Family Size = 157, Final Multiple Alignment Size = 100, Localized to 24 out of 24 contigs )
CAGGGGTGGGGAACCTCCGGCCCGCGGGCCGGATACGGCCCGCGAAGACA
CTTTGTCCGGCCCGCGGGCCCTTTNCTTCCCGCCAGCCTCCTGCGGCCCG
CCAGCCTCCTGCAGCCCCCCGCGCCCCCTGACGAAGCGACTGTGCGAGGG
CGGAGGCTGGCGGGAAGCAGAGGCGGCNGCCGCCTCTGCTTCCCGCCAGC
CTCCGCGCCCCCGCGCAGCCGCTGCGCAGGGGGCGCGGGGGCGGCCGCAG
AGGCTGGCCGAAGCGGAGGCGGCTGCAGGAGGCTTGGATTGGCTGGCGGG
GGGGCGGGCGTACCGGGCG
>rnd-1_family-340#Unknown ( RepeatScout Family Size = 116, Final Multiple Alignment Size = 100, Localized to 24 out of 24 contigs )
CAGTGGCGTTGAGGGAGGGGGGCGGCAAGCACAAAATGGCGGGCGCGACG
CCGCGCGCCGAAACCGGAAGCGTTCAAACAACCGCAGCTGACGCCGAGAA
AAGGAAGAAAAAAAGTCCAGGAAGTGCCCGGGTCAGGTGAGGGAGCCCCT
GTCACCTGACCTGGGCACTTCCTGGACTTTTTTTCTTCCTTTTCTCAGCG
TCAGCTGCGGTCGTTCGAACGCTTCCGGTTTCGGCGCGCGGCGTCGCGCC
CGCCATTTTGTGCTTGCCGCCCCCCTCCCGCAACGCCACTG
>rnd-1_family-195#rRNA ( RepeatScout Family Size = 435, Final Multiple Alignment Size = 100, Localized to 24 out of 24 contigs )
GGGAGGGAAGGCGGCATGGTATAGCCCGATCTCGTCAGATCTCGGAAGCT
AAGCAGG
>rnd-1_family-176#LINE/Penelope ( RepeatScout Family Size = 589, Final Multiple Alignment Size = 100, Localized to 24 out of 24 contigs )
CACCATCTGCATTTCCTGTAAGGTTAACCACAGACAACAAAGAAACATTC
CCACCAGTTCCACCTAATCTGGTTAACAATCAACATCCTACACCCTCACC
CCCAAAGTCGTTTATGTAAAACTTCTAACACTTGCCNAGGCCTGGACTGG
TGTTCCCACGCTCTAGTGCAANTAGCTTAGTGTCTGANTTTGTACATAAG
ACACAGCCCAGAAGATCACAGCGTCTTCAGGTCCAAAACCCCACTGAGGA
TGCTTCCCGCAGCTGGGAGCGAAACGTTTGGAAACGGATACTTTTCCTGT
AGAACACGGCGATCTTTCCCGGAAAATCCTNCGAACACTATTGTCGATAC
CGGCCGTGAAAGCCTAAAANCTCTGTT
>rnd-1_family-241#LINE/RTE-X ( RepeatScout Family Size = 229, Final Multiple Alignment Size = 100, Localized to 24 out of 24 contigs )
AAAAGACAACCTGGACTGGTGGGCCCCNATNCTNGCNTCCCTNTTCNCNT
NTATCGATAANACGGCNAGGATNCCNGNNGANTGGGGCNNGGCNATCGTC
GCNCCAATNTATAAGAAGGGAGGCCGAGACGNCCCNGCNAATTACCGNCC
NATNAGCCTNCTNAGTATNATCGGCAAGCTNTACGCNCTNCATCTGAGAG
NNAAATTGGAANNGTGGATGGAGGANGAGNANATTCTGGCNGAAGAGCAG
GCCGCCTTTAGGAAGGGANANTCNCACATGGACAACATCTTGATNTTGCA
ATTTNTCGTNGAAAAATATCTGGCCGNCAAAGGNNCCAAACTNTACGCNG
CCTTCGTNGATTTTAAGGCCGCNTTTGATTCAATCCCNAGAGNTAGNCTN
TGGGGGAAACTAGACCAGACCTCNATAGACAGGCGNCTGCTNNTNCTNAT
NANGAANCTGCACGAGAACACCGAACTCAGGGATAAGATGCTCCCCAGCG
GGCCACTTAACCAGNCCGATNNCGGTAGANAAAGGNGTNAGGCAGGGNTG
TGTNCTGGCCCCCCTNCTNTTTAACNTCTATATNAATNCCATCGTGGACC
GTTTCAAAGANCCATCTCTCCATCCCCCNAAGCTTGGGCATAGGCACGTN
CCNATNCTNCTNTACGCGGACGACGTGCTNNTNCTNTCNCGNACNCAGGT
NGGNNTGAGGAGGGCNCTAAGAGCGCTGGCAACCTTCTGCAAGAAAGAAG
ANCTGGCGGTNAATANAGANAAAACNAAAATCATGGTCTTCGCNAAGAAG
TTCCAACAACATAGCTGGANNTTTGAAGGTAAAAATCTGCAGCAGGTNAA
AGTNTNCAAATATCTGGGNGTNGTTTTCCANTACACCGGNGGNAGNAGNG
CCCACCGGGANTACGTGGCCCAAAATGCCCAGAGATCGGCNNCGGCCATA
CTAGATTTCTACAGAAATCAAGGGGCNCANTATGTNCCAGCGGCCNTNAA
ACTGTNTAAGGCNAAAGCGCGANCACAGCTGCTNTACGGNTCAGAGGTCG
GCCCNTATAANAACACTCAAACCTTGGAAGCGGTNCAAACNAAATTTNTN
CGNTGCNTCTTACAAGTTCCCCGCTGTGTTCCAAACGCNGCGGTCAGGCT
GGAGGCGGGNCTNCCCAAGGTGNACACGGCTATGTGGACCAATACGNTGG
NCTACTTCCTNAGGGTACAGTTNCACGGGACAGAGGTNTAGTCAGGCAAC
TTTTGNGTGATCCCTTTGNAGGGTCCTGGCTAAANAAAGTCCANACGAAG
CTTGCAAGGTGCGGTTTATCGGTAGCCCTACTTATTGCTCTTGGCCCAGA
NAAAGCCAAAGAAGCGNTTAAACAGAGATTATTGGATATNGANCTGCAAG
AGTCCGTTTCAAAACTATCCTCCAGGCAGGTGTTGGGTAANCAGACCCAN
GGGTTCAAANTNGCCAGATACCTCCAGAGACTGGGGGTCCCGAAGTACAG
GCGGGCCTTNACTAAGGCCCGGCTGGACTTTTGTACCACTGCGGTCCTGG
AGGGGCGTTATACAAGAACCCCTATGGCAGANAGACTGTGCCCCTGTGGC
GGNGATGANATAGAAACGACCATCCACGTTCTNTTGTACTGCCCTATATA
TAACTCCATACGGACTAAATATTTGCAATCAATTCTAACTCAGAGCAGCA
TGGCACAACCAGAGTACACCATCCAGAGTATTTTATCGGATGCCGAGGAC
AGCGTATCGTTACAGGTTGCCAAATTTTGTTATAATGCCTCAAGGGAGCG
GATAAAATTTGTTGCAGGCTTAGCAGAATTTGCTATGTGAGTAAAGGTGA
GACAAAAGAAA
>rnd-1_family-147#LINE/L2 ( RepeatScout Family Size = 750, Final Multiple Alignment Size = 100, Localized to 24 out of 24 contigs )
TACAAATGGGCAANANCAACAACAGCCCGTACGCGTGCTTTTTCTGTTGT
GGCCCCCACCCTATGGAATGGCCTGCCAGATGAAGTCAGGAAGGCGCCCA
CTCTCCTGGCTTTCCGCAAACTATGTAAAACCGAGTTATTCAAAAGGGCC
TTCCACAGGTAAGAGGGTTGTAGTATAAGAGAAATGGTTCAGGAAGATGC
CTAGGTAAAAGAGACAGGGTCTGTAGACTAATACTGTGTTCTATCAGTCG
TTGTAGAATATGCTCCTACTATGTAGCTGTTGCATTGTTAAACTGTATTA
TACAAAGAAAATGTTTAT
>rnd-1_family-110#Unknown ( RepeatScout Family Size = 1191, Final Multiple Alignment Size = 100, Localized to 24 out of 24 contigs )
CAGTGGCGTTCCTAGCCCTTTTGGCGCCCGGTGCAGAAAATTAATTGTGC
CCCCCAGTGGTGGTCCCAGGGTGGGCGGAGCCCGGGGTGGCGGAGGCCCC
CCCGCACCGCGAAACCGGAAGTGACGTCATTTCCTGTATCCGCGCTTTTA
AAAAAAATTTTTAAAAAAATTTCCCTCCTTTCCCCCTGCAGGGGCCAACC
AGTGCCTTGCCCGCCAGCCATATGGGCCAGCCGGGCGGGGCTGGAAGGGA
GGGAAAGCAGGGGGAAATTAAATATATGCATATACATATATTTTTAAAAA
TTAATTTTTAAAAAAAAAATT
>rnd-1_family-233#Unknown ( RepeatScout Family Size = 255, Final Multiple Alignment Size = 100, Localized to 24 out of 24 contigs )
CCGGAAACCGGAAGTCACGTGACTTCCGGTCACGTGACTTCCGGTTTTTC
TGCCAACAAAGATGGCGGCGCCCATAGGGCGCCGCCATTTGAGTGGCCGA
AAAAGTGCACCCAGGGCAAAA
>rnd-1_family-324#Unknown ( RepeatScout Family Size = 131, Final Multiple Alignment Size = 100, Localized to 24 out of 24 contigs )
TGGTTCCCAGCCTTATGGAACAATTCAAAACACAGAACTGACAAAATCAT
ACAAGACAATCAGCTTGTCCTAGGACCTCCTCAACCTCTTCTGGAATGCA
ATCA
>rnd-1_family-82#SINE/MIR ( RepeatScout Family Size = 2280, Final Multiple Alignment Size = 100, Localized to 24 out of 24 contigs )
CAAGCCTTGGTTTCTGTCAGTAAAAGGCAGAGGGGAGGGGGCAGGGCCCT
TTCCAGGGCTGTTTTGGCCTTTGAGGAGGACTCATCGGGGCCAGGCCAGC
AGCCACCGGGGACTTGCTACCACGCGACTTGCATGACTCACCCAGGCCCG
GCTGCTTGCTACTGTTCAACAGCAGCCACCCCACGAAAGCCAGTGTGGTG
TAGTGGTTAGAGTTTCAGACTAGGATCTGGGAGACCCAGGTTCGAATCCC
CACTCTGCCGTGGAAGCTCA
>rnd-1_family-240#LINE/L2 ( RepeatScout Family Size = 231, Final Multiple Alignment Size = 100, Localized to 24 out of 24 contigs )
TCCGTCGTGGCCCCAACCTGGTGGAACGCTCTGTCTGANGAGACCCGNGC
CCTGCGGGACCTGTCTANGTTCCGCAGGGCCTGTAAGACAGAGCTGTTCC
ACCAGGCATTCCACTGA
>rnd-1_family-34#SINE/ID ( RepeatScout Family Size = 5574, Final Multiple Alignment Size = 100, Localized to 24 out of 24 contigs )
CCACCTCACAGGGATGGCTCAAGTGGATCAGCCTCTGCCTTGCAAGCTAA
AGGTCCTGAGTTCAATCCCGGGGGTTGGCCTTCTGCCGAGGGGCCGTAAA
ACTTAGGCATGAAACCGTGGCGACACTTGTGTCATCCACGGCACCCACAG
CGGCAGTCTGGCTCCGGAGTGAACTCCGCCCAGCTGCCAGCTAAGGGATA
AAAAAAAA
>rnd-1_family-257#LINE/CR1 ( RepeatScout Family Size = 202, Final Multiple Alignment Size = 100, Localized to 24 out of 24 contigs )
TTTTTCAAANGGTGGAGGCAGGCAACAAGGGGCTCGGCCATTCTGGACTT
GATACTAACCAACAGGGAAGAGTTGGTNGATGGGGTNAAGGTGGTGGGGA
CCTTAGGGGGAAGTGACCATGCCCTCCTAGAATTCCTTTTACTATGGGNT
ACCAAGGGAGTTTGTAGCCAAACGCGTATGTTAGATTTTAGNAGGGCAGA
CTTTAATAAACTCAGAGACATGATGAGAGTNATTCCATGGGCAAGAACGC
TGGAAGGGAAAGGGGCTAGTGAAGGGTGGGCTTCTTAAAAAGAGCTCTTG
CAGGCTCAAGCCATCACCATTCCGGTAAGACGGAAACATGGTAGGGGATC
TAAGAAGCCAATGTGGATGAACAGAGCTCCATGAGGAGCTAAGGAAGAAA
AAGGAAATGTTCAAGAAATGGAGGGAAGGACATGCCTCTAAAGAAGAGTA
TCTACGGGTAGCTAGGCACTGTAGGGCAGCCGTCAGAGAGGCCAAGCTCA
GAGCGAGCTGAGACTGGCCAGGGAGGCTCGCTNCAACAAGAAGANCTTCT
TCAGATATGTGAGGAGCAAACGGAAGATAAAGGAGGCGGTAGGCCCATTG
CTGGGTGAAAATGGAGAAACTCTGACAGAGGACAGAGAGAAAGCAGAAAG
GCTCAAT
>rnd-1_family-182#Unknown ( RepeatScout Family Size = 540, Final Multiple Alignment Size = 100, Localized to 24 out of 24 contigs )
TCACTTCCGGGGAAAACCCAGAAGTGACGTCGGGTNGCTCTAGGAATCGC
CGGAAACTCTATGGTNNNACCATAGAGTTTCCGGCGATTCCTAGAGC
>rnd-1_family-286#Unknown ( RepeatScout Family Size = 172, Final Multiple Alignment Size = 100, Localized to 24 out of 24 contigs )
TTTATTTATTTACAGATTTCTATACCGCCTCCCATGCCAGTATCTCGAGG
CGGTTTACACCTTATTTCACAATAATTAAAAACAAC
>rnd-1_family-45#SINE/ID ( RepeatScout Family Size = 5328, Final Multiple Alignment Size = 100, Localized to 24 out of 24 contigs )
CCTGCTGGTCTTGGTCCCATTCCCCTTGTGCCGCAAAAAGTCGCATTTCT
GGAGATTCTGAAGCCAGGGAAGAAACATTTGTGTTTTCTGCAAATTACCC
CCTCCCAATATACGCAACACTTTCTTATTGAACTTAAGTTTTCCCCGTTG
AAAACATTTAAAGACATCATGTATAACTTATCAGAAAAATTGCTTGTTGT
GTTTAATATTTTATAATGTGTAGGAGCCATAATTTTATTCAAGCAATAGT
TATAAATATATTCTATACGACATACAGGATTGTGAATGATGGCTTCATAA
GGTACATGCACATTTGTTTGTGGCCGTTGCGAGAAAAGAAATAAAATGGC
ATCCACCGGCAGTTTTTAAGTTTATAAAAAGCAGCCAGGATCTAGAGAAC
CACAGAAGGAGATGTCCCCAAGAGAGGCGGCTTTCGGGCTTGGGTTTCTT
CCTATCGATCCCCCTTTCCTGGTTTACAAGGAACTTGGGGGAAGCTGTCA
GAGTGGTTTGAGACTGACACTAGAGGATGTCATCCCAAAGGAAAAAAAAT
CCTATTGGGCACACCCGGATCTTGGCATACCTGAAGGAGCTCTGCAGATG
GTAACTTTGCAACAGGCGGGGGGGGGATCTGAACTGTATATCAAGGAGAC
GGCATTTGAACAGGAGAGGACATGTTTTGAAGCTGGGGTAGAAAGTTCAG
CAATAGCCAAAAAGAAGAAGAAGAAGAACATGCCTACATAGTGATAGCGA
TTGAGAAAATCTAACAGCTAGTATCATAATTCTCTTATCTAAGCTCAGAA
GTGAGGATCTGCAACCAAACACTGTGTATTTTTCTAGCATGTTCTTCATC
AGCCCCTAACTCTAGCCCCATGGGGTGGCTTCTTTCATGTTCAAAGAGCC
ATGCTTTTATTTCTGAAGCCAGCGAAGATCCAAAGGGAGGGGAGTGTCTT
TAACCCCCAAAGCCCTGCAAATGAGCCCCAGAGGGAAAGTGCCCCACGGT
CCTGGGGCTTCCTCTTCCCTGCCCTCCAGCTCCAGCTGTATAAGGCAGCT
CCCGCACTGCTCTTGGCCAGACAGCCTTCCGCAGGGACATGAGAACAGCC
TCTCCCAGTGGGAGGGGGCAGCGCCATTACTCAATGCTCTCTAGCCAGCA
GGAGGATTTACTGCTCTGCAGACTGTGATGGCCTCCTCTGCAGGGGTAGT
CAAGGAGTAGAAGGGGCTGCTCTGTGCATTTTCCTATCATCGTTCGGAAG
AGCTCGGGGGTGTGGGAAACAACGATCTAACGGCTCTGGGAAGAACCAGA
GCAGTCCTTCTAAAGCAGCCACTGGCAGCTGAGGCATGAAATGATCCCCT
GTGTGGCGAAACGGCCCTCCTGGACCAGCCAGTGCTATCCCTCTGAGGCA
TCTGGGCACCAGCGGTCACCCAAGTCTCCGCCTGGCAACTTCCCCTCTGC
CAGCCGCACAGTCCCTGGACGACTAGTCACTCCCTCCTTCAGTACTCCAC
GGCCACTGTGTGACCTTTGCAGGAATGACCCACGGAGCGCGAGGGCCAAG
CTTCCCAGGGCCCTTCTGTTGGCTTCAGGTCCCGCCTCCTGCTGGAGTCT
CCTGCCACTCAGCGTTTGGTTACCACGGAGACTGCCTACCTACGGCACCT
ATGGGCATCTTCGAACAGTGGAGGTCTATGTGGTACCTGAATCACTCCTC
TTGTGGTGGCTCAGTGGATCAGCCTCTGCTTTGCAAGCTAAAGGTCCTGA
GTTCAATCCCGGGGGTTGGCCTTCTGCCGAGGGGCCGTAAAACTTAGGCA
TGTAACCGCGGCGACACTCGTGTCATCCGCGGCACCCACAGCAGCAGTCT
GGCTCCGGAGTGAACTCCGCCCAGGTGCCAGCTAAGGGAACACACCACCA
CCA
>rnd-1_family-91#LINE/CR1 ( RepeatScout Family Size = 1935, Final Multiple Alignment Size = 100, Localized to 24 out of 24 contigs )
AAAGTAGCAATTGATATTTTATATCTCAGTAGTTCCCTCGCGATGATCTC
TCTTTGTCCCGCCTGGTGGCCAGTCCTGACATTCCAGGTGGCTAGGTGAA
TGGCTGATGTCGGTGTGGTGCCTCCACGTCTTTGTCTTTGGTGGCCATCT
CTTGCTTTCTGAAACTGGATTGTCTTGCCTTTTTGCCGCTGGTCGGTATT
AGCTGTCTGTTGATCTTGGTGGGGTGGTTGTGGTTGCGGTAGTGAGCTTG
CTGTCATCTCCAGTTTTCTAGCCTGATTTCACGGCCCCTCGGCTTTATGG
GCCAACTCCCCGTCCAAGGGAAGAGTGTCCCTGATCACAGGTTCACATTT
ACCTGGTCAGTTTGCCAAGGCCCCTTAGTTGCCAAAGGCCCCTTAGTTTT
CAATTATCTCTTATTTTCAAAGTAGTCCACTATTTCAACACATAATACAT
ATCACATATGCACCCTTAGTTTTCAATTACCCCTTAGTTTTCAAAATAAT
CCACTACAATGACCCCTTAGTTTTCAAAGTAANCCACTATGTCAACACAT
ATCACATATTCACCTCCCAATCACAAGCTGGACTCTGCCTTAAACAGTCA
GGCCTGCTTAGCGGCTTGCCCATACTTCAAAGGAAAAAAAAACAGAATAA
ATTTCTAAAAACACAAAGCAGTCCTATACACTCTCAACAAGCTGGACTCT
ACCTTCAGAGGTTGTGAGTTCTCCAACTCTGGAGGTTTTTAAGAAGAGGC
TGGACAGCCACCTCTCAGGGATGGTCTAATTGGTTTCCTGCATGATGCAG
GGGGTTGGACTAGATGATCCTTGCGGTCCCTTCCAACTCCAAAATTCTAT
GATTCTATGATCTCCCCGATGCCCTTCTGCACACAGCAGCCCCTTAAGAC
TGTGAAGAGTTCAGGGTTGCTGGATGATTCCAGACGCAATGAGGAGAGGA
AGTTGGTGCACAAACTCATGCAGGGGTTTTCCAGGTTTGGGTGTTTGGGC
AGAGTACTTCTTAAGTTGCTCAGCACTATTCCAGCTTTGCTTGGAGCTTT
CCACAGCTCTCCGTTCT
>rnd-1_family-191#LINE/RTE-BovB ( RepeatScout Family Size = 486, Final Multiple Alignment Size = 100, Localized to 24 out of 24 contigs )
TCTTATCAATCATTGGAAAAAATTTTGCCTCAGTGATGCTTCAAAGGATT
AACATTGCACTCAGAAATAAATGGAATGATACGCAATGCGGCTTCCGATC
AGGCCGCTCTACCACAGATAACATCTTCACTCTACGACAGATCATTGAAA
AAACAGCACAATATAACCAAAATTGTGTCATGGCATTCATAGATTTCAAA
CAAGCCTTTGACTCTGTTACAAGAGAAAACCTTTGGACATTGCTTGAACA
TTATGGAGTTCAAAAAAAGATAATACGCCTCATTAAAGCACTTTACAAAG
ATTCAAAAAGCAGCATCAGAATACAGAACAACTATACTGACCCCTTTGCT
ATCAATTGTGGCGTCAGACAGGGATGCACATTATCACCAGTGCTATTTAA
CATCGCAATTGACCACCTAATTAAAAGAATAAACCAAAGCAACACAGGTG
GAATTGATCTGCAGAACAATGTGCATATGAAGAGCCTCGAATATGCAGAC
GATATTGTGGTGTTTGCAAAAGATGAAGCAGCCCTGCAGAAACTAGTAGA
TCAAATTTGTGAAGAATCAAAACCACTAGGGCTCAAAATAAATGTAGACA
AAACAAAAGTTATGGCAATTAAAAAATCCAACAAAAACCTGCCTATACCC
AGCTGCAACCTACTTATAGATGGAAAGCCTGTAGAAACTGTGGAACATTT
TACATATTTGGGAAGTCTAGTCTCCAATGATGGAACATGCTCTAAAGAAA
TAACCCGCCGTATTGGTCTAGCAGCAGCATCCTTTGGAAAACTACAAAAA
ACTGTATGGAACAACAAATTCCTCCTACAGAAAACTAAGATCAGAGTATT
CAAGGCTGTAGTTATACCATCACTGCTCTATGGAGCTGAGACATGGACAG
TTAAGAAACAAGATCAAAGGAGAATAGACAGTTTTGCGACAAGATGCTTA
AGAAAGATACTAAAGATAAAATGGTGGCAATTCCGAAGAAACAAAGACAT
CTGGTGGGAAATAAAGGAGCCTCCACCATCAGCACTGCTCCTAAAAACAA
GACTGCGCTGGTTTGGCCATGTTGTCCGGATGGACAACTCAAGAACTGTT
CGCCAAGTATACAGCAGCCAAGGCATAGGGAAAAGATCTCGAGGCAGGCA
ACGGAAGCGCTGGATAGAAAATATCAGTGAAGACCTGAAAATTGCCAAAT
GTGACCTTCCACGAGCGATGAAAATTTGTCGAATACGCATGGGCTGGAAG
CATATTGTCGAGGAAGCTGCCATGTCTGCTAGCAGGAACTATGTGCTCTA
ACATACCCTGCTACAGATAAGCAACGAAGAAGAAGAAG
>rnd-1_family-213#Unknown ( RepeatScout Family Size = 315, Final Multiple Alignment Size = 100, Localized to 24 out of 24 contigs )
CAGTGGCGTCACTAGGGGGGGGCGGGGGGGGCGGGCCGCCCCGGGCCCCC
GCTGTTCAGGGGGCCCCCATC
>rnd-1_family-152#LINE/Penelope ( RepeatScout Family Size = 720, Final Multiple Alignment Size = 100, Localized to 24 out of 24 contigs )
GACTGGAATCTCTTCGAAAAAGGAAAGCCCAACTACTCTGCTCCCTAACC
TTCTTATTGCGCTGCCGAGACACGGAGATCATCCCCCGATTTCTACAACA
GAAACGCCACGCCAACTCCCCAACGGCTCACCGGATCTACAACCGCATGG
AGAGAGCCCTCCTACGCGACAGGATCCACACAACCCGGCGGGACCTTGCC
CTCAACGACCGCCAACTCCTTCTCATCCACCTGGAAGTAAGCCACAAGCT
AGGAAAGGACAATTGGGACCAAGTTGATCGCATCACCCACTCCTCTTTTA
TAGCCACCATGAGTCAGGCTACCAAACGCCAGAAACGGAAATTTGTTAAC
GTCTCCAAACCCAAACAGCCCACCCCAACTTTGGACACACAGCGAATTGT
TGTCAACCTCTCCAAACGCCATCTAACACCAGCTGAGACCTCGGTGCTCT
CCAAAGGAGGGAACTTTGCCATCACCCCCTCCAGAATCCCTACTGAGGAC
ATCATCTCCAACATCGAGGCTAGCATCCGCAGCCTCCCAAAAGACACTGC
AGAGGAGATCAGAAGGGAATCGGCTAGGATTTTACAGCATGCCAAACCTC
CAAAAAGTAACCTTAACCATCTGGAAAGATCAGCACTAAAAACACTCAAC
ACTGACAAGGACATACTTATCCTATCAGCGGACAAAGGGAATGCCACGGT
GATCCTTAACACGGAGGACTACCAAAACAAAATTGCAGACCTCCTCAATC
CAAACACATACAGGAGACTACCCAGGGACCCCACCACCAGGTTTTTACGG
AAAACAAATCAACTCATCAAAGACTCGTCATTCTCTGCCGAGCTCCAACG
CCGCCTCAAGAAATCCGAGGCTCTGCCACCTAGACTGTACGGTCTCCCCA
AGATCCACAAACCCGACGTGCCACTCCGTCCAATAGTCAACGCGATCGGC
TCACCTACTTACACCCTGGCCAAACATCTGACTGGTCTTCTTCAACCCCA
TATAGGCAACACCACCTCTTACATCAGAGACTCTACACATTTTATAGAAA
AAATCAAAACTCTAAAAATGCAGCCTAACGAACTGCTGGTTAGCTTTGAC
GTGGTTTCGTTGTTCACCATGGTTCCCGTCAAAGAAACCCTGACCCGACT
TCAACAGATCTTCCCCAACGACATCACTACACTCTTCCACCACGTACTCA
CTACCACCTACTTCCAATGGAACCAGGTCTTTTACGAGCAGATCGATGGG
GTGGCCATGGGGAGCCCCCTCAGCCCTGTCATCGCTAATTTTTATATGGA
GGCCTTTGAAGATACAGCCCTAAGATCTGCCCCCCAACAACCTCGTTGCT
GGTTCAGATATGTGGACGACGTGTTTGCCATTTGGAGCCATGGAGATTCT
GCCCTGAAAGACTTCCTTCTCCACTTAAACTCAATGCACCCTCGTATCCA
GTTCACCTTAGAAAAAGAAAATAATGGCCAACTGGCTTTCCTGGACGTCC
TCATCACCAGGAAAGACGATGGGAAACTTGGCCACACGGTTTACAGAAAA
CCCACACACACGGATCGCTACCTTAATAAAAACTCCAACCACCACCCGCG
TCAGAAACGTGCTGTCATAAAAACGCTTGCCCACCGAGCTTCCCGCGTGT
GCGAGCCAGACCAGCTGCAGCAGGAACTTCAACATCTCAACCAGTCCTTA
CAAGCCAATGGATACTCCCAACAGGAAATCAAAAGAGCCCTCCATCCTAG
GAGACCTTCCACCACGGCCCCCGAGCCACCTACAAAAGTAGGCACAGCCT
TCCTGCCCTACATAAAATCAGTTACTGATCGCATCGGCAGAATTCTCAAA
CGACACAACATTGAGACAATCTTTAAACCCACGCAGAAGATCTGCCACAC
ACTTCGCTCTGCAAAGGACAGAAGAGACCCCCTCTCTTCCCCAGGAGTTT
ATAAAATACCCTGCTCATGTGGAGAAGTGTACATTGGCACGACACAGCGC
AGCGTGAACACCCGGCTCACTGAACATAAAAGACACTGTCGTTTGCTACA
GCCGGAAAAATCTGCCGTNGCCGAACATGCTCTTCGAGAGGGAAATCATA
AGATCCTTTTTGACAAAACCCAAGTCCTCTCCACGGGCTCACACTACCAC
ACCCGCCTGTACAGAGAAGCGATTGAAATTTACAAAAATCANCCCAATTT
CAACAGAAAAGAAGAAGCTGTCTTTCTGCACCATTCGTGGTTCCCAGCCT
TATGGAACAATTCAAAACACAGAACTGACAAAATCATACAAGACAATCAG
CTTGTCCTAGGACCTCCTCAATCTCTTCTGGAATGCAATCAACAACATGC
ACCTCCCTTATCTCAACCTTGGAGATTACCTCCAGAGAACAATGACTCTT
TACCTTGTCCCTCCCTGCCACAGAACCTCATTCATAATCAGCAGCCTCCC
TTATCACCCCACCTTTCAAAACTATCCCCGCATAATAACAAACACACAGA
AGGACCTTTGCCCCCACAGCACTCCAACAGCCCAAAGAATTTTTACAGAC
CTTTTGTCTGCTCCCCCCACACATCCCCCCCTCCTCAGCCTAGAAATATC
AGGGTTCCAGCGTCCCAAACCTCACAAGTGACACAGCAGCCTAGGAGGTC
CGAGAGACTTCGCAGGCTGCAACCCCACTGAAGATGCTTCCCGCAGCTGG
GAGCGAAACGTTTGGAAATGGATACTTTTCCAATAGAACACGGCGCTCTC
ACCCGAAAAATCCTCCGAACACTATTGTCGATACCGGCCGTGAAAGCCTC
AAAACTCTTCTA
>rnd-1_family-70#DNA/PIF-Harbinger ( RepeatScout Family Size = 2828, Final Multiple Alignment Size = 100, Localized to 24 out of 24 contigs )
CAGTGGCGTTCCCAAGGGGGGGCGGGGGGGGCGGACCGCCCCGGGCCTCG
CCCGCCGCAGGGGCCCCGCCCCGCCAGAATTTTTTTTTAAAAAAAAAATT
TAAAAAAATTTTTTTAATTTTTTTTAAGCGAGCTAGGCACTGGTTGGCTG
GCGGGGCCCTTTGGCCAGCCCACAGGGCCCCGCCAGCCAACCAGCGCCTA
CCCCGCCGGCCATATGGCCATTTTTTTAAAAAAAATAAAAAAATTTTTTT
TTAATTTTTTTAAAGCGAGCTAGGCGCTGGTTGGCTGGCGGGGCCCTTTG
GCCAGCCCACAGGGCCCCGCCAGCCAACCAGCGCCTACCCCGCCGGCCAT
ATGGCCATTT
>rnd-1_family-89#LINE/Penelope ( RepeatScout Family Size = 2001, Final Multiple Alignment Size = 100, Localized to 24 out of 24 contigs )
AGGCCGAAAATCTGGGTCCAGGGGCACCTTAAAGACCAACCAGGTTTTAT
TCTAGGTGTGAGCTTTCGTGTGCACATCTGAAGAAGTGTGCTGTGCACAC
GAAAGCTCACACCTAGAATAAAACCTGGTTGGTCTTTAAGGTGCCNCTGG
ACCCAGATTTTTGTTCTGCTACTTC
>rnd-1_family-21#SINE/ID ( RepeatScout Family Size = 5577, Final Multiple Alignment Size = 100, Localized to 24 out of 24 contigs )
CATNCCTCACAGGGATGGCTCAAGTGGATCAGCCTCTGCCTTGCAAGCTA
AAGGTCCTGAGTTCAATCCCGGGGGTTGGCCTTCTGCCGAGGGGCCGTAA
AACTTAGGCATGAAACCGTGGCGACACTTGTGTCATCCACGGCACCCACA
GCGGCAGTCTGGCTCCGGAGTGAACTCCGCCCAGCTGCCAGCTAAGGGAT
AAAAAAAAAA
>rnd-1_family-361#Unknown ( RepeatScout Family Size = 101, Final Multiple Alignment Size = 100, Localized to 24 out of 24 contigs )
AGGNAACACAGAACCAGACCAAGAAATTCAGTGGGGAAGCACTGGGAAAC
CCAGAAGANACCTTTTTGCAATGGGTTTTGCACCACCCAGCAAGTGAGCA
ACAATGCACAAGCCTNTGCACCACCCCCCCCC
>rnd-1_family-335#DNA/hAT-Charlie ( RepeatScout Family Size = 120, Final Multiple Alignment Size = 100, Localized to 24 out of 24 contigs )
CTAGANCAGGGGTTCCCAACCTGGGGTACGAGTACCCCCAGGGGGTACGC
ACCACAACAGTTGGGGGTACGCGAAAAAATCTGAGTAATGGCGGCGCCCC
TCCCTCCCAGTGAGAGAGGCTGAGGGGGGGTCATGTGACACGCGCGCGGG
GGTACGGATCCCGCCGCTGTGCGCCCAAGGGGTACGCAGCGGGAAAAAGG
TTGGAGACCACTGNTCTAGA
>rnd-1_family-188#Unknown ( RepeatScout Family Size = 505, Final Multiple Alignment Size = 100, Localized to 24 out of 24 contigs )
GCGGGCTAGGCGCGGGTTGGCTGGCGGGGGGCCCCCCAAGCAGGGGGGCC
CGGTACGGCCCGCCCCCCCGCCCCCTATCAACGCCACTG
>rnd-1_family-315#Unknown ( RepeatScout Family Size = 138, Final Multiple Alignment Size = 100, Localized to 24 out of 24 contigs )
TAGGGGTGTGCGCGACGCGGTTCGTAAGTCAAAGTCGCGGCAGGAGCCGG
CCCGCGCCGCGCCCTGCTCGCGAGGCGTCGCGGCGAGCCCCGTTGCCGCC
GACGGCGGCGTCCGCCTCCGGGCTGGGCCCTACTCGCGAGCAGG
>rnd-1_family-278#Unknown ( RepeatScout Family Size = 185, Final Multiple Alignment Size = 100, Localized to 24 out of 24 contigs )
CCCCCCCATCCCGCCGATCATCTGATCGGCGGGATGGGGGGGCGCGAGTG
ACGTCACCGGAAGCGGGGCGGGGCGCCGGAAGTCACGTGAC
>rnd-1_family-52#SINE/MIR ( RepeatScout Family Size = 4336, Final Multiple Alignment Size = 100, Localized to 24 out of 24 contigs )
TCAGAGCCAGCATGGTGTAGTGGTTAAGAGCGCGGACTCTTATCTGGGAA
CACCGGGTTCGCTTCCCCACTCCTCCACATGAAGCCTGCTGGGTGACCTT
GGGCAAGTCACAGTCTCTCAGCCCCACCTACCTCACAAGGTGTGTCTGTT
GTGGGGAGAGGAAGGGAAGGAGATTGTAAGCCGCTTTGAGACTCCATAAG
GTAGTAAAAAGCGGGGTATAAAAACCNACTCTTCTTCTTCNTCTCATTGC
CC
>rnd-1_family-187#Unknown ( RepeatScout Family Size = 511, Final Multiple Alignment Size = 100, Localized to 24 out of 24 contigs )
AGNGGCGTCGCCAGCTGATCGGCGGCCGGGGGCGGCGCTGATCGGCGGCC
GGGGGCGGCGCTGCCGCGGGGCCCCCAAAATGGCGGCCGGAACTGCCGCG
GCCGCCATTTTCGGAGC
>rnd-1_family-221#Unknown ( RepeatScout Family Size = 282, Final Multiple Alignment Size = 100, Localized to 24 out of 24 contigs )
ACAACAATATAATATAACATTCACACCACATTCACACTGGGAATGCCTGG
GNGAACAGGAACGTTTTCAGGAGGCGCCTAA
>rnd-1_family-336#DNA/hAT-Charlie ( RepeatScout Family Size = 120, Final Multiple Alignment Size = 100, Localized to 24 out of 24 contigs )
TCTAGANCAGGGGTTCCCAACCTGGGGTACGAGTACCCCCAGGGGGTACG
CACCACGACAGTTGGGGGTACGCGAAAAAANCTGAGTAATGGCGGCGCCC
CTCCCTCCCAGTGAGAGAGGCTGAGGGGGGGTCACGTGACACGCGCGCGG
GGGTACGGATCCCGCCGCTGCGCGCCCAAGGGGTACGCAGCGGGAAAAAG
GTTGNAGACCACTGNTCTAGA
>rnd-1_family-35#SINE/ID ( RepeatScout Family Size = 5572, Final Multiple Alignment Size = 100, Localized to 24 out of 24 contigs )
TCCCCTCACAGGGATGGCTCAAGTGGATCAGCCTCTGCCTTGCAAGCTAA
AGGTCCTGAGTTCAATCCCGGGGGTTGGCCTTCTGCCGAGGGGCCGTAAA
ACTTAGGCATGAAACCGTGGCGACACTTGTGTCATCCACGGCACCCACAG
CGGCAGTCTGGCTCCGGAGTGAACTCCGCCCAGCTGCCAGCTAAGGGATA
AAAAAA
>rnd-1_family-27#SINE/ID ( RepeatScout Family Size = 5576, Final Multiple Alignment Size = 100, Localized to 24 out of 24 contigs )
CATCCCTCACAGGGATGGCTCAAGTGGATCAGCCTCTGCCTTGCAAGCTA
AAGGTCCTGAGTTCAATCCCGGGGGTTGGCCTTCTGCCGAGGGGCCGTAA
AACTTAGGCATGAAACCGTGGCGACACTTGTGTCATCCACGGCACCCACA
GCGGCAGTCTGGCTCCGGAGTGAACTCCGCCCAGCTGCCAGCTAAGGGAT
AAAAAAAAAAA
>rnd-1_family-218#Unknown ( RepeatScout Family Size = 299, Final Multiple Alignment Size = 100, Localized to 24 out of 24 contigs )
CACTGGCGTTGACAGCCCGGGGCGGTGGGGGCGGACCGCCCCGGGCCTCC
CGCT
>rnd-1_family-337#Unknown ( RepeatScout Family Size = 120, Final Multiple Alignment Size = 100, Localized to 24 out of 24 contigs )
CTCATCAAAGTTCCAGAGGGGAAAAGGGAAGCCGGCCCCCCGCCAGGACA
TGGAAAAGAAACCAGTAGATCCCAAAGCTGCTGCAAGGCAGCGCTGTAAT
CCANTGCACTCGCCGCTCCGCTGCTCCCGGGCACAGGCGAAGTCTCAGTG
CTGGCCCCTCCAAGCAGTTCAGGCAAGGCAAGGACCACCCGGTGCAGGAC
TCCAGCGTCCGGCCCGGTCATGCTCCCCGACCCAGCGCCAGAGGAGCCCT
CCAAGGTCCCTCCACTGGAAGCACACGTGTCCTCTCCCCCCATGTCAAGC
GCACACACGGGAGCTGCAGCCACTCCAACTCCGTTCTCCAGCACAAACTC
AGCTGAAGCCGCTTCCTCAGCAATCTTGCAGGGCAAGGGCAAGTCATTTT
TGAAGCAATTAGGTTGCTGGGAGGCAAAAGCGACGGAATTTTCCTCGCCA
CCAATGTCAGCCACAGTCCCTGCCTCCACCTTAAGCCCAAATGCAAGCTC
ACCGCCGCTCTCCTCCACTCCAGTCTCTGCCTTCAAGGTAGGCTCAGTGG
TACAGACGTTCCTCTGGTCCAGCTCGGGCGTGGGCCAAATTGCCGCGACG
TCTGGCACGACGCCCACTGCACCCAGCATGGTGGTAGATACAATCTCAGG
GTCCCGATCCACGCCAGCAACTGCAACCCTTTCCTCCACGGCAGTGCCTC
TCCGTGCTCCAATGCCTGCNGCTGCCTGGCTCACCTTGGTCACAGCCGTT
CCCTCCTCGGCCCTGCACAGACACGTCTCGTCTCTGAAGCAAACACGGCT
TGAAGTAGCCCCTTCTCCAGACATTTCCTCGTCTTGGGGACTGCTCTCAC
CTCTTGCGTGTTCTAGTGCTTCGAGGTCCATAGCATTGTCCTGCACAGTC
GTGCCAAAATCACTCCCACCCCCGCCNGGGCAGGTTAAACTGTAAAACTC
CTTGATGGGCTTTCCACGCTCCTGGCCTTCCAGTGAGGATCCTGATGCAA
CCTCCTGTAGCGTGCAGATCCCTGCCGCCTCTGTGTAAAGCCCCATGTCG
TGCAACTCGCCCCCCATTCTCGGGACAGGGTCAACATGCGAGGTTGTGGC
TGAAGCTTTCCATCTGTGCCTTCTTGCACGGTCCAGTGACCACTTAGGTT
GCGACCTTCTGCATACAGCGGCCTCCCTTCGTTTCTGCAAAACTCCCTTT
GCCCTCCACTCGGTGCCAAAATTACCCTCACCCCAGCCGGGGTGGATCAA
ACTGCAAAACTCTGTAGTGACTGTCTCCTGCTCCTGGCCTCCTCCCACAC
TCGATGCAGCGTCCGTAGGCCTGCAGCTCCCTGCCGCCTCTGTGAGAAGT
CCCAGTCCATGCAACTCACCCTCCATTCTCGGGACGGGGCTACTTTGTGA
GCTCATGGCTGAAGCTTTCCATCGCTGCTTCCGTGCGCGGTCCAGAGACC
ATTTAGGTTGTGACCCGGCACCTACAGTGGCCTCCCTTCGCTTCTGTAAA
ACTCCCCTTGCTCTCCCTCCTTTGCCAGAGCTGCACTTCTGCACCAAGGC
TGCTGGGCTCTGCTGGGCTCTGACGGCATCACTCTCCTCGTCAGGGCAGC
TCCAGTTTTCCCTCTGTGCCTGTCCGCCGTGCTGTGCAGTGGCTGGTGGA
GACGTCTCAACCCGGGGTGGAGGTCCACTTCTTTGCAAAACTACTCTCTC
CGCAACTTGAGCCAGACGACGAAGTGAAGCTTGTAGGTCGAGTAGATCCT
GAGCTAAATTCTCCAAAGTCCATGGCGAAGTCATTTTCTCCGTTTAGAAA
CAAAAACTCCAAATTCCTCCCTATCCGTGGGAGTCTGGGGTAGAGATTCA
TTAATGTCATGAACCCCGTCCGTTCATCCAGAGAAACACAAACTTCAGTC
TTTTGATATATTTATTAAGCAAGCAAGAAAGTTGTATTCCATTAGCAGTT
CAGCCTTAGATGCAAACACGTTACCAGCAATGAATCTCTACAAAAGCTCA
CAGACACGCATCCTGCTATTTANCCCTNTTCTCCAGGCCTCCGCCCTCCT
CCTTCCCTTTCCCATGGGAAGCTCCGTCACATTCCNTCCTTATCTCACAC
CTGCCTCTGCAGAGCTCACTTCCCACGGGTAAAGCTCCATCCCAAACTAC
TCCCGACA
>rnd-1_family-72#LINE/Penelope ( RepeatScout Family Size = 2824, Final Multiple Alignment Size = 100, Localized to 24 out of 24 contigs )
ATCTGACGAAGGGAGCTCTGACTCTCGAAAGCTTATACCCTGGAAAATCT
TGTTGGTCTTTAAGGTGCTACTGGACTCGAATCTTGCTCTTC
>rnd-1_family-104#Unknown ( RepeatScout Family Size = 1394, Final Multiple Alignment Size = 100, Localized to 24 out of 24 contigs )
GCGGGGTAGGCGCTGGTTGGCTGGCGGGGCCCTGTGGGCTGGCCACAGGG
CCCCGCCAGCCAACCAGCGCCTAGCCCGCCGGCCATATGGCC
>rnd-1_family-61#SINE/ID ( RepeatScout Family Size = 3590, Final Multiple Alignment Size = 100, Localized to 24 out of 24 contigs )
GAGCCTCACAGGGATGGCTCAAGTGGATCAGCCTCTGCCTTGCAAGCTAA
AGGTCCTGAGTTCAATCCCGGGGGTTGGCCTTCTGCC
>rnd-1_family-234#Unknown ( RepeatScout Family Size = 253, Final Multiple Alignment Size = 100, Localized to 24 out of 24 contigs )
AATGTCCTGTCCCTTTAATAGAGGCTTAATGTGTGGAAATGGGCAGCTGA
AGCTTTTCATGGCATGGAGGTAAATAACATC
>rnd-1_family-1#SINE/5S ( RepeatScout Family Size = 9271, Final Multiple Alignment Size = 100, Localized to 24 out of 24 contigs )
GGGGTTGGCCTTCTGCCGAGGGGCCGTAAAACTTAGGCATGTAACCGCGG
CGACACTCGTGTCATCCGCGGCACCCACAGCAGCAGTCTGGCTCCGGAGT
GAACTCCGCCCAGGTGCCAGCTAAGGGAACACACCACCACCCAGCAGGGG
GAGGTAAGGCAGCATGGTATAGCCCGATCTCGTCAGGNCTTAGAAGCTAA
GCAGGGTCAGTACTTGGNTGGGAGACCACCCACTCAAACCACGAACCACN
TCAAGGCTTCTCAGTTGCCTCGAAATCCCTTTGCTGGGGNCGCCATAAGT
CGGTTGTGACTTGATGGCACTTTATACACACACATTCAGTACACAGTGGA
TTGGTAGATCACTCAAGGCTGTCTTGGAAGGAACTGTACCACCGTGCCCA
AAGGATACAGTGGGTGTGTTCCCTTAGCGGGCACCTGGGTGAAGTCACTC
CAGAGCCAGA
>rnd-1_family-53#SINE/ID ( RepeatScout Family Size = 4321, Final Multiple Alignment Size = 100, Localized to 24 out of 24 contigs )
GCCCTCTTGTGGTGGCTCAGTGGATCAGCCTCTGCTTTGCAAGCTAAAGG
TCCTGAGTTCAATCCCGGGGGTTGGCCTTCTGCCGAGGGGCCGTAAAACT
TAGGCATGTAACCGCGGCGACACTCGTGTCATCCGCGGCACCCACAGCAG
CAGTCTGGCTCCGGAGTGAACTCCGCCCAGGTGCCAGCTAAGGGAACACA
CCACCACCACCAC
>rnd-1_family-44#LINE/RTE-BovB ( RepeatScout Family Size = 5374, Final Multiple Alignment Size = 100, Localized to 24 out of 24 contigs )
ACCGCCCATTCCCAGCCACTCTTGCCCCGCACGTAGCTGGGAGTGCTCTT
CGCGATACCTGGTGCGCCATCTCCGGTACTGGAGGGATTCACCAATCAAC
TTAAATTCTACTACCATCAAAAGCAGTGAAGTCCCCACTGCCATTGCCGC
ATCGCAGCCCTCCTGGTCAGTGCCACTGACCCAGCCAGAGGTCTTTGACC
ACAGGACTCATACTTACAGAGCCGGCTGGGGCCAGAAAGAGGTCAGGAGA
GGAAATTGCGAACCCAAGACCATCAAAAGCCAGGAGCGGCCACGTCGTGA
CACGTGAACGTTAATATTAACTGTATTTTTTAGGTGTAAGCGAGAGCGAG
TGAGTGAGAGGAGAGTGAGGGAAGTGAGAGGAAACTATTAGATTATAGGN
TAAGGATGTCCACCACCTACTAACCACTACTAACCCCCCCCCGCGAATGC
GGGTTGGTCCCCTGCCAAAGGACCGTCAAANTAGGCAAGAAACCGATGGA
TGACCAAACAACCACGGCCACAAACGCAACATACACACACACAGAAACGA
CACACGCATCCACAAAACACAATTCCAAACCCAGGGCGACCAATACAAAA
CAGAATCAGGTAAGTGGGCAGGATCATGGCGGAAGGACGAGAAAAGCAAG
CCACAAAGTCATCACGCCGAAGACGGAGATGCGATTGGCTACCTGGAATG
TGCGCACAGGCCACCAGGCAGGACAAAAGGAGATCATCGCACGTGAACTG
GTGAGATATCGCGTATCGATTGCAGCGCTGACAGAATTGAGAATGACAGG
CTCAGGGACCCAAACCGTCCAAATACCGAAGACCGAGGAGAAAATAACCT
TCTACTACTCCGGGAATGACGACAGACACACAGAAGGTGTCGGCTTCGCA
CTAGACCGGAAAGCAGCAAGGAGCGTTCTGGCATTTCAGCCACTATCGAG
CCGACTGGCCATCCTAACTCTTGCTGGAACAATCAACACACACATTTTCG
CTGCGTATGCACCAACGGAGACCAGCACAGACGACGCCAAGGATGANTTC
TACACCCAACTGCAAGATGCTTTGGACACCGTGCCCAAGAAGGACCTAAT
CATTCTAGCTGGAGACTTCAATGCACACGTGGGAGCAAACCGAACAGGCT
GGGAAGACACACTTGGAAACTTTGGATTCGGCGAGATGAACGACAACGGA
CTAAGGCTACTGTCATTCGCAGCAACAAATGGACTGCAAATAGGAAACAG
CCTCTTCCGACATCCCAAGAAACACCAACTCACATGGCGTGCACCAAATG
GAAAAGACACAGCAGTTCTAGACTACTTTCTTCTCAATGCCCGCTTCCGA
ACCTCAGTCATGGATGTCCGGGCAATGCGTGGAGCAGACTGTGGCTCGGA
CCACTACCTGGTCCTGGCCAGAGTTAGACTCAGATTAAAGTGCTCTNAAC
GGAGAACCCCTGCCTTGGAGAAAAGGGACTGGACAAAACTGACAGAGCCG
GAGTGCCAGCGTAAATTCCAAATCACACTAGCAAACAGGTTTGCTGCACT
CTCTAGAGAGGAAGACGTGGACAAGGAGGCGAGACAGGTCTCCGAGACAA
TATATGAATGTGCGAAGAACGTCTGCCCACCCATTCGCAGCCGAACACAG
GCCTGGATATCAGACGGATGCCTAGACCTCATAGACCAACGGAAACAAGT
GAAGCTCTCTAATCATGAACGATACAGGCAGCTTAACAAGGAAGTCAGGC
GTCGGNTAAAAGAGGAACGCGAGGCGCACTTGAACAGGGTGGCCGAGGAT
TTNGAGGTCATGGCGCAGAAACACCAATTTCACGCACTTTTCACCACGCT
CAGGCGGATCAGCGGCAAAACAAGAAAGATAAGCAACACCATCCGCAAAG
CCGATGGAACCTTTGCCCGCTCCACCGAGGAAAGCCTACAAAGATGGAGG
GAATTCTTCCATCAACTGCACAGCCACGAAACCCCACAGGGACTGTCACC
TGACCCGCCAGCAATAGCACCCCCTGAACACCTGGCGGCAGACGGTGAGC
CGACACTGGTAGAAGTGGAAATGGCAATAAAAGGACTGAAATCTGGCAAA
GCGGCAGGAATAGATGGTATCACAGCCGAGGCGCTCAAGGCTGGTGGGAA
ACTTCTCACACAGCGCCTGCACCTACTGCTGCGGCAAATCTGGCGCACAG
AGTGCATACCAGCGGCATGGAAACGGGCTATCATCATCCCTGTCCACAAA
AAGGGAGACAGCAAAGAATGTAAAAATTACCGAGGGATAAGTCTTCTATC
AATCGTGGGGAAAATCTACATGAAAATCATCCAACTCCGCCTGCAACAGC
ACCGAGAACAGACCACCAGAGAAGAGCAAGCCGGCTTCCGCTCAAACCGA
GGGTGTTGCGACCAGATCTTTGCGATCCGACAACTTATGGAAGAGCATAT
CAGATGTGGCAAAAGAATGGTCATCACCTTCATTGACTTCCGGGCTGCAT
TTGACTGCGTACACTGGCCAGCCTTGTGGAAGTCACTGCAAACCGAACAC
ATACCAGGAAAATTCATTCGCCTACTCAAAGAAACCTACAAGGACTCTAC
AAGCTGTGTGCGCATTGGAAATGAACTCACAGAAGAGTTCCCAATTCACA
ACGGCGTTAGACAGGGATGCGTGATCTCCCCGCTACTATTCAACACCGTG
GTGGACGCCATAATGAGAAAAGTCTTCAACGATAGAAACGGAGTCCAATA
CGCCGAGAACCGGTACATCACAGATCTGATGTTTGCCGACGACAGTGCTG
TCTTTGCAAACGACGATGCAGAAGCGACGGATATCCTACATGACATTGCG
AACACAGCCCGTGCATACGGCCTGAAGATNAACGTAGACAAGACCAAAGT
CCTCACATCGGATGGCTCGCAAGCCAATGTGTACTTGGATGGAGCCCAAA
TTGAGCAGGTCTCTGAGTTCAAGTACCTGGGATCACTAATACAGGAAAAG
AAGGTGGCAGCATCGGCCGAAGTGCGACACAGGATTGGTCTGGCCACCTC
AGCCTTCGGATCCCTAACACGGTGCCTATGGAAGAAACGGAATGTATCCA
TGAAGACGAAGATGCGACTATTTAGGGCGCTGATTCTCCCAGTTCTGCTC
TACGGTGCAGAAACATGGACGCTCCTGAAAGAGGACATTAACAAGCTTGA
GACCTTTCAAATGCGATGCCTACGACGCATATTAGGAGTCTCGCTACTAG
ACCGCCTACGAAACACCACCATCCGGGAGAGATGCGACAACCAAACCACA
GTTGAAGACATTCTCAAAGAACGCAGGCTACGCTGGTTTGGCCATGTATG
CAGGATGGCCGAACACCGCCTCCCACACACGATGCTGTGGAAACAACGAC
CATCCACATGGAAGGTGCAACGAACGGCACCAAAGAAGACCTGGACCACA
CACATTGACCAGGACCTCAAGGCTCGTAGACTCGACTCCGGCAGTGCAAA
ACAAGCGGCCTTGGACCGCAAGACATGGAAAATGGTTGTGAGGGACAGCG
GTCATCCACCGGCACCCACAGCGGCCTACTGGCTCCGGGGTAGACCCCGC
CCAGTGGCCAGCTAAGGGCAAGAAGAAGAAGAAGAAG
>rnd-1_family-287#Unknown ( RepeatScout Family Size = 171, Final Multiple Alignment Size = 100, Localized to 24 out of 24 contigs )
TGTATGGTTGGATGTGTGGGAGCATGGTTGGGTGTGTGGGAGTGTGCGGA
TGGGGGTGTGGTTGTTGTTGGGTGGACGGAATGAGTGTTTTTAGTATGCA
CCGATTTTATATGTTTTATATATTTATTATTATGAAATGTTTTATCGTAT
TGTACTTCTCTATGTTTTAAATCGACTGTTTTAATGTATGTCCATGGTGT
AGCCGCCTCGAGATTANTGGAATAATGAGGCGGCGATAGAAGCNTAATAA
ATGAAT
>rnd-1_family-78#LINE/Penelope ( RepeatScout Family Size = 2380, Final Multiple Alignment Size = 100, Localized to 24 out of 24 contigs )
ATCTGACGAAGGGAGCTCTGACTCTCGAAAGCTTATACCCTGGAAAATCT
TGTTGGTCTTTAAGGTGCTACTGGACTCGAATCTTGCTCT
>rnd-1_family-164#LINE/L2 ( RepeatScout Family Size = 647, Final Multiple Alignment Size = 99, Localized to 24 out of 24 contigs )
CTGTCGCCGGGTGCTTACCCGTAGTAGGGCCTTCTCTGTGGTGGCCCCCA
CCCTGTGGAACGCCCTCCCCTCNGAGATCCAGGAGGCGCCAACNCTNTTA
GCGTTCAGGCGCCTCCTGAAAACGTTCCTGTTCNCCCAGGCCT
>rnd-1_family-284#LINE/RTE-X ( RepeatScout Family Size = 173, Final Multiple Alignment Size = 99, Localized to 24 out of 24 contigs )
AAGCAAAGNTGGTGATAAGGCAGAGAATTCAGGACATNGAACTACAATCG
GCGCGTCCTAAAATAGCCACAAGAGCNTATCTGGGCAGGCAGACNTCGGG
GTTTCAGTTAGCCAGATATATNAGATCAATTGAGATCCCGAAATACAGAA
GAGCGCTTTCNCTGGCCAGGTTGGACGCGCTTCCACTNGCGGTCCTGGAA
GGNAGATNTAANAAAACCCCNTACGCAGANAGGANATGCCCCTGTGGAGA
TGAAATAGAAACAACTACGCACTTCCTTCTGCATTGCAAATCTTACATTG
AGCCCAGACAGAAATATCTNTTGCCAATCCTGTCGAAATACCCAGGGCGT
CCTGAACAATTTTATATCAATTTACTATTATCAGACCAGGATGACACAAT
NTCGCTAAACGTNGGGAAATTTTGCTATATTAGCTGCAAGATGCGGAAAG
AAATCTTCCGGGGATAACTTGTCATGTGTAAAATAATGAGGCTCCAGGTT
GTTGAGATCATTGGTGGACTGCTATTTTCATGTACAGTAATATAAAGGCT
CTGANCAGATGGTAGTAACTGTATTGGGGTGTGGGATGGCTGTGGGTTTG
TTTAGAGGACATTACTTAGAATGAGCAACACCATGTATGCTGGTTTTATT
TTAAATTATATGTATGATTTGTATGTTGTATGTTGAAACGCTGGTCTTCG
ACCGAATAAAGAAATTGATTGATTGGA
>rnd-1_family-272#Unknown ( RepeatScout Family Size = 187, Final Multiple Alignment Size = 99, Localized to 24 out of 24 contigs )
TGTTGGCCACAAGCTGGCCCTGAGGGTTCTTNGCTCGGCACGCGGNAGCC
AATACACGTGAACGAGAGTGGAGAGCGAATAAGATATTTTATTTGGCCAA
GCAAAATAAATGGTCAATTTCGGAACACGCAGGTTCTCGCAAAGGAAAAG
GACCCCGAATAGTTTGCACAAGCACGTTTTATACACATATTCTTCCTTCC
CCCCCTTGCCCGGGGTGGTCCCGGCCATTCATGATCTCATCCTCCCGTCG
AAGATAAAGTTTCGGGCATTTCTTTCTGCCCTATCTCTCTAGTGTGCTTG
CGTTTCTTTTCTCTGGGTTGTTTCCTTCGGGGCTTGGCTTCTTTTGGGTG
TGATTGGTGCTAGTGTGATGCCCTTTGTGTTGCTGCTTTCGGGAATGTGT
TTCTGATTGCGTTCTGCATTGCTTCTCCCT
>rnd-1_family-346#LINE/Dong-R4 ( RepeatScout Family Size = 111, Final Multiple Alignment Size = 99, Localized to 24 out of 24 contigs )
AAAAATCAGGTCTGGTTCATTGACGTTGCNATCCCNGGGGACAGCNGAAT
NGAGGAAAAAGAANNGGAGAAGATCGCGAAATACCGAGATTTAACCATCG
AAATCGGCAGGTTNTGGCAGAAGAAGGCNANCGTCGTGCCCGTTGTCATT
GGCGCCCTTGGANCAGTNCCNAAAAGTCTTACGCAAACACCTGGACATTC
TTGGCATTAAGCAAATAACACCAGCGCAGCTCCAGAAGACNGCNTTGCTT
GGAACNGCNNANATCCTGCGGNGATACATCTGGACAATTCCCAGGATCTA
GGCTAGATCTCGAATTGTAGAAACGATCTACCAGTCAAACATCTGAGATG
ACTGTGACAATAATAA
>rnd-1_family-200#LINE/CR1 ( RepeatScout Family Size = 386, Final Multiple Alignment Size = 99, Localized to 24 out of 24 contigs )
AGGGGCTGGAGCGCCTTTCCTATGAGGAAAGGCTGAAGAGTCTGGGACTT
TTCAGTTTAGAA
>rnd-1_family-352#LINE/RTE-X ( RepeatScout Family Size = 105, Final Multiple Alignment Size = 99, Localized to 24 out of 24 contigs )
CCGAAGAAGATAGGTTATAGATCAAATAAAAGATCCCAAGATTGGTTTGA
CGAGGANTGCCAGGCGAAGAAAAGNCGNATNCTNTCAAAGCTTCGGAAAA
TNAGAAATCTCGGNACGTCAGACAGCGACATCCAAGCCACGGACAAAAAT
CTGCTAAAGGAAAAAAAAGAATATAAGGCNCTTCTAAAGAGAAGAAGGAG
GCTTATAATANAAGNATCTGGGACCAACTAATNGAGGCGGCCAGAAGCAA
ACANCAGTCCCTCTTCTGGCGGANAATAAACTCTCTNCTNTACAGACCGA
TCCCGAGTACAGCANCGTCTATAACCCCGCAGGAATGGGCGGAGCATTTC
ACAACACTGTACGAGGCANCTGACGAGCCATACCCCGTCGACAATGAAGC
GACCAGAGCAGCNGNGCTGCCGGAATGGGANCCGGTGTCCTGCGAGGAGA
TCGCNCTACTGGTTCAAGGAATGAAATCNGGNAAAGCNCCGGGCGGCGAC
TTCATNAGAGTNGAANTNATTAAGGANAATCTGGACTGGTGGGCCCCNGT
NCTNGCNTCCCTNTTCNCNTNTATCGACGANACGGCNAGAATNCCNGNNG
ANTGGGGCNNGGCNATCGTCGCNCCAATNTACAAGAAGGGACCGAGAAAC
GNCCAGCNAATTACCGNCCNATNAGCCTNCTNAGTATNATCGGCAAGCTA
TATGCNCTGCACCTGAGAGNNAAATTANCGAAGTGGATGGAGGANGAANA
NATTCTGGCNGAAGAACAAGCCGCCTTTAGGNAAGGAAGACTCTCACAGA
CCACNTCNTGATNCTGCAATTTNTCGTNGAAAAAACACTGAGCGAAAAAG
GCGCCAAACTNTATGCNGCCTTCGTNGATTTTAAGGCCGCCTTTGATTCA
ATCCCNAGAGNNCGNCTNTGGGGGAAACTGAGAAAACANCCATNGACAGG
CGNCTGCTANCNCTNATNATGAANCTNCACGAGAACACCGCANTCAGGGT
NAAATGCTCGNCNGCNGGNCACTTAACCAGCCCGATNACGGTNGACAAAG
GNGTNAGGCAGGGNTGTGTNCTGGCCCCCCTNCTNTTTAACNTCTATATN
AACNCCATNGTNCCNGCTTTCAAGANCCGNANTTCCATCCCCCNAAANTN
GCNCACAGGCACGTNCCNATNCTNCTNTACGCGGACGACGTGCTNNTNCT
NTCNCGNACNCAGGTNGGNNTGAGGAGGGCNCTNAGGGCGCTGGCTCTGG
CAAGTGCCAAAGAAGANCTGACGGTNAATANAGANAAAACNAAAATCATG
GTCTTCGCCAGGAGACNCAAAAAGCTCAGNTGGNAATTAGGAGGNGCNCC
TATNNAGCAGGTNAAAATCTTCAAATATCTGGGNGTNGTTTTCCACTACA
CAGGNGGNAGAAGNGCCCACCGNGANTACGTNGCCCAAAANGCCCAGAAA
TCGGCCGNGGCCATATACAGTTTCTTTAGAACNAAGGGAGCCCANTATGT
NCCAGCGGCCNTAAAACTGTTTAAGGCNAAAACGAAGGCCGTTCTCACGT
TCGGAGGNGAGATCGCCCCNTATAAAAACTACAAAGAGCTGGAAACAGTT
CAAACCAAATTTCTNCGNTCGCTTCTACAAGTNCCNCGCTGTGTCCCAAA
TGCCGTGGTNAGGCTGGAAGCGGGNCTNCCCANAATCGAGACCACCGTTT
GGACCAACTCTATCTGCAGGCTTGTTAAAGCATGCAGGGACAACAAGAGC
TTGGTCCACCTGACAATNCAAGACCCCTTTGTCGGCGCTTGGAAAAGGGG
CTGCCTTAAAAAACTCGCCGAATGTGGCCTNTCGATAG
>rnd-1_family-222#LINE/RTE-BovB ( RepeatScout Family Size = 277, Final Multiple Alignment Size = 99, Localized to 24 out of 24 contigs )
AATAACCCGCCGTATTGGTCTAGCAGCAGCATCCTTTGGAAAACTACAAA
AAACTGTATGGAACAACAAATTCCTCCTACAGAAAACTAAAATCAGAGTA
TTCAAGGCCGTAGTTATACCATCACTGCTCTATGGAGCTGAGACATGGAC
AGTTAAGAAACAAGATCAAAGGAGAATAGACAGTTTTGCGACAAGATGCC
TAAGAAAGATACTAAAGATAAAATGGTGGCAATTCCGAAGAAACAAAGAC
GTCTGGTGGGAAATAAAGGAGCCTCCACCATCAGCACTGCTCCTAAAAAC
AAGACTGCGCTGGTTCGGCCATGTCGTCCGGATGGACAACTCAAGAACTG
TTCGCCAAGTATACAGCAGCCAAGGCATAGGGAAAAGATCTCGAGGCAGG
CAA
>rnd-1_family-353#Unknown ( RepeatScout Family Size = 104, Final Multiple Alignment Size = 99, Localized to 24 out of 24 contigs )
TTCACACTGGGCATGTGCGGAGTGCTCTATGGGGTTTCTGCTGAGCCATA
TTGTGAAACCCTGGCCATTGTCAGCGACAATTATTATTATCTTTTGTGCT
TAGGAGGAGCTTGCCTTGAGGCTGGGGTTGAATGCAAGGAGGGTCTCCTC
TCTTTAGAGAGAGAAGCAATCTTTCC
>rnd-1_family-265#LINE/L2 ( RepeatScout Family Size = 193, Final Multiple Alignment Size = 99, Localized to 24 out of 24 contigs )
TGTAAGCCGCCTTGGGCTCCTNCTGGGGGGAAAGGCGGCAAATAAATGTC
TTAAATAAAT
>rnd-1_family-204#DNA/hAT-Charlie ( RepeatScout Family Size = 371, Final Multiple Alignment Size = 99, Localized to 24 out of 24 contigs )
CGGACGCGCCGATGACGCCATCGGCGGGGGCTTGGCGACGTCATCCGGGC
GCGCCGACGACGTCATCCGGCCGCGCCGATGACGTCATCGGCGCGTCCGG
ATGACGCCATAATTTTGTATGGCCCCCGAATGATGTTACAAATATCCAAA
TGGCCCTTGGCAGAAAAAAGGTTCCCCACCCCTG
>rnd-1_family-226#Unknown ( RepeatScout Family Size = 269, Final Multiple Alignment Size = 99, Localized to 24 out of 24 contigs )
TAGCCGCCTCGAGATTANTGGAATAATGAGGCGGCGATAGAAGCNTAATA
AATGAAATGAAATGAA
>rnd-1_family-347#Unknown ( RepeatScout Family Size = 110, Final Multiple Alignment Size = 99, Localized to 24 out of 24 contigs )
TTTCATTTCATTTATTGGGCTTCTATGCCGCCTCTNATTCCAACAATCTC
GAGGCGGCTTACACCATGCACAT
>rnd-1_family-237#LINE/L2 ( RepeatScout Family Size = 237, Final Multiple Alignment Size = 98, Localized to 24 out of 24 contigs )
AGGAGCTTTGGGGTGGGGTGTCATCAGTATGCTGATGACACTCAGCTCTA
TCTCTCCTTAACATCTGATTCAGGGGAGGCCGTGGAAACCCTTAACCGTT
GCCTGGATGCTGTAATGGGCTGGATG
>rnd-1_family-304#LINE/RTE-X ( RepeatScout Family Size = 149, Final Multiple Alignment Size = 98, Localized to 24 out of 24 contigs )
CTAACGTCATCATNTGCAGAGAGGCAGGNTTGGCCCNGATAGGNTCCCTA
ATNANGATCAACACCTTACGTTATTGGCTGAAGNTGGTTCGCCANCCCNN
GGGNCTGGCCCCNCTCGTNCTGGAGGACGGCTTTGCCGGCAGCTGGAAGA
GATACGTNANGAAGAGCCTGTGCGANTGTGGCCTNTCCCCCGAAGCCCTA
TTGACCATGGGTCTGGACGANGCTAGGGCNCTGATCAAACAAAGGATTCT
NGACCAGGAACTNCAAACGATCTTCCCCAGAATCCCCAAGGAGGTCTTTC
TGGGGNCTCAGACCTACAGNTACANGCCCGCTCGGTACACNCTGAAGCTG
GAGGTCCCCAAGTATAGGAGGGCGTTTACCCTGGCNNGACTGAACGCCCT
CCCCACNGCGGTCCTGGAGGGGCGNTTTAACAANATCCCCTACGAGCAGA
GGCTNTGCCCCTGTGGCACCGGTGANGTNGAAACNACCGCNCACTTCATN
CTGCACTGCCCCCTNTATCATGCCCCGAGGGCTAAGTTTATNACGCCCTG
GCTATCNTCTCTGCCCTACAANCAGGACAATCTGATCCTAGTTAATCTTC
TNNCNGACAAGAGGGACAATATTACATNTNCGGTGGCCAAATTTTGCCAC
GCNGCTTGCCGCATNCGCAAGCTGATACATCATGGATCTGCTACTCCCTC
TGAGCCTTCGTTTCCCTGACCCCAAACTCGGCACATGTTGGCTTTTTGGG
TCTCCTGTTGTTGGATGTTGTTCACTGAATGTTTATCCAGGGATGCTTTC
TTTTAATGTCTGTTATATTTTTTATGTTGAAGCTGGTCTGTGACCGTAAT
AAAT
>rnd-1_family-296#LINE/RTE-X ( RepeatScout Family Size = 158, Final Multiple Alignment Size = 98, Localized to 24 out of 24 contigs )
AGANTGAACGCNCTNCCTACTGCGGTNCTGGAGGGNCGGTTTAANAAAAT
CCCNTACGAGGANAGGCTNTGTCCCTGTGGCCTGGGTGAGGTNGAGAACA
ACNGCGCACTTCNTCCTGCATTGCCCTCTCTATAATGACCTAAGGGCNAG
ATATATACGGCCTATNCTGAAAAAGCTCTCCAACAGCTCGGATAATCTTT
ACATTCAGCATCTACTNTCAGACTCCAACGCCGAGATCTCAGTTAGCGTG
GCAAAGTTTTGCTACCTGGCGTGCCGGGAAAGAACAGCCTTAATACAGTT
AAATATATAATTATGGCGTAAGGGGATGATTGTATGACCACTGCAGATAG
TAATAGGTATACAAAAGTTTTAGCTATATACTAATGCTCCTCTATTGTAT
TTTTATTCTGTTGTGTATTTTATTTTATGTGTACTGCGTTGGATCGCTCG
TTCTGCTGGTCATTGACCGTGATAATAAATTGATTGATTGATT
>rnd-1_family-264#LINE/L2 ( RepeatScout Family Size = 193, Final Multiple Alignment Size = 98, Localized to 24 out of 24 contigs )
TTTAAAGCCCTACATGGCTTGGGACCGGGGTATCTGAAGGACCGTCTTCT
CCCATACGTTCCTGCCCGGGAACTAAGATCACAGGGAGAGGCCCTCTTGA
CTGTCCCATCGACCAAAGAAGCTCGTCTGGTGGGTACACGAGAGAGGGCC
TTTTCAGTGGCAGCCCCACGACTATGGAACAACCTCCCCAGG
>rnd-1_family-331#LINE/L2 ( RepeatScout Family Size = 123, Final Multiple Alignment Size = 98, Localized to 24 out of 24 contigs )
GGGCCTTCTCAGGTCGTGGCACCAAAACTCTGGAACTCCCTCCCCAGGGA
GATTCGTCTGT
>rnd-1_family-303#LINE/RTE-X ( RepeatScout Family Size = 150, Final Multiple Alignment Size = 97, Localized to 24 out of 24 contigs )
GAGGACGANTTTGCCGGNAGCTGGAAGAGAAGCATTAGGAAGANCCTGTG
CGANTGTGGCCTNTCCCCTGAAGGATACCGCCCTTGGGTTTGGANAAGGC
NAGGNCCGTNNTCAAACAAAGAATTCTGGACCAGGAACTNCAAACGATCT
TCCCCAGGATCCCCCGGGAGGTCTTTCTGGGGNCTCAGNTCTATCAGTAT
ATGCCTCCTCGGTACACTCTGAAATTGGAGGTCCCCAAATATAGGAGGGC
NTTCACNNNGGCNAGACTGAACGCCCTNCCCACTGCGGTNCTGGAGGGGC
GNTTTAANAANANCCCCTACGAGCAGAGGCTNTGCCCCTGTGGCNCGGGT
GANGTNGAAACAACCGCGCACTTCATNCTGCACTGCCCNCTNTATNACGC
CCTGAGGGCTAAATTTATNACCCCATGGCTNTCTTCTCTGCCCTACAGTC
AGGACAATCTGAT
>rnd-1_family-51#SINE/MIR ( RepeatScout Family Size = 4462, Final Multiple Alignment Size = 97, Localized to 24 out of 24 contigs )
TCAGAGCCAGCATGGTGTAGTGGTTAAGAGCGCGGACTCTTATCTGGGAA
CACCGGGTTCGCTTCCCCACTCCTCCACATGAAGCCTGCTGGGTGACCTT
GGGCAAGTCACAGTCTCTCAGCCCCACCTACCTCACAAGGTGTGTCTGTT
GTGGGGAGAGGAAGGGAAGGAGATTGTAAGCCGCTTTGAGACTCCATAAG
GTAGTAAAAAGCGGGGTATAAAAACCNACTCTTCTTCTTCNTCTCATTGC
CC
>rnd-1_family-348#LINE/RTE-X ( RepeatScout Family Size = 109, Final Multiple Alignment Size = 97, Localized to 24 out of 24 contigs )
CTGTCCTGGAGGGNAGATNTAANAAAACCCCNTACGCGGANAGGNTATGC
CCCTGTGGCGANGACGAAATAGAAACGACCACGCACTTCCTNCTGTACTG
CCCNCTATATAACGACATAAGGGNTAGATATNTNCGGCCAATNCTAAGAA
GTCATCCTAATAGNNCAAATGGCNAGATTACCCATTTACTGCTATCGGAT
GAGGACGACGCAATATCCCTTGCTGTGGCGAAATTTTGTTATCATGCAAT
TACNAGCAGAATGAGTATTCAGCCATTCGCGAATAATCCAGCTAAAGCTA
AAGTTTGTGGGCTAACTAAATGGTGCATTGCTGTGTGACGCTGGGGCGAG
TGTTGTATTTATATGGAGGCTACATTGGGATGTTACTGTAATGTGATTTA
TTATGCTGAATTTGCTTATAGCAATTTTAATCACCCATGGGGNTTTTT
>rnd-1_family-332#LINE/RTE-X ( RepeatScout Family Size = 121, Final Multiple Alignment Size = 97, Localized to 24 out of 24 contigs )
ATCCCCAAATATAGGAGGGCNTTTACNCTGGCNAGNCTGAACGCCCTNCC
TACNGCGGTNCTGGAGGGNCGNTTTAANAANATCCCCTACGAGCAGAGGC
TNTGCCCCTGTGGCNCGGGTGANGTNGAAACAACGGCNCACTTCATNCTG
CACTGCCCTCTCTTTTCAGCCCTGAGGGCTAGNTTTATNACCCCNTGGNT
NTCTNCTCTGCCCTATAANCAGGACAGCCTGATTCTGCATAGTCTACTNG
CNGACAAGAGGGATAANATTACNCNTTCNGTGGCCAAATNTTGTCACGCG
GCTATG
>rnd-1_family-364#LINE/L2 ( RepeatScout Family Size = 96, Final Multiple Alignment Size = 96, Localized to 24 out of 24 contigs )
CTCNCAAGCCCTGCTCTCTGTGCCCCCGCCTNCAGAGGTGAGGCGGGTGG
CGACCAGAGACAGGGCTTTTTCAGTGGTGGCACCTCGCC
>rnd-1_family-357#LINE/L1 ( RepeatScout Family Size = 103, Final Multiple Alignment Size = 96, Localized to 24 out of 24 contigs )
TCGTTTAAGCATATGTTTTTACNATGTCCAAAAGTGGTTTCGTTTTGGGA
AGAGGTATTGATGTATATTAATGATATATTAGACGTTTCAGTAAGGTTTG
CAGATGTTCATATATTGTTGAATTATATNCCTATTGCATGGAANTTATCN
AAAGGTCAACGGAANTGGATTNTTCGNGCCTTTACGGTNGCNAAGAGANT
NGTNCTGCAGCACTGGAAGGANAAAAATCCAATTTGCATGAAACAATGGA
NNGAGGACCTGATGTTATTAGCNACATATGAACGNGTNTCATTTAGTCGT
AGATTATTNTTGGANAAATATAATGAAATNTGGTNACCATTTATGAACTG
GTTGTCGAAATGTAACGAAAGTTAAATAATGGTATGTATACAT
>rnd-1_family-308#LINE/CR1 ( RepeatScout Family Size = 143, Final Multiple Alignment Size = 95, Localized to 24 out of 24 contigs )
AGGAGCGAACTTACTTGCACTGAGGTACAGTTGTCGGATGAAAGTGGGAG
AGTCGAGAGTGTCTGGGCTAAGGTAAAAAGGCAAACTAGTAGTGGGGGTA
TATTGATTGGGGTCTGCTACAGGCCACCCAGCCAGTCAGCAGAAGCTGAT
GAGGATTTATTAAAGCAAATAACCGAAGCCTCAACAAAGCACGAGGTGGT
GGTGATGGGGGATTTTAACTACCCAGATATCAGTTGGAAGACTAATTCTG
CCATACATAAAAAGTCAGAGCAATTCTTGACCTGCATTGGNGACAACTTC
CTCTNTCAAANGGTTGAGGCAGGCACTAGAGGGGCTGCCATTCTGGACTT
GATNCTNACCAACAGCGAGGAGTTGGTAGNNGACGTCAAGGTGGTGGGGA
CCTTAGGNGCNAGTGACCATGCCCTGCTNGAGTTCTCGGTTGTGACTAAT
CGATTAGTAAAAGTCAGTCAAACACTAACTATGAATTTTAGGAGGGCNGA
CTTTAATAAGCTAAGAGAATTAGTAAGGAGGATCCCATGGGAACAGAACT
TAAAAGGTAAAGGTGCTA
>rnd-1_family-246#LINE/L2 ( RepeatScout Family Size = 223, Final Multiple Alignment Size = 95, Localized to 24 out of 24 contigs )
CCAGATAAGACGGAGACCCTGTGGGTGGGGAGCTCCCGGATCCGGGAACT
GGGGCTCTCTCCTGTTCTGGATGGGGTNGCACTCCCTCAGAAGGAGCAGG
TACGCAGCTTGGGGGTCCTCCTTGATTCATCATTGTCACTAGA
>rnd-1_family-219#LINE/L2 ( RepeatScout Family Size = 297, Final Multiple Alignment Size = 95, Localized to 24 out of 24 contigs )
TGTGGAGTCCCGCAGGGTGCGGTCCTGTCNCCGATGTTGTTTAACATCTA
TATGNAGCCGCTGGGACAGGTCGTCAGGAGNTTTGGGGTGGGGTGTCATC
A
>rnd-1_family-318#LINE/RTE-X ( RepeatScout Family Size = 135, Final Multiple Alignment Size = 95, Localized to 24 out of 24 contigs )
CTAGAAGTAGTTCAGACCAAATTTTTGAGATCAATTTTACAGGTNCCNCG
CTGCGTCCCAAATGCCGTGGTNAGACTGGAAGCGGGACTNCCCAAGATCG
AATCAGTGGTTTGGACCAATACNATNAACTATTGGCTGAAGGTACAGTTC
CAGCCGAGAGGCCTGGTCCCGCTGATNTTGGAGGACAACTTTGTGGGNNC
CTGGGAAAAAAGCGTCCAAGAGAAGATCTTGCAATGCGGCTTTTCCCAAA
GCGCTTTGNCCCATTTGGGTTGGGACAAGGCAAGGNCGGCGATNAAGCAG
AGAATTCNGGACATNGAACTNCAANCGGTNCGTCCTAAAATAGCCACAAG
AGCTTATCTGGGCGGGCAGACCTCGGGGTTTCAGTTAGCCAGATATNTAA
GATCAATTGAGATCCCCAAATATAGGAGGGCGTTTACNCTGGCNAGGTTG
AACGCNCTCCCACTGGCGGTNCTGGAAGGGCGNTTTAANAAAATCCCNTA
CGCAGANAGGNTNTGCCCCTGTGGCNCGGGTGAGGTNGAAACAACCGCGC
ACTTCNTCCTGCACTGC
>rnd-1_family-301#LINE/L2 ( RepeatScout Family Size = 154, Final Multiple Alignment Size = 95, Localized to 24 out of 24 contigs )
GACCCATTTCAATCTGGGTTCAGGCCCGGGTTTGGGACGGAAACGGCCTT
GGTAGCCCTNGTGGATGACCT
>rnd-1_family-366#Unknown ( RepeatScout Family Size = 95, Final Multiple Alignment Size = 95, Localized to 24 out of 24 contigs )
CTCACTTGCTGGGTGGTGCAAAACCCATTGCAAAAAGGTGTCTTCTGGGT
TTCCCAGTGCTTCCCCACTGAATTTCTTGGTCTGGTTCTNTGTT
>rnd-1_family-365#DNA/hAT-Charlie ( RepeatScout Family Size = 95, Final Multiple Alignment Size = 94, Localized to 24 out of 24 contigs )
CGCCATAATTTTGTATGGCCCCCGAATGATGTTACAAATATCCAA
>rnd-1_family-367#Unknown ( RepeatScout Family Size = 94, Final Multiple Alignment Size = 93, Localized to 24 out of 24 contigs )
AGCGACGTGCACACACGCGGACCCTGCGCAACGCGGGACAAACGCTAGGA
AGAAGAAGA
>rnd-1_family-333#LINE/L2 ( RepeatScout Family Size = 120, Final Multiple Alignment Size = 92, Localized to 24 out of 24 contigs )
CTGTGACCAGGAGGGCCTTCTACCAGGTTCGCCTGGTTAGACAGCTGCGG
CCCTACCT
>rnd-1_family-363#Unknown ( RepeatScout Family Size = 96, Final Multiple Alignment Size = 92, Localized to 24 out of 24 contigs )
CTGCATCCNCAGCCATCCTAGTTAGATAGATTAGTTATGATCCCAGTTTC
TATCCTATCCTATANAGAATGGAGTTCACTACAATAAACGACTCTTATTT
TGTTCGTTGAAGCCAAGAGTCTCAGTCTGATTTAATTCTCAGTCAGCAGC
CAACTGGGACACGCTTTGCTGCGCAACATG
>rnd-1_family-369#LTR/DIRS ( RepeatScout Family Size = 92, Final Multiple Alignment Size = 92, Localized to 24 out of 24 contigs )
AAAACAGGTTGCTTACCTGTAACCGTTGTTCTTCGAGTGGTCATCTGTGC
ATTCACA
>rnd-1_family-370#LINE/Penelope ( RepeatScout Family Size = 91, Final Multiple Alignment Size = 91, Localized to 24 out of 24 contigs )
AGAGATTCTCACCTGCGGGATCTACAACAGACCTTCTTGGAATTAAAATA
TCCACCTGATGTAGTCAGGAAACAGATTAACAAAGCCAGAATGGTACCCA
GAGACAGCCTGCTGCAAGACAAGCCAAAAAGAAAATAACAGAACACCACT
AGTGGTCACTCACAGCTCTCAACTCAAAACAGTTCAACGCATCATCAGNG
ACTTACAACCTTTGCTGGACAATGACATTTCTCTTTCACAAGCACTGGGG
GGGGGCAGACCTTTTCTTGCCCAGAGACAGCCCCCTAACCTAAAACAACT
CCTCACCCACAACAATGCACTATCTAATTTGGACATGGACACTGGGACCA
GGGCTTGCGGTAAACCCAGATGCCAACTTTGCNGCCATATACACCCAGA
>rnd-1_family-371#Unknown ( RepeatScout Family Size = 91, Final Multiple Alignment Size = 91, Localized to 24 out of 24 contigs )
CAGNGGCGATCCTGGGCGCTTTTGCGCCCAGTGCGGGAGGGGCCGTTTGG
CCCCTCCCCCGCCCAGGAGGCAGCGGGGCGCTCAGGGGCTGCGCGCCCGG
CGGCGGCGCGAGAGCCGCGCGCCCGGCGGCGCCGGGAGAGAGAGGCGCGC
GCCGGGAGAGCCGCGCG
>rnd-1_family-372#Unknown ( RepeatScout Family Size = 90, Final Multiple Alignment Size = 90, Localized to 24 out of 24 contigs )
ACCCAGGGCCCGACGTGGCACAGAAGCTGAAAAGAACCAAGGTGAAACCA
GAAGATCTCATCAGAATCAACTCCAGCAAGGCACACAGAGAGAGTCTGCT
GCTTCCCTTTGGCAGCCCAACAGAACCACAGCCCACCCCAGCAGAAGCCA
ATGTGGCACAGCTGCCCAACAGAACCTCTATCAA
>rnd-1_family-374#DNA/hAT-Charlie ( RepeatScout Family Size = 89, Final Multiple Alignment Size = 89, Localized to 24 out of 24 contigs )
CCAGGGTTCCGCGAGAGGTCGCTAGGGGTTCCGCGAGAGATCGTGATTGG
AAAAAAATACAGACAATAATCCGTATTATATCTATTATCTACGGACAATA
GATATAATAATTTTTATGCAGGGGTTCCCTGAGACCTGAAATTTTTATGC
AGGGGTTCCCTGAGACCTGAAAATTATTTCAAGGGTTCCTCCAGGGTAAA
AAGGTT
>rnd-1_family-368#LINE/Dong-R4 ( RepeatScout Family Size = 92, Final Multiple Alignment Size = 89, Localized to 24 out of 24 contigs )
CATTGGAATCTTTGCAAAAAGTATGACTTTGAAGTTACAAGAAATTATTA
TGACCACCAAATTGAAAAAGTCACGGAGAATGGTAATGCCAAGATCTTAT
GGGACTTTCGAATCCAGACGGATCGGCATTTAGAACACAACACGCCGGAC
ATAACAGTAGTCGAACCAAAAAAGGTCTGGTTCATTGACGTTGCCATTCC
NGGGGACAGCNGAATNGAGGAAAAAGAANNGGAGAAGATCGCGAAATACC
GAGATTTAACCATCGAAATCGGCAGGTTNTGGCAGAAGANGGCNANCGTC
GTGCCCGTTGTCATTGGCGCCCTTGGAGCAGT
>rnd-1_family-148#LINE/Penelope ( RepeatScout Family Size = 750, Final Multiple Alignment Size = 89, Localized to 24 out of 24 contigs )
AGAAGATCTGCCACACACTTCGCTCTGCAAAGGACAGAAGAGACCCCCTC
TCTTCCCCAGGAGTTTATAAAATACCCTGCTCATGTGGAGAAGTGTACAT
TGGCACGACACAGCGCAGCGTGAACACCCGGCTCACTGAACATAAAAGAC
ACTGTCGTTTGCTACAGCCGGAAAAATCTGCCGTNGCCGAACATGCTCTT
CGAGAGGGAAATCATAAGATCCTTTTTGACAAAACCCAAGTCCTCTCCAC
GGGCTCACACTACCACACCCGCCTGTACAGAGAAGCGATTGAAATTTACA
AAAATCANCCCAATTTCAACAGAAAAGAAGAAGCTGTCTTTCTGCACCAT
TCGTGGTTCCCAGCCTTATGGAACAATTCAAA
>rnd-1_family-373#Unknown ( RepeatScout Family Size = 89, Final Multiple Alignment Size = 88, Localized to 24 out of 24 contigs )
GGCAGGGAGGGCACGAGATATCAAACATTCCTTAGCTTCCAGGCACATCT
TTGCACCACAAAAGATCTATTGATTAAGGTCCACCCGGGACCCTGGAGAT
GTCNTCCCAGCCCGGAGGTGCTGATAAGATAGCGGCCTCCTCCCGTTTCT
CGCCTCATGGATTTAATCAGGAGGCACTCAAGTCGTTAACGAGTTCCTCT
GCCCCACCTGGAAGAGCACTTAGGTGCCATTACCTCGCCCGGTCTTTTGT
CTTCCAGACCGGCAACTTCATCAAGATACCTTTTTCCTATTTTTATGCCG
ANGTCCAACAATGGTNCATTCACATNCAGCCCCTCTTCATCCTATCACCC
CGGGGAAACCAAGCCCCGATTTCAGTCCTTAAAAGAAGGACT
>rnd-1_family-251#LINE/L2 ( RepeatScout Family Size = 212, Final Multiple Alignment Size = 87, Localized to 24 out of 24 contigs )
TTCTGGATGGGGTNGCACTCCCTCAGAAGGAGCAGGTACGCAGCTTGGGG
GTCCTCCTTGATTCA
>rnd-1_family-376#LINE/L1 ( RepeatScout Family Size = 87, Final Multiple Alignment Size = 86, Localized to 24 out of 24 contigs )
TTTGATAAAATCATTAAATNCTATATGTATAGGGTTTTGGANAAACTNGG
TTTTCCCANTNACTTTNTAAAATGGGTTAAAGATTTTATGAAAATCCGCT
ACATCTAGGGTNAGGGTNAATGGGATAATTTCNCAACCNTTGNGATTACA
NAGAGGCACGAGACAAGGNTGCCCNCTCTCNCCNCTNNTTTTTAATATAT
GTTTGGAACCATTGGCACGTGCGATTAGACAGAATAATAANATTAANGGA
TTTCTATATAATCAACAGGAATTCAAAATTGCGTTATATGCNGATGATAT
TATCCTNTTTGTATCTCAGCTAGATAANTCGATTCCCGTAATTATGAACG
TGATATCTCAATTTGGCAGAATTTCTGGATATACGGTAAATTGGNNGAAA
TCAGAANTAATGCCNCTTGGNAAGGATATTTAAAAGCTGATTTGGGGCAA
TTTGGATTTCGTGTAAATCANGANNATATTAAATATTTAGGNATTATCAT
TCCAAGNGATNTNNCNAAATTAATTAGTNTAAATTTGGATAGAATTTATA
AGGAATTANAGTTAGATNTNGANAGATGGCAGAAGTTNAATTTTACNCTA
TGGGGNAAAGTNAATGCCCTNAAAATGAATGTTNTTCCNAGATTNATATA
TATTTTACGNGGGATNCCCATATATATTCCTAAGAGATATTTTNGTAAGT
TNAATAGATTATTTCGNAATTTTTTATGGGGTTCATCGTATTGCAAAATT
GCCATTTCGAAGATGCAGTTACCCATTGAAGAGGGGGGGTTTGGTNTTCC
AGACTTNGAGNNNTATCATTGGGCGTATTTATTGNCNAATGCGGAACGTT
GGAAATAAGATGGATACAGAAGGACGGCCTCCCTGGGCAGCGTTAGAATC
AATATTGATAGCACCATTGGCGNGATGGACNGCNTTGGGCTCAAATATAT
AACGGTGAGAAAATNCCGNNGACNATTAAATCATTACGGCACTTTGGAGG
ATAATNGCNAGNAAATTTAANTTTGATCCNTATTCGCATGAAAAATTAAC
NNTATGGGGTAATCCANATNTNAAAATCGGNAGANAACCATTTATGTGGA
AAGCNTGGGCCTCAAGGAAAATTTATACTTTAGATCAACTGATNGATCAG
GATGATGAATTCTATGAATTTGAANATTTAAAGGATAAATTTCAACTTCC
CGAGTCTGCCAGGTGGCAATATATNCAATTGAAACACATGCTCGTGGCTC
NATTTGGNCCCGATGCAGTAGCTGCATCGCAAACCCCAGAAATTATTGAT
GTATTAATTAAAGCACCGACAGAGAAAAAGCCAATAATAATGATATACAA
GAGTATTATGCAGACGAAGGTATATAATATAGATATAATAAGACAAAAGT
GGAACGAGGAACTAGCTATAGAGATAGATAAAAAACAATGGTTACAAATA
CTCAAGAATGTTCCTCATTGTGCTATGGATCTTAGATTAAGACTGATNCA
GCAGAAAATAATNTTTAGGGCTTATTGGACNCCCGNACGNTTATNTAGAA
AAGGGCTAATGAATAATTCTACNTGTTGGAGATGTAATAAGCCAGACGCN
NCATTTAAACATATGTTTATTGAATGTCCAAAAGTCGGATCGTTTTGGGA
NGAAATAATATGTATTATTATAAAGGTGATCGGAAAACAATTAATATTTG
ATGATAAACTATATTGTTACAATATATNCCNGNNGCATGGGGTCTGANCA
AAGGNCAAAAGTATTGGATNNTTCGNGCTCTNATNGTTGCNAAAAGAATN
ATTTTACAACACTGGAAAGATAAACAAAAAATTGAAGTTACAATATGGAT
AGAAGAGCTTGCAAAATTAGCCACTTTTGAGAAAGCCGCATATTATCGCA
ATATGAAGAGTAATAGATATAAAGCTATATGGAATGTATTTATAAAACAG
ATCTGTAATTAATGTGATCCCCTAGGTATTCATACCTATTGGAATTATCG
ACATATATAGAATCTTGTTTTTTTCTTCCTTTCCATTTTAAGTAGTATTG
AAAATGTCTGTAAGTTTCCCTCATACCCAGCCCAGATTGTAACTATCTAT
TTTCACCTATCTTTGTGCACCGAGGTGTTAGTTCACTAGGGTGATCTGTT
TGTTATATTTC
>rnd-1_family-378#Unknown ( RepeatScout Family Size = 85, Final Multiple Alignment Size = 85, Localized to 24 out of 24 contigs )
GAACACAGAACCACCACAAGTCCAACAGAACCAATGCCGAAGCAGCAGGG
AGAACCCAGGAGGAGGCGTTGAGGAATGGGCACAGATGTAGGGATGCCAT
CTCCCCGGGGACAGCGGGCCTCACCTGGCTATGTTCATCTGTTCATGTTT
CTTTCACTCAGCTAATTTTCACCTGATGAAAAAATGCTGCACCAAACCAT
TGTCACNTTACTCAACACAGCCACAGCTACAGGTGACACCATGA
>rnd-1_family-379#LINE/L2 ( RepeatScout Family Size = 85, Final Multiple Alignment Size = 85, Localized to 24 out of 24 contigs )
TGCCTGGATGCCGTGGTNGGATGGTTGAGGNAGAGCTGGCTGAAGCTAAA
TCCATCNAAGACGGAGGTCATGTGGCTGGGGA
>rnd-1_family-375#LINE/L1 ( RepeatScout Family Size = 88, Final Multiple Alignment Size = 84, Localized to 24 out of 24 contigs )
GGAAGAGTCCGGGNCCAGATGGATTCCCNGCGGAATGGTATAAAANATTT
NTAGAGATATTAGCCCCNAAGTTATATGAACTGTNTAATANTATNTTTAA
AGAGGANACTACTTCTCAANNTTTAATGAAGCANTNATTACGGTAATACC
NAAACCAGGNAAAGATCATACTAAATGTGCGAATTATCGNCCNATCTCAC
TNATAAATGTNGATATTAAAATNTTANCNACNATTTTGGCNAANAGANTG
CAGCAAGTNATTACGTCNATAATATAGCAAATCAAGCNGGNTTTATTAAA
GGTAGACAGGGTNCNGATAATATTAGGCTGGTNATNGATCTNGTNGATTT
AAAGGAAGCAGAAAATGANCAAGCGGCGATTATNTCNTTAGATGCTGAAA
AAGCTTTTGATAANATTNATANACAATATATGTNTGNGGTATTGGAGAAA
TTGGGTTTCCCCGNNGANTTTNTNAAATGGGTNCAAATTTTATATAAATC
CGCTACATCTAGGGTNAGGGTNAATGGGATAATTTCNCAACCTTTGNGAT
TACACAGAGGCACGAGACAAGGNTGCCCNCTCTCNCCNCTNNTTTTTAAT
ATATGTTTGGAACCNTTGGCACGTGCNATTAGACAGAATAATGANATTNA
NGGANTGCTNTATAATCAACAGGAATTCAAAATTGCGTTATATGCNGATG
ATATTATCCTNTTTGTATCTCAACTAGATANGTCNATTCCCGTAATTATG
AACGTGATTNANCGATTTGGCGNNATNTCTGGNTATACGGTAAATTGGNN
GAAATCAGAANTAATGCCACTTGGGAAGGGTTATTTAAAAGCTGATTTGG
GGCAATTTGGATTTCGTGTAAATCANGATTANATTAAATATTTAGGAATT
NNTATTCCAAGNGATNTNNCNAAATTGATTAGTNTAAATTTGGATAGAAT
TTATAAAGATATAGAGTTAGATNTNGANAGATGGCAGAANTTAAATCTTA
CNTTATGGGGNAAAGTNAATGCCCTNAAAATGAATGTTNTTCCNAGATTN
ATATATATTCTACGNGGGATNCCCATATATATTCCTAAGAGATATTTTNG
TAAGTTNAATAGATTATTTCGTAATTTTTTATGGGGNCATCCTATTGCAA
AACTGCTATTTCTAAGATGCAGTTACCCATTGAAGAGGGGGGGTTTGGNN
TTCCAGACTTAGAGNNNTATCATTGGGCGTATTTATTGNCNAATGCCGGA
CGTTGGAAATAAAATGGAGACAGAATGNCAACCCTGGGCNGCGTTAGAAN
GATCATTTGTAGCNCCATTGGCGNGATGGACNGCNTTGGGCTCNAAATAT
TAACGGTGAGAAAATTCCGANGACNATTAAATCATTGCGGCACTTTGGAG
GATAATNGCNAGNAAATTNAAGTTTGATNCNTATTCGCACGAAAAGCTAA
CNNTATGGGGTAATCCGANGTTAAAAATCGGNAGANAACGATTTATGTGG
AAAGNNTGGGCTCAAGAGGAATTTNTACTTTAGATCAACTGATNGATNNN
AANGANGAATTCTATGACATTCAGCGANTTAAAGGAGAAATATAANCTNC
AAGACTCTGCTCAGTGGCAATATATNCAATTGAAACACGCGTTNACGGCN
CAATTTGGTCCAGNTGCGNTAGCNGCATCGGAAACCCCAGAAATTATTGA
TGAACTTATTAAGGCATCGAAAGAGAANAAGCCANTGATAATGATATACA
AGAGTATTATGCAGACGAAGGTATATAATATAGATATAATAAGACAAAAG
TGGNATGAGGAACTAGCTATAGAGATAGATGAAAAACAATGGTTACAAAT
ACTCAAGAATGTTCCTCATTGTGCTATAGATCTTAGATTANGACTGATNC
AGCAAAAAATAATNTTTAGGGTTTATTGGACNCCTGAACGNTTATNTAGA
AAAGGGCTAANAAANNCTTCTACNTGTTGGAGATGTAATGAGCCAGACGC
NNCGTTTAAACATATGTTTATTGAATGTCCAAAAATCAGATCGTTTTGGG
ANGAAATAATATGTATTATTATAAAGGTGATCGGAAAACAATTGATATTT
GATGATAANACTATATTGTTAAACATATNCCNGCNGCATGGAGNCTGANC
AAAGGNCAACGGAANTGGATTNTTCGNGCTCTNATGGTTGCCAAGAGAAT
GGTTTTANAACACTGGAAAGACAAACAAAAAATTGAAGTTACAATATGGA
TAGAAGAGCTTGCAAAATTAGCCGCTTTTGAGAAAGCCG
>rnd-1_family-381#LINE/L2 ( RepeatScout Family Size = 83, Final Multiple Alignment Size = 83, Localized to 24 out of 24 contigs )
TGATAGCAGCAAAGAAACGTTATTTCTCTGCAACCATNGCATCAGCTAGC
TCACGACCATCCCAGCTGTTCAAAGTAGCTCGACATCTACTGACTCCTAA
AAGTGAACCCTCACTGTCCCAAGAACAGACAATTAGCTGCGATACCTTTG
CACAGTTTTTTGCAGATAAAATAACACGAATACGCTCTGACTTGGATGCT
GGCTGTAATATAGGTCAGGCAGTAGAAACACCCAATACCCCACCTGGCCT
ACTCATAGACCACTTTGAGCCGGTTACAGTGATGGATATTGACAGGAT
>rnd-1_family-380#LINE/Dong-R4 ( RepeatScout Family Size = 84, Final Multiple Alignment Size = 83, Localized to 24 out of 24 contigs )
CTTGGGTCAATTTCGAAAAATCTTTGCAAACATCTGAAGACCTTAGATGT
CAATGACATTTCGCCAGTGGAACTACAGAAGACCGCCTTGTTGGGAACCT
CTTACATCCTGCGGCGTTACCTGGACAATTCTTAGGCCCATGGTTTGGGC
TTGAACTGTTCAATCAAAACCAGTCAAAGA
>rnd-1_family-382#LINE/L1 ( RepeatScout Family Size = 83, Final Multiple Alignment Size = 83, Localized to 24 out of 24 contigs )
GGAGATTTTAATGAAGTTATTAATCCTATGNTTGATAGATCTGATAGGCT
TAAGAAACGTAGTACAAAAATTAGGGCAACGTTGAGAGCTGCCATGCAGG
AATATAATTTGGTGGATATNTGGAGAATGCTGCATGGGGAAGAGGAGAGA
GGTTTTACACATTATAGCCATACTCATCAACTAATGTCNCGNTTAGATNT
GTTTTTGATTTCTAAATCTATATGTGGTAAGGTGCGTAAGTGTGATATTG
ATTTTATGACACTGACAGACCATCATTTGGTGGGATTGGAATGGGATTTT
AATAANCGTAAAAGACAGCAACCCACATGGTATTTTAATATCTCACTNTT
AGATAATGAGAATTTTAACAAGATGTTTTTGGAAGAAACTAAGTTNTATT
TTTTACAATAATGAAGGGACGGCTAGTAATTTCATGNTTGAATGGGAGGC
NTATAAAGCGTATATTAGGGGGAGGATTATTGCCTATTCGTCGGCTTTAA
AAAAGGAACAAAATAAAGAGTTGAAGGAAAAGACTAATAAGTTGGTTGAA
TTATGGAAAGAAATGAGTNANNCCCCATCGGATGAGAAATATAAAAATAT
CCAACCGTTGAATTATCAATTAAATANTATTAAATNTCAANAGTTAGAAT
TAGCANTTATTGCTACTAAACAGCAGCATTGGGAGATGGGGGAGAGGCNA
GGTAAAATATTAGCNAATCGGTTGAAAAAGAAGAGAGAAGGGAAATGGAT
CCCATTGATTAAAGATGGAATGGGGAATTCGATACTGANATAGCGGCACA
ATTTTNTNAATATTATCAGAAACTATATGCNAAGCCTATAGAGATGGATA
GGGATAATATTGANAATTTTTTGGANNCANTGNATCTTCCTACGCTAAGT
CAGGAACAAAAGCGACTNTTGGCTGCACCATTGCAAAAGGAAGAAATTAN
TAAAGCTATAGAAATATTAAACTCAGGGACAGTGCCGGGACCAGATGGAT
TCCCNGCGGAATGGTTATAAAANNTTTNNNGANNTACTNGCCCCNAAGTT
ACATGAACTGTTTAATAGTATATTTAAAANGGATAATCTNTCTCATANTT
TTAATGAAGCANTNATTACTAATATCCCTAAACCAGGNAAAGATCATACT
AAATGTGCGAATTATCGNCCNATTTCACTNNTAAATGTNGATATTAAAAT
NTTANCNGCAATNTTGGCCGAGACTTAAGGAATGCCTACATAGATTAGTT
AATANAGATCAAGCNGGNTTTATTAAAGGTAGACAGGGTTCNGATAATAT
TAGGCTGGTNATNGATCTNGTNGATTGTAAAGNTGATAGAGACGGAAGCG
GCNATTATNTCCTTAGATGCTGAAAAAGCTTTTGATAANATTTATANNCA
ATATATGTNTAAGGTACTTAGGAGAATGGGNTTTCCCGAGGAATTTNTTA
AATGGGTNCAAATTTTATATAATAACGCTACATCTAGGGTNAGGGTNAAT
GGGATTATTTCCCAACCATTTGGATTACANAGAGGCACGAGACAAGGNTG
CCCNCTCTCNCCNCTNNTTTTTAATNTATGTTTGGAACCNTTGGCACGTG
CNATTAGACAAAATAAGGANATTNATGGNATGTTTGCATATAATCAGGAA
TATAAATTGGCATTATATGCNGATGATATTATCCTNTTTGTATCTCAAGC
TAGANANGTCNATTCCCANTATTATGAANNTGATNNANCGATTTGGAGAA
TTTAGTGGNTATACGATAAATTGGNNGAAATCAGAACTAATGCCNTTGGG
AAGGATAGCTATAAATGGTCTCAGGGACATATTCGATTTACGGTACGGAA
NGATTANATTAAATATTTAGGNATTNTNATTCCTAAAGATATNNCNAAAT
TGATTAGTNTAAATTTGGATAAAATTTATAAAGATATAGCGTTAGATNTN
GANAGATGGCAAAANTTAAATCTTTCNCTATGGGGNAAAGTNAATGCNCT
NAAAATGAATGTTNTTCCNAGAATTNATATATATTCTACGNGGGATCCAC
CCGATAATTCCTAAGAGATGTTTTNGTAAATTAGATACGATGGTNNTACG
TTTTTTATGGGTGGCAAATGCCCACGNATTTCNATGGCGCGGTTAAAAAT
CCCAATGAAGAGGGGGGNTTTGGNNTTCCAGACTTGGAGANTTATCATTG
GGCGTATTTATTGNCGAATGTGGCCGGATGGAAAGGTAACAANNTAGCCN
TNGGAGCGTGATGGCATCAGCTTGAAAGANCNTTCGTANATCCATTGGCT
TGATGGACNGCNTTGGGCTCNAAATACTATAATGGCGAACGANTAATTTC
TGTGAGGACNNTTAGAGAGTTATGGACTATANTNGCNAGNAAATTTAANT
TCGACGTATTTNCGCACCAANAAGCTACNACTTGGGGTAATCCANATTTA
AAGATCGGGAGANAACAANTTATGTGGAAAGCNTGGGCGAGGGCTGGNAT
NTTTACTTTAGATCAATTGATNGATGTCAGGAGAAGATTTATGAATTTGA
ANANTTAAAGGAGAAATATACAATGCAACACGAGTCGGCCATGGCAATAT
ATNCAATTGAAACACTCNTTGCGGACTCTCATTTGGNCCNGATGCGNTAG
CNGCATCGGAANCNCCGAAATTATTGATTAGGCTTATTAAGGCATCGGAT
GANGANAANCCACTGAAATGCATGTATAANTTTTTCAAGANTATTTTCAA
TATGATACGGTAGNNATAAAAGATAAATGGAATAAGGAATTAGATATNCA
GATAGNTNACCAACAATGGGNAACAATCTGTAGTTCAATTAAAGCTAATG
TAATAGATCTNAGATTANGACTGATNCAGCAAAAAATAATNTTTAGGGTN
TATTGGACNCCTGAACGNTTATTTAGAAAAGCTGACTGAAAGCTCTACAT
GCTGGAGATGTAACAATGCGAGGCGGACCTNAAACATATGTTTATCGATG
TCCGAAAATATCNGCATTTTGGGANGAAGTAATTGATAGTATTAATCAAA
CTGTGATGGAAAAAATTGATATTTTCAGAACTTCATATCGTNTTGAACTA
TATNCCNNCGGCNTGGAGNCTGTCGAAGGGTCAACGAAAGTGGATTNTTC
GNGCTCTNATGGTTGCCAAAAGAATGATTTTAAGACACTGGAAGGATAAG
ATAGANAACTCAGTTACGANATGGNATGANGAACGTTGCAATTAGCGACN
TTTGAGAGAGCCGTTTTTAGAAGAAGGTCCCGGTTACAACAATATGATCA
AATTTGGNNACAATTTGTTAAATATGNTTAGGT
>rnd-1_family-383#LINE/RTE-X ( RepeatScout Family Size = 82, Final Multiple Alignment Size = 82, Localized to 24 out of 24 contigs )
TTCCCCAGCAGAACCGCTCCCAGGATGGGANCCGGTGTCCTGTGAGGAGA
TCGCNNCGCTGGTCCAAGAAATGAAANCNGGNAAAGCNCCGGGCGGCGAC
TTTATNAGAGCGGAANTNATTAAGGANAACCTGGACTGGTGGGCCCCNAT
NCTNGCNTCCCTNTTCACNTNTATNGATAGNACGGCNAGAATACCGGNNG
ANTGGGGCNNGGCNATCGTCGCNCCAATNTATAAGAAAGGACCGAGAGAC
ATGCCCGCNAATTACCGNCCNATNAGCCTNCTNAGTATNATCGGCAAGNT
ATACGCNCTNCACCTGAGAGNNAAATTGGAACGGTGGATGGAGGANGANN
ANATTCTGGCNGAAGAGCAGGCCGCCTTTAGGNAAGGGAAGTCCATCNTG
GACCACNTNNTGATNCTGCAATTTNTCGTNGAAAAAACTCTAGCCGNCAA
GGGGGCCAAACTNTACGCNGCCTTCGTNGATTTTAAGGCCGCNTTTGATT
CAATCCCNAGAGNTCGNCTNTGGGAGAAACTAGCAAACACCTCNATNGAC
AGGCGNCTGCTANCNCTNATNANGAANCTGCACGAGAATACGACACTCAG
GGTNAAATGCTCAAGCTCCGGGCACCTAACCAATCCAGTTCCGGNTAANA
AAGGNGTNAGGCAGGGNTGTGTNCTGGCCCCCCTNCTNTTTAACNTCTAT
ATNAACNCCATCGTTNCAGCCTTCCAANCGCCTCAATTCCATCCCCCNAA
ANTNGCGCATAGGCACGTNCCNATNCTNCTNTATGCGGACGACGTGCTNN
TNCTNTCNCGNACNCAGGTNGGNNTGAGNAGGGCNCTNAGAGCTCTTACC
TCGTCTGCAAGAAGAAGANCTGGCGATNAACNNAGANAAAACNAAAATCA
TGGTCTTCGCCAAAAGATTCACCAACATCAGATGGGAATTGANGGAGACN
CCGATNGAGCAGGTNAAAATCTTCAAATATCTGGGNGTNGTNTTCCATTA
CNCAGGNAGNAGGANNGCNCACCGNGAATACGTCGCCCAATCGGCCCAGA
GANCGGCCGGGGCNATNTACANCTTTTTCAGAACNAAGGGNGCCC
>rnd-1_family-384#Unknown ( RepeatScout Family Size = 80, Final Multiple Alignment Size = 80, Localized to 24 out of 24 contigs )
TGTTACCCGAAGGGGTCCCACGTAAAGAGGGGGAATTAGCAGGGACTCCA
GAACGGGATAACGAGGGATCTTTGACCTGTGTATACCAGGGTNGATCTCG
GTAATGGTACCCCAAAATACAGGCTAGGACAACGANTTCTCACACCAAAG
AATAATTTTATTAAAAGGAAAAAGAATTAAGACAGGGCTACCTACGCTAT
GCTTCCTTAACATACACACAAGAATCACACTAAAGGAGGGTAAAAGATGG
GAAATTGGGAA
>rnd-1_family-389#LINE/L2 ( RepeatScout Family Size = 79, Final Multiple Alignment Size = 79, Localized to 24 out of 24 contigs )
TCTGACCATCATCTACTGAAAGCAAGGGTAAATATGGCACCGACGCCCCG
CAAAAAAGGGGGCCCGGTTAAAATGGTCCGCCCCCGGAGACTCATGGANC
CTACTGGATTCCNGAATGCTCTGGGGGANTTCAGG
>rnd-1_family-385#LINE/RTE-X ( RepeatScout Family Size = 80, Final Multiple Alignment Size = 78, Localized to 24 out of 24 contigs )
ATCTGGGACCAGCTAATNGAGGCGGCCAGACGNAAACANCAGTCCCTNTT
CTGGCGGANAATAAACTCTCTTCTTTACAGACCNATCCCGAGTNCANCAN
CANCTATAACCCCNCAGGAATGGACGGAGCATTTCGCAACACTGTACGAG
GCANCCGACGAGCCATACCCCGTCGACAACGAANCNACCAGCGCAGCCGC
GCTGCCGGAATGGGANCCGGTGTCCTGCGAGGAGATCGCNNCGCTGGTCC
AAGGAATGAAANCNGGNAAAGCNCCGGGCGGCGACTTTATNAGNGCGGAA
NTNATTAAGGANAACCTGGACTGGTGGGCCCCNATNCTNGCNTCCCTNTT
CNCNTNTATNGACGANACGGCNAGAATNCCGGNNGANTGGGGCNNGGCNA
TCGTCGCNCCAATNTATAAGAAGGGACCGAGAGACANNCCNGCNAATTAC
CGNCCNATNAGCCTNCTNAGTATNATCGGCAAGNTNTACGCNCTGCACCT
GAGAGNNAAATTANCGAAGTGGATGGAGGANGAANANATNCTGGCNGAAG
AGCAGGCCGCCTTTAGGNAAGGAAGNTCNCNCACGGACCACNTNNTGATN
CTGCAATTTNTCGTNGAAAAAACACTGAGCGAAAAAGGCGCCAAACTNTA
TGCNGCCTTCGTNGATTTTAAGGCCGCNTTTGATTCAATCCCNAGAGNTC
GNCTNTGGGGGAAACTGAGAAAACATCCATNGACAGGCGNCTGCTANCNC
TNATNANGAANCTNCACGAGAACACCGCGNTCAGGGTNAAATGCTCANCC
GCNGGNCACTTAACCAGCCCGATNACGGTNAANAAAGGNGTNAGGCAGGG
NTGTGTNCTGGCCCCCCTNCTNTTTAACNTCTATATNAACNCCATNGTNN
CNGCNTTTCAAGANCCGNNNTTCCATCCCCCNAAANTNGCNCACAGGCAC
GTNCCNATNCTNCTNTACGCGGACGACGTGCTNNTNCTNTCNCGNACNCA
GGTNGGNNTGAGNAGGGCNCTNAGGGCGCTGGCTCTGGCAAGTGCCAAAG
AAGANCTGACGATNAACANAGANAAAACNAAAATCATGGTCTTCGCCAAG
AGACNCAAAAANCTCAGNTGGNAATTAGGAGGGGCCCCTATCGAGCAGGT
NAAAATCTTCAAATATCTGGGNGTNATTTTCCACTA
>rnd-1_family-268#Unknown ( RepeatScout Family Size = 192, Final Multiple Alignment Size = 78, Localized to 24 out of 24 contigs )
TGAGGAGGGGGGGATGTGTGGGGGGAGCAGACAAAAGGTCTGTAAAAATT
CTTTGGGCTGTTGGAGTGCTGTGGGGGCAAAGGTCCTTCTGTGTGTTTGT
TATTATGCGGGGATAGTTTTGAAAGGTGGGGTGATAAGGGAGGCTGCTGA
TTATGAATGAGGTTCTGTGGCAGGGAGGGACAAGGTAAAGAGTCATTGTT
CTCTGGAGGTAATCTCCAAGGTTGAGATAAGGGAGGTGCNTGTTGTTGAT
TGCATTCCAGAAGAGGTTGAGGAGGTCCTAGGACAAGCTGATTGTCTTGT
ATGATTTTGTCAGTTCTGTGTTTTGAATTGTTCCATAAGGCTGGGAACCA
CGAATGGTGCA
>rnd-1_family-386#Unknown ( RepeatScout Family Size = 80, Final Multiple Alignment Size = 78, Localized to 24 out of 24 contigs )
TAGGGGTGTGCATTCGTATATTTACGACCCGAAAAAACTTACGAAATCGG
CCGGTTCGTA
>rnd-1_family-391#Unknown ( RepeatScout Family Size = 77, Final Multiple Alignment Size = 77, Localized to 24 out of 24 contigs )
TGCGTACATCTGTTTGTAAGAAAGAGCCAACGCGCGTTCACTTTACAAAT
GAAACCGGGGACCAGTACCTGGATAAATGTGGGGTT
>rnd-1_family-392#LINE/RTE-X ( RepeatScout Family Size = 76, Final Multiple Alignment Size = 76, Localized to 24 out of 24 contigs )
GAAGATAGGTTATAGATCAAACAAAAAATCCCAGGATTGGTTTGACGAGG
ANTGCCAGGCCCGAAGAAAAGGAGGATACTCTCAAANCTTCGGAAAATCA
GANATCTCGGNACGTCAGACAGCGACATCCAAGCCACGGATAAAAATCTG
CTAAAGGAAAAAAAGAGTATAAGGCCCTTCTAAAGAGTAAGAAGGAGGCT
TATAATANAANAATCTGGGATCAACTNATNGAGGCGGCCAGAAGCAAACA
NCAGTCCCTNTTCTGGCGGANAATAAACTCTCTNCTTTACAGACCGATCC
CGAGTNCANCANCANCTATAACCCCNCAGGAATGGACGGAGCATTTCACA
ACACTGTACGAGGCANCCGACGAGCCATACCCCGTCGACAGATATTTCAA
ACGCCCCAGCAGNGCTGCCGGAATGGGANCCGGTNTCCTGTGAGGAGATC
GCNCTACTGGTCNAAGGAATGAAANCNGGNAAAGCNCCGGGCGGCGACTT
TATNAGNGTNGAANTNATTAAGGANAACCTGGACTGGTGGGCCCCNATNC
TNGCNTCCCTNTTCACNTNCATCGACGANACGGCNAGAATNCCGGNNGAN
TGGGGCNNGGCNATCGTCGCNCCAATNTACAAGAAGGGACCGAGAGACAT
CCCAGCNAATTACCGNCCNATNAGCCTNCTNAGTATNATCGGCAAGCTAT
ATGCNCTGCACCTGAGAGNNAAATTANCGAAGTGGATGGAGGANGAANAN
ATNCTGGCNGAAGAGCAGGCCGCCTTTAGGGAAGGAAGNTCNCGCATAGA
CCATCTAATGCTACTGCAATTTNTCGTNGAAAAAACACTGAGCGAAAAAG
GCGCCAAACTNTATGCNGCCTTCGTNGATTTTAAGGCCGCNTTTGATTCA
ATCCCNAGAGNTCGNCTNTGGGGGAAACTGAGAAAACATCCATNGACAGG
CGNCTGCTNNCNCTNATNANGAANCTNCACGAGAACACCGCANTCAGGGT
NAAATGCTCNNCNNCNGGNCACTTAACCAGCCCGATNACGGTNAACAAAG
GNGTNNGGCAGGGNTGTGTNCTGGCCCCCCTNCTNTTTAACNTCTATATN
AACNCCATNGTNNCCGCTTTCAAGANCCGNNNTTCCATCCCCCNAAANTN
GCNCACAGGCACGTNCCNATNCTNCTNTACGCGGACGACGTGCTNCTNCT
NTCNCGNACNCAGGTNGGNNTGAGNAGGGCNCTNAGGGCGCTGGCTCTGG
CAAGTGCCAAAGAAGANCTGACGATNAACNNAGANAAAACNAAAATCGTG
GTCTTCGCNAGAAAACACAAAAANCTGAGGTGGNAATT
>rnd-1_family-393#DNA/hAT-Charlie ( RepeatScout Family Size = 76, Final Multiple Alignment Size = 76, Localized to 24 out of 24 contigs )
TTTTCAACCGGTGTGCCGCGGCACACTGGTGTGCCGCGGAGCCTCTCCAG
GTGTGCCGCGGCTGCCCCGGGAGGCCCGGCCCGG
>rnd-1_family-387#Unknown ( RepeatScout Family Size = 80, Final Multiple Alignment Size = 75, Localized to 24 out of 24 contigs )
AGGAAGACCNTAAATTCAGGAGGGCTCTCAGAGCAGTGCTCTTTTGCTTC
TGGCTGCTGAGTGCTACTCTGCTGGCTGGCTGGCTGGCTCCATTGCCTGT
CTGCCTTGTGGCTTTTGCTGCCTGCTTGCTAGAGCTTCTGAGAGGAGCCC
CTGCTGCTGTGTGCACTGCTGCTGCATGGATCATCAGGCCTGATTTAATC
TTTTTNAATTTNGGGTCTTTCTATTTTCCCTAGCTGTTTTTTCCCCTTCC
GTTTCTTTTCTTGCTNCATTCTTT
>rnd-1_family-397#Unknown ( RepeatScout Family Size = 74, Final Multiple Alignment Size = 74, Localized to 24 out of 24 contigs )
CTATTTGTGGGAATATGTGTCAATCACTCCATTTCTCCAGTCATAGCCAG
GGG
>rnd-1_family-398#LINE/RTE-BovB ( RepeatScout Family Size = 74, Final Multiple Alignment Size = 74, Localized to 24 out of 24 contigs )
AAGATGGAAACAATACACTGAAGAGCTATACAGAAGAGATGAAAGGATGA
CAGAGTCCTTCCAAGTAGAATCTTTTGAGGAAGAGCCCGACATTCTAGAA
AGCGAAGTGAGAGCTGCACTCAAAGCAGTTGGCAGAAACAAATCACCAGG
AGTAGATGGAATACCGATAGAGCTATTTCAAGCTACGGAAACCGAGTCCA
TCCAAATCTTAACAAGAATATGCCAACAAATATGGAAAACAAAACAATGG
CCCACAGATTGGAAACGCTCAATCTACATCCCAGTTCCAAAGAAAGGAGA
CGTCAAAGACTGCAGCAACTATCGGACCATTGCATTAATTTCCCACGCAA
GCAAAGTGATGCTCAAAATTTTACAACAAAGACTCTTGCCATATATGGAG
AGAGAAATGCCAGATGTCCAAGCTGGATTCAGAAAAGGAAGAGGCACTAG
AGATCATATTGCAAATATACGCTGGCTACTGGAGCACACCAAAGAATTTC
AG
>rnd-1_family-395#LINE/RTE-X ( RepeatScout Family Size = 75, Final Multiple Alignment Size = 74, Localized to 24 out of 24 contigs )
AAAGCAAAAACNCGNGCCCAGCTTCTNTNTGGNGCTGAGNTAGGCCCNTA
CACAGATGAGTCNNCTAGAANCAGTTCAAACAAAATTCTTGAGATCNATC
TTNCAGGTTCCNCGCTGTGTCCCNAACGTCNTGGTNAGANNGGAAGCGGG
ACTTCCGAGATTNCAATCANTGGTNTGGACCAANACNNTGAATTACTGGC
TGAAGGTACNGTTTACCCCCANAGGCCTGGTCCCACTGATCTTGGAGGAC
AACTTTGTGGGNNCCTGGGAGAAAAGCGTCCAAAAGAAGATNGCTGANTG
TGGCTTTTCAGTGATGGGCATCGCCCANTTGGGNTGGGAGAAGGCCAGAG
CNGNGATCCAGAGAAGGATTCTGGACATNGAACTACAACTGGATGCCAAC
GCGCTCGCTACGAGTGTCTTCTTGGGCACNCAGACGTACCGGTTCAGTCC
GCCCAGNTACATCTTCAACATNGAGATCCCCAAATACAGGAGGGCNCTTT
CCCTGGCNAGGNTGGGAGCGCTGCCCTACCACTGGATCCAGGGNAGATAT
NATAGAATCCCCCGCTCAGAGCGGCTNTGTCCCTGTTCTCGCAGGGAGGT
GGANTCATTAGNACATCAATTTCTTGTCTGCCCTCTCCAANCGGAATCCA
GGAANAAATNCCTGGCCCCNCACCTGACGGAACGTGCAGGTCTGACCCAG
NCNCAAATNCTGGCAAGCCTCTTAGAAAGTGAGGACAAGCGNTGTATGGA
GGNGGTAGCNAAATTCTGCCATGCCGTNTTGTGCTCNCAGAGATCATCGG
CNGGGGGCTCTAACGAGGACAAATAANGATACACTGAAATAACCTAGAGT
TCCGAGTTAGACGGCGGATCGGTCTTGGTCGGNCAGCCTGANTACGGTTT
CTGTNTATGGGGTGCAGAGTTTTCTTAACTTTTGTGTATGTGTGTTTGTG
AAATGTGTTTTGGTCTGNCGACCGTATTAATAAAGATTGATTGAT
>rnd-1_family-400#Unknown ( RepeatScout Family Size = 73, Final Multiple Alignment Size = 73, Localized to 24 out of 24 contigs )
CTGTGACGCCGTGACCCCCAACCTGACNCCCGTCCTCACACAGAGAAATC
CCTCTCACACAGACACAGGGACTCGGGATGTTCAGGTGGGGCACAANCCT
GCTACTGGTCCTGTCTCCCTGTCCCCAGAGACATTCCCAGACACAGTAGC
CCCAGTTCCCTTTAATACCCACTCCTCACCCAGCTGCTGCCCAGGACTAT
TGGAGTAAGGGAACCCACGGTAGCTGCCACCATTAATTACTCAGTTTTCC
AGGCCGTGGCCATAAAGGGGTGTGTGTGTGTTCTCCCTGTCACCACAGNC
ATTCAGGCCACAGGGTTTAACAAAGAA
>rnd-1_family-399#Retroposon?/L2-derived ( RepeatScout Family Size = 73, Final Multiple Alignment Size = 72, Localized to 24 out of 24 contigs )
TATGTACCTTATTCTGTAAGCCGCCTCGGGATCCTNGGATGGGAGGCGGG
ATANAAATCCAATAAAATAAA
>rnd-1_family-401#Unknown ( RepeatScout Family Size = 72, Final Multiple Alignment Size = 72, Localized to 24 out of 24 contigs )
AAAGCTTCCTTCTTGCCCTGGGCTATTTGTGGGAANATGTGTCAATCACT
CCATTTCTCCAGTCATAGCCGGGGGNGAAAGGTTCCTTCTTGCCCTGGGG
CTGGGCTATTTGTGGGAATGTGTGTCAATTTCT
>rnd-1_family-377#LINE/L2 ( RepeatScout Family Size = 87, Final Multiple Alignment Size = 72, Localized to 24 out of 24 contigs )
AGACTCATGGAACCTACTGGATTCCNGAATGCTCTGGGGGAGTTTCCGGA
GGNCAGAGCCGGTGATCCTGTTGAGGTCCTTGCTGATCTGTGGAATACGG
AGACGCGTNGGGCCATCGACACGATCGCCCCCGAGCGCCCTCTCCGGCAC
CGCCGAGCCCTGGCTGCTCCGTGGTTCNCCGAGGAGCTCCGAGTGATGAA
GCGGGCTAGGAGA
>rnd-1_family-404#Unknown ( RepeatScout Family Size = 71, Final Multiple Alignment Size = 71, Localized to 24 out of 24 contigs )
GGCAAAGCAGCTGAGGCCTCTGGTGGCGGCGGCCATCTTGCTGAGCTTCT
GAGCATGCTCAGAACATGCCCAGAAGCTGGGTAAGATGGCTGCCGCCAGG
GAGGCTTCAGCTCCCAGGCCTTGCCTTTTATATTTAACTACATTTGCTAC
TTTGTCTGTAGCTTGCAAGTCCTGGCAGCCGAAGCCTCTCTGGCGGCAGC
CATCTTGCCCAGCTTCTGGGCATGTTCTGAGCATGCTCAGAAGCTCAGCA
AGATGGCCGCCGCCACCGGAGGTAGGTTTTGAGGCCTCAGAGGCTG
>rnd-1_family-405#Unknown ( RepeatScout Family Size = 71, Final Multiple Alignment Size = 71, Localized to 24 out of 24 contigs )
GGAGGCTGGCGGGAAGCAGAGGCGGCTGCAGGAGGCGGCGCGGAGGCTGG
CCGAAGCGGAGGCGGCTGCAGGAGGCTTGGATTGGCTGGCGGGGGGGCGG
GCGTACCGGGCGCCTGGCTGGGACAAGCCAACCAGCGCCCAGCCAGGCGC
CCGGTACGCCCGCCCCCCCGCCAGCCAATCCAAGCCTCCTGCAGCCGCCT
CCGCTTCGGCCAGCCTCCGGCAGCCGCC
>rnd-1_family-406#Unknown ( RepeatScout Family Size = 71, Final Multiple Alignment Size = 71, Localized to 24 out of 24 contigs )
CCCCTCCCCACTACCAGCCAAGGAGGGGCAGTGGGTGGAACACNGCTGCA
CCAGCAATGTGAAACCAAAAAGAAACCTCTTTGCAGTGAAACAGCAACCA
ACCACAAAACAAACCAGGCAACAATGCAGAATGTATAACTTTCAAACAAT
CCAAGGCACCCCCCACCTCCCAAAAGCCAA
>rnd-1_family-407#Unknown ( RepeatScout Family Size = 71, Final Multiple Alignment Size = 71, Localized to 24 out of 24 contigs )
AGGAGTGGCTGGGGGGCACCAGTCAGTCAGACCCCAAGAAGATCCCCAGG
AGAAACCCAGCAGGCAAAGGGNTAGAGTGGTCAGAGGCAGCAAGAGAACC
CAGCAAGTGGGAAGATCACCCCCTTTCCCCAAAGAAATAAACAGAAAGAG
AACTTCAAAGAATGCAAAGCAC
>rnd-1_family-409#Unknown ( RepeatScout Family Size = 70, Final Multiple Alignment Size = 70, Localized to 24 out of 24 contigs )
GGGAAAATGAGATGCCCCCCGCAAGTCCTTGCGGGTTCCCCACT
>rnd-1_family-411#LTR/Copia ( RepeatScout Family Size = 70, Final Multiple Alignment Size = 70, Localized to 24 out of 24 contigs )
TGGTCCCACATAGGGATGGTTAGGAGACAAAGGCAATAAATGTTAATTAG
CATAGCCTATAGATTCCATTTCTAATTGGTCCCCCCAAACGGAAATTAGG
GCAGATAATGAGATACAGCGGGAGAAACAAGATCCCTCTCTAATTAGACT
AATCTATGCATTTATGCCCCCTCCCGTCTGTGGAGCTTCTTCAAGCAGGA
TCTTTGTATACAAGACGTTGCATATTTCCAACACCCCTTCTCAACGTCAG
TATACAAAGTCTCTCAGGTTCATCTTCTTGCGAAAGTCTTCAATCTTGAC
CTTGCTGAGTGGCTTTGTCAATATATCAGCAATCATCTCATTTGTAGGAC
AGTATTCAAGTTTAACAGTTCCTGCTTCTGTCATGTCCCTCAGGTATTCA
TATTTCACATCAATGTACTTGACTTTTGATCTGAAGTCATCTGCCTTTGT
CATTTTTATGCATGCTTGATTGTCTTCATACAATGTCACTGGTTGAGGTT
CATCTATTCCGAAGTCTTTCAGTAGTTTAAGTATCCATTTTAGTTCTCTA
GATGCGTCAGCAGCGCTGATGTACTCGGCTTCACTTGTGGACCAAGCAAC
AATGTCTTGCTTTCGACTTTTCCAACTTATGGCGCTATCTCCGTAGAAAA
ATATTTGTCCACTGGTAGACTTTCTATTTTCCGTATCTTCTGCATAGTCA
GCATCTGCATATATGACAAGTTTTGGGTTGTCACATGCTGATATTTTGAG
TTTCAGATCTTTGGTTCCTTTTAGGTATCTCACAAGTCTCTTAACTGCGT
TCCAATCATATTTAGTTGGTGAGTTAGTCTTTCTGCATAAGATTCCAACT
GCAGCAGCAATATCAGGTCTTGTTACTGTACTTAGGTAAAGTAGCTTTCC
AATTGCTTCTCTGTATTGCTTGTTGGTTTCTAGTGGTTCTTTATCACTTC
CTCCTTGTTCTTTTAGGTAGTTAAGTTCAAGTGGTGTACTAACAGGATGA
GCTTCCTTCATGTTCAATGAGTCTANTAGTTCAAGTATTTTGTGTCTTTG
GTTTAGAAGATAACTTCCATCTTCTGTTCTTTCTATTTGTATTCCAAGAT
AGTTTTGAATATTTCCTAGTTGTTTTACTTCAACTTCTTTGCTTAGGCTT
TGTGCAATTTCTCTTGCATTTTCTGCACTTTGGCAACATAGAATCAGATC
ATCAACATAGACCATCACGTATTCATATTGTCCATCTTTTATTCTTGAGT
ATAGACAAGGCTCTTCCTTTCCTTGTTTGAATCCTTCTCTTTTCAGTATC
TTGTGTAGTTTCTCATACCAGGCTCTTGCAGCTTTGATATTTAGTTGTTC
AACGTGCATTCTCCTTGATGCAGCTATGGTTAGTAGAGTTCTTATTGAGG
TACACTGTTTGGAGATTTCTTCCCATAATGCAGGTTCTTTTGTAGCTTCA
GTCTCTGCGTAGTAAGAGAAATGTTGAGGTGGTACGCCTCTGTTAGATCT
GTTTGACCTTCTGACACTTCTGACATTTTCCTCTGCTGCCCCTTCTGGTC
TCTGGGTGATTGCGTTTTCAGGTCTCTCCACTGCCACTATTTGTGACTCA
AGAGACTCTGCATCCCCTTCTGACATCTGGGATTCTGCGTCCCCTTCTGA
AGGTTCAGGCTCTGCAGGGTTGTTGTAGGTCAGGTCCGGATCTGTTCTCT
TTTCTCCAAGTTCTTTCTCTGGTTTGACTTGTTTAGATTTGTTGAATACA
CTGCTTTCATCAATGTAGATCACATTGCATATTTTGACTTTCTCTGTTTT
AAGATC
>rnd-1_family-394#Unknown ( RepeatScout Family Size = 76, Final Multiple Alignment Size = 70, Localized to 24 out of 24 contigs )
GGAGGGAGAGAATCAAAAATGGAAGACAGTCAACACACATGGGGAATCAA
GAGGAACAGNATACCTGGAGGAATGCAGGAATNTAGAGGCACACAANAGG
GTTCCAGGTCAAACTTGAGGACACAAAAGGACTCCAGGGCAAACCAAGAG
CGGGACACCCGAAGGAATGCAGGAATATAGANATACACAAAAGGGTTCCA
GGCCAAAATGCAGATACAGAAAGGGTTCCAAGGGTAAAGAGGATTCCAGG
CAGAAATAGAACAATAGGGCGCCA
>rnd-1_family-403#LINE/RTE-X ( RepeatScout Family Size = 71, Final Multiple Alignment Size = 69, Localized to 24 out of 24 contigs )
CAAGCAGAGGAGGGCTTTCGCCCTGGCAAGGTTGAACGCNCTGCCCACTG
CGGTCCTGGAAGGGNGATTTAANAAAATCCCNTACGAGGAGAGGATNTGC
CCNTGTGGCGCGGGNGANGTAGAAACNACCACNCACTTCATGCTNNACTG
TCCCCTNTATCGAGACATCAGGGNTCGATTTATACGCCCAATACTTAATC
AATTCCCCAACAGAACCAATGCTGCTATTTTGCAAATTCTGCTANCNGAT
AAGGACAGTGCGATAACGTCCTCGGTGGCAAAGTTTTGCAGCTCAGCGAT
GAGGGTGAGAAAGGGTATACTCACCCTGTAGTAAGACTGGCTTAAAAGTT
ATAATAGTACCAGGGGTTATGTTTCGCGATTTGTATTGNATTGCCCATGT
CTTTGTGCCGTCACTTGATCTGTATATCGTGTGGAGTGTGCTGTATGTTA
CATTGTTTTATTATGTTTT
>rnd-1_family-410#Unknown ( RepeatScout Family Size = 70, Final Multiple Alignment Size = 69, Localized to 24 out of 24 contigs )
AAAAGTTCNGCCTTGCATGCCCTGCGGAACCTAGAAAGGTCCCGCAGGGC
A
>rnd-1_family-408#Unknown ( RepeatScout Family Size = 71, Final Multiple Alignment Size = 69, Localized to 24 out of 24 contigs )
GGGGGGGCGGAAAGCCGAAAATGGCCGNTTTCGCCGAAACCGGAAGTGNC
TCGGCAAAACCGGAAGTCGCCGAAAANCGCTCTCTAGAGGCTTGAAAATG
CCTGGAAATAAGAAAGGGCCCAGGG
>rnd-1_family-388#LINE/CR1 ( RepeatScout Family Size = 80, Final Multiple Alignment Size = 69, Localized to 24 out of 24 contigs )
ACAGCAAGGGTGGGAAAAGAGGCTGGAATATAGGGGGTCAAGCACATGGC
CTCACATGTCTGTACACCAACGCACAAAGTATGGGCAACAAGCAGGAGGA
GCTGGAGGCCCTATGTCGGACGGGTAGGTACGATATCGTAGGGATCACAG
AAACCTGGTGGGATGANTCCCATCAGTGGAATATAGTGCTTCATGGGTAT
GCCTTGTTCCAAAGGAACAGGCAACGTAGGAGGGGAGGTGGCGT
>rnd-1_family-413#Unknown ( RepeatScout Family Size = 68, Final Multiple Alignment Size = 68, Localized to 24 out of 24 contigs )
TCTAGATCTGCANTGTTGCCCACTTGCTGGTTGGTTCAAAATCCTTGCAA
AAAGGCTTCTTGGTTTCCCAGTGTTGATCCACTGCCTTCATTTGTCTGGT
T
>rnd-1_family-414#Unknown ( RepeatScout Family Size = 67, Final Multiple Alignment Size = 67, Localized to 24 out of 24 contigs )
TGATGGAAATTTAGAGTTAATATGCACAGCGGAATTTGGAATGAAGACAG
AGGAGGATATTTGNGTTTAAGTATCTTTACTTCTATATATGCTAGTAAGT
TACATTCTGGATAGAAAAGGTAGATAGCTTAAAGATGTCCTAGTCTAGCT
ACATGGCTAAGGTAGGGTAGAGGTGAACAGGACGTCTGGAAGGTTGGAGA
GACAACGTGGACTGGATCCCACATAGGGATGGTTAGGAGACAAAGGCAAT
AAATGTTAATTAGCATAGCCTATAGATTCCATTTCTAATTGGTCCCCCCC
AAACGGAAATTAGGGCAGATAATGAGATACAGCGGGAGAAACAAGATCCC
TCTCTAATTAGACTAATCTATGCATTTATGCCCCCTCCCGTCTGTGGAGC
TTCTTCTTCAAGCAGGATCTTTGTATACAAGACGTTGCATATTTCCAACA

>rnd-1_family-415#DNA/hAT-Charlie ( RepeatScout Family Size = 66, Final Multiple Alignment Size = 66, Localized to 24 out of 24 contigs )
AGCCTTTCTCAACCTTTTTACCCTGGAGGAACCCTTGAAATAATTTTCAG
GTCTCAGGGAACCCCTGCATAANAATTTTCAGGTCTCAGGGAACCCCTGC
ATAAAAATTATTATATCTATTGTCCGTAGGCCTAGGCCTAGAATCCTCCT
CTTCCATCTCACACCTCCTCTTCAAAAATCGCCACATTGGACCGTCAGAC
ATGTTTGTAAAATACAAACGCTAATAAAATATAAAACAGAACGGCATAAT
AAATAACTAAACGAGAAAATCGCAAAAAATACGAAAACTTCACAATACAA
TTCACTTCTAACCTACACAATCCACGTTTTACAACGTTTACAACAACAGC
AAAGCGGCAGGCCGGCAGCTGAGTCGCGGCGCGTAAAAATTCCCACCACT
GCGAG
>rnd-1_family-412#LINE/RTE-X ( RepeatScout Family Size = 69, Final Multiple Alignment Size = 66, Localized to 24 out of 24 contigs )
ATTATAAAAAAACGTTTTGAAAATTTGGATCTGATTGAGGCACAGGCAGA
AATAAAAAGAACGTCATATTAAAAATAAAAAGTTCGANGNATTTAAGNTA
GCCAGATATATNAGATCAATTGAGGTCCCGAAATACAGAAGAGCGCTTTC
GCTGGCNAGGTTGGATGCGCTCCTACTGCGGTCCTGGAAGGNCGATTTAA
NAAAACCCCNTACGCGGAGAGGNNATGTCCCTGTGGNGAGGGTGAAATAG
AAACAACNACGCACTTCCTNCTGTATTGCCCACTTTATACNGAGCCCAGA
CATAAATATCTGAGAGACNTCCTGATAGAACATCAACANTTAAACAAAGA
GCAAATCGTGACCTGTTGCTGGGCGATGGATCGGATGAGATNTCTTCGGC
GGTNGCGAGATNCTTGTACGTCGTCGGCCTNGAGAGGGAAAAATTCTGTA
AACAGCGAGAATCTTATCGTAGCTAAGATAAATCGGGGAGGAAGTGGGGG
AAGTGTCTCTGTCAAACTGTATACTATAAATGTGAGATGTGGTTCATGGA
ATACGAGTTAAGATTTATACATAGTAATTCCATTGTTTGTATCTGTTTTA
AACTGTTTTTATTTGATGGCCAAGAGCCGAATAAATATATC
>rnd-1_family-390#LINE/CR1 ( RepeatScout Family Size = 78, Final Multiple Alignment Size = 65, Localized to 24 out of 24 contigs )
CGGACGAGTAGGTACGATATCGTAGGGATCACAGAAACCTGGTGGGATGA
NTCCCATCAGTGGAATGTAGTGCTTCATGGGTATGCCTTGTTCCAAAGGA
ACAGGCAACGTAGGAGGGGAGGTGGCGTAGCGCTGTACGTNAGGAGCGAA
CTTACCTGCACTGAGGTACAGTTGTCGGATGAAAGTGGGAGAGTCGAGAG
TGTCTGGGCTAAGGTAAAAAGGCAAACTAGTAGTG
>rnd-1_family-416#Unknown ( RepeatScout Family Size = 65, Final Multiple Alignment Size = 65, Localized to 24 out of 24 contigs )
AAAAAATGAAAGCTGGGAATTCAGAGAACCTGATACACNTATCGTTATAA

>rnd-1_family-396#LINE/RTE-X ( RepeatScout Family Size = 74, Final Multiple Alignment Size = 65, Localized to 24 out of 24 contigs )
AAATTCCACCCCCCNAAANTGGCNNACAGGCACGTCCCNATNCTNCTGTA
CGCGGACGACGTGGTNNTNCTNTCNCGNACNCAAGTGGGCNTGAGNAGGG
CNCTAAGAGCGCTGGAAACCTTCTGTANGAAAGAAGANCTGACGATNAAT
ANAGANAAAACNAAAATCATGGTCTTCGCCAGGAGNCCAAAGCGCCACAG
ATGGNAAATNGGGGGGCCCANAGTNNAGCAGGTCAAAATCTTCAAATATC
TGGGNGTNGTTTTCCANCACANCGGGNGGNAGAAGAGCCCACCGGGANTA
CGTNGCCCAAAANGCCCAGAGATCGGCCNNGGCCATAGTGACNTTTTACA
GANCNAAGGGAGGCCANTATGTNCCAGCGGCCNTAAAACTGTTTAAGGCN
AAAAC
>rnd-1_family-419#Unknown ( RepeatScout Family Size = 65, Final Multiple Alignment Size = 65, Localized to 24 out of 24 contigs )
GCCGTCAGAGCCCAGCAGAGCCCAGCAGCCTTNGTGCAGAAGTGCAGCTC
TGGCAAAGGAGGGAGAGCAAGGGGAGTTTTACAGAAGCGAAGGGAGGCCA
CTGTAGGTGCCGGGTCACAACCTAAATGGTCTCTGGACCGCGCACGGAAG
CAGCGATGGAAAGCTTCAGCCATGAGCTCACAAAGTAGCCCCATCCCGAG
AATGGAGGGTGAGTTGCATGGACTGGGACTTCTCACAGAGGCGGCAGGGA
GCTGCAGGCCTACGGACGCTGCATCGAGCGTGGGAGGAGGCCAGGAGCAG
GAGACAGTCACTACAGAGTTTTGCAGTTTGATCCACCCCGGCTGGGGTGN
GAGTGACTTTGGCACCGAGTGGAGGGCAAAGGGAGTTTTGCAGAAACGAA
GGGAGGCCGCTGTATGCAGAAGGTCGCAACCTAAGTGGTCACTGGACCGT
GCAAGAAGGCACAGATGGAAAGCTTCAGCCACAACCTCGCATGTTGACCC
TGTCCCGAGAATGGGGGGCGAGTTGCACGACATGGGGCTTTACACAGAGG
CGGCAGGGATCTGCACGCTACAGGAGGTTGCATCAGGATCCTCACTGGAA
GGCCAGGAGCGTGGAAAGCCCATCAAGGAGTTTTACAGTTTAACCTGCCC
NGGCGGGGGTGGGAGTGATTTTGGCACGACTGTGCAGGACAATGCTATGG
ACCTCGAAGCACTAGAACACGCAAGAGGTGAGAGCAGTCCCCAAGACGAG
GAAATGTCTGGAGAAGGGGCTACTTCAAGCCGTGTTTGCTTCAGAGACGA
GACGTGTCTGTGCAGGGCCGAGGAGGGAACGGCTGTGACCAAGGTGAGCC
AGGCAGCNGCAGGCATTGGAGCACGGAGAGGCACTGCCGTGGAGGAAAGG
GCTATGGGCGTGAGANCGCCCGGGGTCGAGGGATCTTCCGACACGGGGGC
CTGTACGCATGGTGATTCCTTCAGAGAGGTTGTGTGCTCGCATGAGGTTG
CAGTTGCTGGCGTGGATCGGGACCCTGAGATTGTATCTACCACCATGCTG
GGTGCAGTGGGCGTCGTGCCAGACGTCGCGGCAATTTGGCCCACGCCCGA
GCTGGACCAGAGGAACGTCTGTACCACTGAGCCTACCTTGAAGGCAGAGA
CTGGAGTGGAGGAGAGCGGCGGTGAGCTTGCATTTGGGCTTAAGGCGGAG
GCAGGGACTGTGGCTGACATTGGTGGCGAGGAAAATTCCGTCGCTTTTGC
CTCCCAGCAACCTAATTGCTTCAAAAATGACTTGCCCTTGCCCTGCAAGA
TTGCTGAGGAAGCGGCTTCAGCTGAGTTTGTGCTGGAGAACGGAGTTGGA
GTGGCTGCAGCTCCCGTGTGTGCGCTTGACATGGGGGGAGAGGACACGTG
TGCTTCCAGTGGAGGGACCTTGGAGGGCTCCTCTGGCGCTGGGTCGGGGA
GCATGACCGGGCCGGACGCTGGAGTCCTGCACCGGGTGGTCCTTGCCTTG
CCTGAACTGCTTGGAGGGGCCAGCACTGAGACTTCGCCTGTGCCCGGGAG
CAGCGGAGCGGCGAGTGCANTGGATTACAGCGCTGCCTTGCAGCAGCTTT
GGGATCTACTGGTTTCTTTTCCATGTCCTGGCGGGGGGCCGGCTTCCCTT
TTCCCCTCTGGAACTTTGATGAGGCGAGGGGGGCAGCCTGTGTGCCTGAC
TTTCCAAGTGCTGAAGAGGGGGAGAGTTTGTTTTCCACGCTGTGCGTACA
AGCCTCTGGAACTTTTTCGCTTGCCTTTCATGAGCCTCTCGGAGACCCGG
GGGGAGGGGGCAAGCCGGGCTCTCTGCNGGATTGTCGTTTAACTGTTTGC
TTTCCTGACATGGCTTGGTTTGCTATTCGTCTCTCTCTGGGAATGCTGGT
TTCTGTGATGCAGGCTTTNCCTTCCCGGTTTCTCACGGGCTGTTTCTAGG
TTGCAGAGGGCCTGCTGCCCGCAAGCCCTGAAAGGGGGGGGGGAACCTGC
TGGCTATTGCTTTGACTCCTCTGGTGCAGGAGGGGGAGTTTCGCATGGAA
GAGGGTTTTTATTTTCTTCTTTTATTGGGCTTTGCTTATTGCTTATCTCT
CTGTCAGTTTTTGTTGCTATT
>rnd-1_family-420#DNA/hAT-Charlie ( RepeatScout Family Size = 64, Final Multiple Alignment Size = 64, Localized to 24 out of 24 contigs )
GGAGGTGTGCCTTGACAATTTTTCCGGCTTGTAGGTGTGCCGTGAGCCGA
AAAAGGTTGAAAATCACTGG
>rnd-1_family-421#Unknown ( RepeatScout Family Size = 64, Final Multiple Alignment Size = 64, Localized to 24 out of 24 contigs )
GGCTAGGGTTGAATACAAGGAGGAGCAATATTTCCAGGAGGCGTCTGCCT
GTCCATTGTATTTCAGGCTGCACCTCGAGCCACCCATGCCCCAAGCTATA
TGATTTTGCCTTTCTGGAATCCCTGCCT
>rnd-1_family-422#Unknown ( RepeatScout Family Size = 64, Final Multiple Alignment Size = 64, Localized to 24 out of 24 contigs )
TTCTTAGGTCTCCTCATACCTAAGCACCCCCACTCTGCGAGTGCACCTCT
ACAAGTGGGCTCTCTTTTCTTCCCGTTACTCTGCTGGATTCCTGCTCCAC
CTCCCGGACTTCTGCTACGCCAAGCCACGGACTTCTCCCTT
>rnd-1_family-423#LINE/CR1 ( RepeatScout Family Size = 63, Final Multiple Alignment Size = 63, Localized to 24 out of 24 contigs )
TTTCCGTGAAGATGGACTCCTAGCANGNGATGGNCTGCACCTCACAGGAC
CNGGNAAGAATGTGTTTGGAAGGCACCTGGCGAACCTCATCCGGAGGGCT
TTAAACTGAGTCCGGCGGGGGAGGGTGGAGACGACCGGCATAGGAATTTC
AGCGAAGGAGAGAGCAAATAGCAGGGGTCTACCTGGGAAGGCCAGGTCAA
AGAGGGCCGATGGTGCAAGGCTTCCGGTGCCTATATACCAATG
>rnd-1_family-424#DNA/hAT-Charlie ( RepeatScout Family Size = 62, Final Multiple Alignment Size = 62, Localized to 24 out of 24 contigs )
TCTAGAGCAGCCTTTCTCAACCTTTTTACCCTGGAGGAACCCTTGAAATA
ATTTTCAGGTCTCAGGGAACCCCTGCATAANAATTTTCAGGTCTCAGGGA
ACCCCTGCATAAAAATTATTATATCTATTGTCCGTAGGCCTAGGCCTAGA
ATCCTCCTCTTCCATCTCACACCTCCTCTTCAAAAATCGCCACATTGGAC
CGTCAGACATGTTTGTAAAATACAAACGCTAATAAAATATAAAACAGAAC
GGCATAATAAATAACTAAACGAGAAAATCGCAAAAAATACGAAAACTTC
>rnd-1_family-425#Unknown ( RepeatScout Family Size = 62, Final Multiple Alignment Size = 62, Localized to 24 out of 24 contigs )
TTGTTTTGTTTTATTTTTTTTGTTTAGCTGTGTGTGGGTCTGTGTGTAAT
AAGAAGCACGGGAATGGGGGGGCGGTTTCTTCACTGGTCACTCACCCATT
CTCCTGGAAAATGAGGGGAGCTAGGCCTCTGCTGGGGTNCTATTTNCTTC
TCCTATGGGNTTTGCTTCTTGCTTAGCTNTNTGTCNGTTTTCGCTGCTAT
TTGGGGGAGGCGCCGGGGTCTTCTGCCGGGGGAATCTTTGCTTGCAGCTG
GGGATTGTGCACTCTTGTTTTGTGTATTTTTTTTGTTTGTTTGTGTTTGT
TTTGNGTGTGACTGGGGTGTTAAAAAGGGGGGTTTCTTGTTTGTTCACTC
GCCCATTCTCTTGGAAGGAGGAGGAGGATCTTAAGGGGGAAGGTAGTGTC
GGGAGTAGTTTGGGATGGAGCTTTACCCGTGGGAAGTGAGCTGTGCAGAG
GCAGGTGTGAGATAAGGAAGGAATGTGGACGGAGCTTCCCGTGGGAAAGG
GAAGGAGGAGGGCAGGCCTGGAGAATAGGGTTAAATAGCAGGATGCGTGT
CTGTGAGCTTTGTAGAGGATCATTTCTGGTAACGTGTTTGCATCTAAGGC
TGAACTGCTAATGGAATACAACTTTCTTGCTTGCTTAATAAATATATCAA
AAGACTGAAGTTTGTGTTTCTCTGGATGAACGGACGGGGTTCATGACA
>rnd-1_family-426#Unknown ( RepeatScout Family Size = 62, Final Multiple Alignment Size = 62, Localized to 24 out of 24 contigs )
CCCCCCCCCGAAATGTGCTGCCAACACAGAAAAAAAATTATTAAGCAGTT
ATTTCTTACCTCCAGGCAGGGAGGCCTCCAGCCAGGCCGGGCAAAGCAGC
TGAGGCCTCCGGTGGCGGCGGCCATCTTGCTGAGCTTCTGAGCATGCTCA
GAACATGCCCAGAAGCTGGGCAAGATGGCTGCCGCCAGGGAGGCTTCAGC
TCCCAGGCCTTGCCTTTTATATTTAACTACATTTGCTACTTTGTCTGTAG
CTTGCAAGTCCTGGCAGCCGAAGCCTCTCTGGCGGCAGCCATCTTGCCCA
GCTTCTGGGCATGTTCTGA
>rnd-1_family-428#Unknown ( RepeatScout Family Size = 62, Final Multiple Alignment Size = 62, Localized to 24 out of 24 contigs )
TGGGATGGAGCTTTACCCGTGGGAAGTGAGCTGTGCAGAGGCAGGTGTGA
GATAAGGAAGGAATGTGGACGGAGCTTCCCGTGGGAAAGGGAAGGAGGAG
GGCAGGCCTGGAGAATAGGGTTAAATAGCAGGATGCGTGTCTGTGAGCTT
TGTAGAGANTCATTTCTGGTAACGTGTTTGCATCTAAGGCTGAACTGCTA
ATGGAATACAACTTTCTTGCTTGCTTAATAAATATATCAAAAGACTGAAG
TTTGTGTTTCTNTGGATGAACGGACGGGGTTCATGACA
>rnd-1_family-430#LINE/RTE-BovB ( RepeatScout Family Size = 62, Final Multiple Alignment Size = 62, Localized to 24 out of 24 contigs )
GATATCCCACTGGTTATCCCGCTCACCCCAGGGAAAGTGCATGCGCAATA
CATCGCCTCTCCTTTCCCGGTGTAGTGATCGCCGCGTGGTCACTGTCTGG
CTATGCCAGGCAGGAGGTCACTGCAAATGGTCTCTCCTACATTACTGCAT
CCGTAGCAACACCTTCTCGTTGGTCCCCCCCGTTTTCACAGAGTTTGCTA
CGTCATGGTGCGACCGAATGTCCGGCGGTATAACCGGATGGGCAGGGTGG
GCCCGTTAGCCTTGGTTGGCAGCCAGCCTAAGAGAAGGAAAACTCTAACT
TCAAACCCGGGCAGATGGAGCTCGTTAGCCCTGGCGGGCCATCTATCTAG
GAGAAGGACACTCCGACATAAAACCTACGACCTGGAGGCCTCGCTGTCAT
CGTCCCGGCTCGCTAGGCCATGGCGGATGATCTCCAGGTGTAAAGGGTGG
GGGCAGTACTGCGCACACTGCACTTCACCTAAAAACTCCTCTGCGCAGGC
CTGAAGGGCACGTCCATGTCCACAACCAACACCACATCAAGCCCTGCAGC
GATGGGAAAGGGGTGAAACGGCAGGTGGAAGATGCCACCGGAAGCCGCAG
TCCCGATCCTGCATGTAGGCGGTTCAGGTGTATGGGTCGCCTGATGTTGA
CTGGAGACGACGGCATCACTCGGCAGCACCCTGAACGACCAAGCAGCCTT
CTCTAGGGACAGCACTGCTTGCTCCACACGGAGAGGGGCCTAGAAAAGGT
GGCCTAACCAAAGCTCGTCTCCTTTCTCCCCAGTTGGCTAGCCGCGGTCA
ACGGGCATCTCTAAACGCGGTCAAATAAGAACAAAGAAGAAAAGGTACGC
GCCTGCCTCACAAGGTGTGCAAAGACTAAAGCTCGCATGTTGGAACATCA
GAACCATGCTCGACAGAGTAGACAGTGGTCGCCCAGAACGACGCTCTGCT
CTGATTGCCCATGAACTTCTTAGGTTGAATATCGACATCGCTGCTCTCAG
TGAGGTCCGTTTCCCCGAGGAAGGCAGCCTTCAAGAACATGGTGCCGGCT
ACACCCTCTACTGGTCAGGTAAGTCAAAGACTGAGAGCCGCCTTTCCGGC
GTTGGCTTCATGGTCAGGAACTCCATTGCCTCCAAACTCGAAAACCTGCC
AACGGGTCACTCAGATCGCATCATCTCCATGCGCCTCCCGCTTCGAAACA
AGCAGCATGCCACACATCTTCGGCGCGTATGCCCCAACCCTTCAAGCAGA
TCCTGCAGAAAAGGACAAGTTCTATGCCGANCTACGCAACCTTGTACAGA
ACACCCCTGCNGATGACAAGGACCTGATCATCCTAGCTGGCGACTTCAAT
GCACAGAGTAGGTAAGGACTCAGAAGCCTGGGAAGGAGTACTTGGCAAAC
TNTGGCNTTGGCAACNNCAACGACAACGGGCGCCTCCTGCTAGAGTTCTG
TGCGGAGCAGCAGCTCACCATCACCAACACTATTTTCCAGCAGAAAGACA
GTCTGAAGACAACCTGGATGCATCCGCGGTCTAAGCATTGGCACCTTATC
GACTACATTCTGGTGCGCCAGAGAGACCTTCGAGACGTCCTACACACCCG
TGTAATGCCCAGTGCAGAGTGTCATACGGACCATCGTCTTGTACGCTGCA
AACTCCGTCTCCACTTTAAACCCACGCCAAAGAGAGGAGGCGTCCCTTGG
AGGAAGTTTCAGGTTGGCAGGCTCCAGTCAACCGAAGTAAAAGCTGCCTT
CCAGGCAAATCTTCAGTCAAGGCTCGCAGATCCCAGTTGCTCCATAGACC
CTTCTCCAGAAGCACTCTGGGAGCATCTAAAAACTACCATCTTGCAGATC
TCTGAAGAAGTCCTAGGGTTCTCCACAAAGAAGAACAAGGACTGGTTTGA
TGAGAATAATCGAGAGATCCAAGAATTGCTGGCAAAGAAGAGATCCGCCT
ACCAAGCGCACCTTGCTCAGCCCTCCTGTTCTAGTAAGAAAGCAACCTTT
CGCGCTGTATGCAGCAACCTCCAGCGCAAGCTTCGAGAGATTCAGAACGA
GTGGTGGACCAAGCTTGCAGAGAGAACTCAGCTTTGCGCAGACACTGGTG
ATTATAGAGGGTTTTACGAAGCCCTGAAGGCAGTATATGGACCCTCACAC
CGAGTCC
>rnd-1_family-429#LINE/RTE-X ( RepeatScout Family Size = 62, Final Multiple Alignment Size = 61, Localized to 24 out of 24 contigs )
ATAACAGAAGTACCGCCCTGGGAACCGGTNACCTGCGCAGAAGTAGAGTG
TCTNATTAAACAACGAAAANCAGGNAAAGCNCCGGGCGGCGACTNTATNA
GAGCGGAANTNATTAAGGANAACCTGGACTGGTGGGCCCCNGTNCTNGCN
TCCCTNTTCNCNTNTATCGATAGNACGGCNAGGATNCCNGNNGANTGGGG
CNNGGCNATCGTCGCNCCAATNTATAAGAAGGGAGGCCGAGACANNCCNG
CNAATTACCGNCCNATNAGCCTNCTNAGTATNATCGGCAAGCTNTACGCC
CCGCATCTGAAAGNNAAATTGGAANCGTGGATGGAGGANGAGNANATTCT
GGCNGAAGAGCAAGCNGCCTTTAGGAAGGGANANTCNCACATGGACAACA
TCTTGATNCTGCAATTTNTCGTNGAAAAATATCTGGCCGNCAAAGGNNCC
AAACTNTATGCNGCCTTCGTNGATTTTAAGGCCGCCTTTGATT
>rnd-1_family-431#Unknown ( RepeatScout Family Size = 61, Final Multiple Alignment Size = 61, Localized to 24 out of 24 contigs )
CTCTCGCGCCGCCGGCGCCGGGCGCGCGGCCCCTGAGCGCCCCGCTGCCG
CCGAACTTCCGGTTTCTTGGGCGGGGGAGGGGCCAAAGGCTCCTCCCGCA
CTGGGCGCAAAAGCGCCCAGGATCGCCACTG
>rnd-1_family-432#Unknown ( RepeatScout Family Size = 61, Final Multiple Alignment Size = 61, Localized to 24 out of 24 contigs )
CCTGGGGGTGGGCCCCGCCCGCGCCCCAGCTCCGCCCACCCGCCGAACAT
ATGTTCGGCGGGCTAGGCGCGGGTTGGCTGGCGGGCCCCTGTG
>rnd-1_family-433#Unknown ( RepeatScout Family Size = 60, Final Multiple Alignment Size = 60, Localized to 24 out of 24 contigs )
AATTTCATTTGGACTACCCTCGCAAGCCGGCCCCTCCCGTCCTCCCTGCA
CCCGAGGAGTCGGATGCGGGGGAGGAGGAGGATTGGCAGACAGCTGAGGA
AGAGACACCAGATGACCTTGTATACCAATTGGCTTCTCCCGGTTCCCCCC
CCCCACGTACTAGTCCGATTGGGGTGGCGACTCCAGGGACGGTCACGGTT
TCGCCTGTGGGNGGGGTTCTCCAACAACCCGTCCTTACAGACCTGCCCGC
CGCTATACGGCCTATTACTGTGAATCCACATTATGGGTTACCGGATGCGA
CTGCATCAACAGGTCCCCAGGGCGTTGGGCAAGATTCCCGGGGAGNAGTA
CCCCTTCCAGCGCCGCANGAGAAGGAGCCCCAGGCTATGGAGTTGGGGGA
AGGGGGGGCTAATTCTGAGGCGAAGGGTGATGTAGGGGTTGGGTCCCGTG
GGAACCGNGGGGGCCAGGAGGAGCAGATGGAGGTCTTATCTGCCGGCCCG
NCAGCTGCATCCAAGCGGCTGAGAACAGAGGGGAACGGAAGGCAAACTAA
ACGCAAAAGGAGGGGTNTGACCTTGTGAGCTGGGAGTGAAAAGCAAGAGC
TGTGGGGATANGCTTTCAGTGCGTGTATTCTATGTTTCTGTCGAGATGAA
GT
>rnd-1_family-427#LINE/RTE-X ( RepeatScout Family Size = 62, Final Multiple Alignment Size = 60, Localized to 24 out of 24 contigs )
AAAAGACAACCTGGACTGGTGGGCCCCNATNCTNGCNTCCCTNTTCNCNT
NTATCGATAGNACGGCNAGGATNCCNGNNGANTGGGGCNNGGCNATCGTC
GCNCCAATNTATAAGAAGGGAGGCCGAGACGNCCCNGCNAATTACCGNCC
NATNAGCCTNCTNAGTATNATCGGCAAGNTNTACGCCCCGCATCTGAAAG
NNAAATTGGAANNGTGGATGGAGGANGAGNANATTCTGGCNGAAGAGCAG
GCNGCCTTTAGGAAGGGANANTCNCACNTAGACAACATCTTGATNCTGCA
ATTTNTCGTNGAAAAATATCTGGCCGNCAAAGGNNCCAAACTNTACGCNG
CCTTCGTNGATTTTAAGGCCGCNTTTGATT
>rnd-1_family-434#Unknown ( RepeatScout Family Size = 59, Final Multiple Alignment Size = 59, Localized to 24 out of 24 contigs )
CCAATCCGTTTATTGATACAANGCACATAGATCAAANTCCATCTCGACAG
AAACATAGAATACACGCACTGAAAGCATATCCCCACAGCTCTTGCTTTTC
ACTCCCAGCTCACAAGGTCACACCCCTCCTTTTGCGTTTACTTTGCCTCC
CGTTGCCCTCTGTTCTCANCCGCTTGGATGCAGCTGNCGGGCCGGCAGAT
AAGACCTCCATCTGCTCCTCCTNACCCCCNCGGTTCCCACGGGACCCAAC
CCCTACA
>rnd-1_family-435#Unknown ( RepeatScout Family Size = 59, Final Multiple Alignment Size = 59, Localized to 24 out of 24 contigs )
AAATCAAGTGTACACTGTACACGGATTGTACGTGCGTTCACTGTAACTTG
TGAACAGGGCT
>rnd-1_family-436#Unknown ( RepeatScout Family Size = 58, Final Multiple Alignment Size = 58, Localized to 24 out of 24 contigs )
CAGGCGCGTCCCGACGGCTGGTGCGGCGGTGCGGACCGCACTCCTCCCCG
CGGTCCCGCCTCCAGCCTGCTATTGGTTCACCGCCCTTGAAAGAGGCGGC
GAACCGTCCCGGAAGCAGCGAGGCTTGCCGGGGACTGCGCGCCGCGTAGC
GGCGCGCTACGCTCTTTTGATTCCCCCCCCCTGCCTCTTTGAAGGAAAAA
AAGGTAAGTTTTCCCGCGCGCGCGGGGGGGGGGGGCCAGGCGGGGGGGGC
AAAGCCGCGGGGGGG
>rnd-1_family-402#LINE/L2 ( RepeatScout Family Size = 72, Final Multiple Alignment Size = 58, Localized to 24 out of 24 contigs )
CGGAGGTGATCTCGGAGGTGGTGTTGGAAAACCCCAGGACGATTGTCCTG
GGGGATTTCAACATCCACGCCGAGGTGTTATCCACGCCGCCGGCCCGGGA
GTTCATGGCATCCATGACAGCCATGGGACT
>rnd-1_family-417#LINE/CR1 ( RepeatScout Family Size = 65, Final Multiple Alignment Size = 58, Localized to 24 out of 24 contigs )
TTAAGCCCACAGACTATTACCCTCTTGTGGTGGTNCACGTGGGAACGAAT
GACACGGCCAGACGCAGTCTTGAAAAAACTGCAAGGGACTATGAATTGCT
GGGCAAGAAGGTAAAGGAGTTAGGGGCACAGGTGGTGTTCTCTTCCATCC
TCCCTGTTCAGGGAAAAGGCCCAGCCAGAGAAAGAAGAATTCTGGAGATG
AACAACTGGCTGCGCAGATGGTGCAAACGGGA
>rnd-1_family-418#LINE/RTE-X ( RepeatScout Family Size = 65, Final Multiple Alignment Size = 58, Localized to 24 out of 24 contigs )
TTCCACTTGCAGTCCTGGAAGGNAGATATAANAAAACCCCNTATGCAGAG
AGGAAATGCCCCTGCGGGGAAGATGAAATAGAAACANCTACGCACTTCCT
NTTGTACTGCAAATCTTATATTGAGCCCAGACAGAAATATCTNCTGCCAT
TCCTGTCGAAATACCCAGGGCGTCCTGAACAATTTTATATCAATTTACTA
TTATCAGACCAGGATGACACAATTTCGCTAAACGTNGGGAAATTTTGCTA
TATTAGCTGCAAGACGCGAAAAG
>rnd-1_family-437#LINE/CR1 ( RepeatScout Family Size = 58, Final Multiple Alignment Size = 58, Localized to 24 out of 24 contigs )
AGCAGTGAAGTGGCCAAGTTTGCAGATGACACCAAATTATTCAGGATGGT
GAAAACAAGCGGACTGTGAAGAGCTCCAGGAGGATCTCTCCAAACTGGGN
GAA
>rnd-1_family-438#Unknown ( RepeatScout Family Size = 58, Final Multiple Alignment Size = 58, Localized to 24 out of 24 contigs )
ATTAGGGCAGATAATGAGATACAGCGGGAGAAACAAGATCCCTCTCTAAT
TAGACTAATCTATGCATTTATGCCCCCTCCCGTCTGTGGAGCTTCTTCTT
CAAGCAGGATCTTTGTATACAAGACGTTGCATATTTCCAACAAGGGGAAG
TTTTCAAACACTGACACTTCTCAATCTGGTGCTCTGCTGACGGTATGCTG
GCGGACATTTTCGTTTTAATCCGTGTTTTATACATTGTAGTGCTGGCAGT
GATTCTGGTGGT
>rnd-1_family-440#Unknown ( RepeatScout Family Size = 57, Final Multiple Alignment Size = 57, Localized to 24 out of 24 contigs )
GAGATTCTCCGATCTGACATTGTTTTCTCTCCATAGAAAACAATGGAGAN
CGGCTGGGGGCACCTNNTTTGGGGGCTTGTAGAATTGGACCCC
>rnd-1_family-441#Unknown ( RepeatScout Family Size = 57, Final Multiple Alignment Size = 57, Localized to 24 out of 24 contigs )
TGTCAGGACCCAGCTCCGGCTCCTTCCTCCNGAATCACGACACGATGATC
TCTTGAACATAATCCGTTTATTGATACAAAGCAATGAGCTCAANNTCCAT
CTTGACAGNTCAACAGGAATACACGCACTGAANTCNCNTTCCCACANCCC
TTGCTTTTCCCTCCCNCTCTACAAGGTCACACCACGCCTCTTCTTCTTCT
GACTTTCCCACGCTTCCGTTCTCACCCGCTTNNNNGCAGGTGNCNGGCCG
GCAGATAAGACCTCCATCTCCTC
>rnd-1_family-442#Unknown ( RepeatScout Family Size = 56, Final Multiple Alignment Size = 56, Localized to 24 out of 24 contigs )
CTTCTGCGCATGCGCGAGATTCGAACAGCTGTCAAGCGGGGATTTAAATC
GCGTCTTTTGACAGCCGGCTCCCTTCTGCGCATGCGCGGGATTTAAANAG
CTGTCAAACGGGGGTTCCCGCGCTTTTGAGTCTCCGCGGTCTTCGCGCAT
GCGTGGGATTTGGGAAGCTTTCATTG
>rnd-1_family-443#Unknown ( RepeatScout Family Size = 56, Final Multiple Alignment Size = 56, Localized to 24 out of 24 contigs )
AGAGCATTCCACCAGGTTGGGGCCACGACGGAAAAGGCCCTCGCTCTGGT
CACAGTCA
>rnd-1_family-445#Unknown ( RepeatScout Family Size = 55, Final Multiple Alignment Size = 55, Localized to 24 out of 24 contigs )
TCACCTCTACCCTACCTTAGCCATGTAGCTAGACTAGGACATCTTTAAGC
TATCTACCTTTTCTATCCAGAATGTAACTTACTAGCATATATAGAAGTAA
AGATACTTAAACACAAATATCCTCCTCTGTCTTCATTCCAATTCCGCTGT
GCATATTAACTCTAAATTTCTATCAAAAGGTTATGGAGGCCCAGAATTTG
CATATGGAATTGAAAATAAGAGGATATTGATTTTATTAAAAAGGAGATAG
CCAGAAAGAAAGAAAAGAAAGTTTGTTTTTGTTTTAAGCTAAGTGACGCA
GAGTAGCCAGAGACAGGATTTCTCCAGCTTTCCCCAGCCGAAGAGCAACT
GGTCTGCCGAGAGGAACAAAAGAAGGCTTATCTGCATNTCAAGAGAGAA
>rnd-1_family-446#Unknown ( RepeatScout Family Size = 55, Final Multiple Alignment Size = 55, Localized to 24 out of 24 contigs )
CTGTGGGGTGCAAGGTGGCACAGGGAAACAAGATGGAGGGAGGAAATTAA
AGATGGAAGACAGTCACACACACATGGGAAAGCAACACGCCTAAAGGAAT
TCAGAAATTTAGAGGNACACAATAGGGTTACAGGTAAAACTTGAGGACAC
AAAGAAATCAGGAACTAGATAAC
>rnd-1_family-447#Unknown ( RepeatScout Family Size = 55, Final Multiple Alignment Size = 55, Localized to 24 out of 24 contigs )
ATACACATCTTCCCTTTCCCCCCACTGCCCTNGCNATTCGTCCTTTGTTA
CNGAGATCGCGCCCGTAGATAAGGGCTGAGTGTNTTTAAAGAGACCCCTT
TTCGCGGCTTTTTTCCTGTCCCTTTAAAAATGGCCGCCGCCTTGTGCGCG
TGCGCGAGNTTCGAATCGCTGTCAAACNCGGGGTATTTAAATNGCGTCTT
TTGACAGCCGGCTCCCTACTGCGCGTGCGCGGGATTTGAATCGCTGTCAA
ACGCGGTTCCC
>rnd-1_family-448#Unknown ( RepeatScout Family Size = 55, Final Multiple Alignment Size = 55, Localized to 24 out of 24 contigs )
GGCAGGAAAGTTCCGTTCCGCCGNTGGAAAATTTAGTCTGGATCCAACCC

>rnd-1_family-449#Unknown ( RepeatScout Family Size = 55, Final Multiple Alignment Size = 55, Localized to 24 out of 24 contigs )
TCCTTAGCATACACACAAGAATCACACTAAAGGAGGGTAAAAGATAGGAA
ATTGGGAAAGTTGCGGGGGAGGAAATACAACCTTAAATCCTGGAG
>rnd-1_family-439#Unknown ( RepeatScout Family Size = 58, Final Multiple Alignment Size = 55, Localized to 24 out of 24 contigs )
GAGAAAANGAAGAAAAAAAGTCCAGGAAGNGCCCAGGTCGGGTGAGGGAG
CCCCTGTCACCTGACCTGGGCNCTTCCTGGACTTTTTTTCTTCNTTTTCT
C
>rnd-1_family-444#LINE/RTE-X ( RepeatScout Family Size = 56, Final Multiple Alignment Size = 55, Localized to 24 out of 24 contigs )
AGTAGTAAACTTTATTCGGTTCATAGAACCAGCTTGACTTTTATAGACAC
ACCATACACACATACATAATCCCCATACCCCCCAACCCCCTCCACATCGT
ATGTTCTCCTCTTAGCGAAAGTCATTCCGTGTCTGTTTAGAGACATAACG
CGCACAGTGAGCGTATAACTAATTTGTATCGTCATCTTTAGATTGGGATG
GCGACGTTCGGGCTNCTCTTACAGCTTGCGCTTTAGCGCAGAATTTCCCG
ACCTGCAGAGANATGTAGGGATCGTGGTCGGATAGGAGAGCCGATAANAG
CTCCGTGACTTCGTCGTGNCTNCCANGGAGCCCCAGAGGATCTAATATCG
ATNTCCGGAGAGCGTCATACANCGGGCAGCGTAGAATGAAGTGCTCGGTT
GATTCNACCTCGGCAATGGNGCAGGGACAGAGTCTGCTCTCCATNGGNTT
TTTCTGAAAGCGNCCCTGCAACACNGCNGTGTCNAGGGCGTTCAATCTNG
CTCTTGTAAAGGCGTTCCTATAGGCCGGATTTNCNATGCTTCCCAAATAA
CGCGCCTCTTCAAACCGGACTGTTTGATCNCCCAGGAAAACGCCGGNCGG
AATTTTCTGGCGAGTTTGTTCCAGGTCCCGACTTTGAATTTTTGCCTCGA
TGATTCTCCTNGCGCTTGATAGGCCCATTGGGGCTAGAGACTCTATCGAN
AGGCCGCACTCGGCGAGTTTTTTAAGGCAGCCCCTCTTCCAAGCGCTGAC
AAAGGGGTCTTGNATTGTCAGGTGGACCAAGCTCTTGTTGTCCCTGCATG
CTTTAACGAGCCTGCAGATNGAGTTGGTCCAAATGGTGGTCTCGATTGTG
GGCATNCCCGTTTCNAGCCGNACNANGGCATTTGGGACACANCGNGGNAC
TTGNAGAAGCGAGCGNAGAAATCTGGTTTGAACTGTTTCTAGCTCTTTGC
AGTTTTTATA
>rnd-1_family-450#Unknown ( RepeatScout Family Size = 54, Final Multiple Alignment Size = 54, Localized to 24 out of 24 contigs )
AAACTACAATGTAGACACTCTAGGACACCGCCTCTGTGGTGCTTAACACC
ACAGAGGCGGTGTCCTAGAGTGTCTACACATGCGCAGTGCAGCTCAACGG
CCAGTTCCCGCCATTTGCTGCACTGCGTGGTGGAGGAGTCTGGAGGTAAG
TACCT
>rnd-1_family-451#Unknown ( RepeatScout Family Size = 54, Final Multiple Alignment Size = 54, Localized to 24 out of 24 contigs )
GCGGCGGGAGAGCCGCGCGCCCGGCGGCGGCGGGAGAGCCGCGCTCGGGG
GCCGCGCGGGTGGCCCCCCATCGGGCGGNGGCGGCGGGCGGCGCCCAGTG
CGNCCCGCTCCCCTCGCACCGCCCACGGGACGCCCCTG
>rnd-1_family-452#Unknown ( RepeatScout Family Size = 54, Final Multiple Alignment Size = 54, Localized to 24 out of 24 contigs )
CTGCACCCCGAGCCCCAAGCTATATGATTTTGCCTTTCTGGAATCCCTGC
CTGTCCCAGAACCCTTGAAACCCCTTTGTGTGTTATCTAGCCAGGTGTTT
CGCTTTGGGTTTGTCCTGGAGCCCTTTTGTCATCTCGAGTTTGACCTGGA
NCCCCATTGTGTACCTCTAGATCCCTGCATTCCTCTAGATTTCT
>rnd-1_family-453#Unknown ( RepeatScout Family Size = 53, Final Multiple Alignment Size = 53, Localized to 24 out of 24 contigs )
TTATAGGTTGGAGAGGGATTGAAAATCCNCACTTTGGATTGGCTCCTCTC
TAAGTTTGNNAAAGGGGCCAATAGGATTGCNGCAGTTTTCTGGCCATCTG
ATTGGTTCCTTTCTCCACATTCAAAAGGACCAATAAGANTGCTGCATTTT
CCCNCCTTTGTATCTGATTGGTTAACTTTACGATACCTTGATTTGCATGA
TTGTTCAGCTTTGTAATACAGGCCTTAAATTCATTCTAATACATAGCATT
GCTATTTACAATTATATACAAATATATACA
>rnd-1_family-454#Unknown ( RepeatScout Family Size = 53, Final Multiple Alignment Size = 53, Localized to 24 out of 24 contigs )
GGGAAACAAGATGGAGGGAGGGAATTAAAAATGGAAGACAGTCGAACACA
CATGGGGAATCAAGAGGAACAGNATACCTGGAGGAATTCAGAAATNTAGA
GGNACACAATAGGGTTNCAGGTAAAACTTGAGGACACAAAAGAATCAGGA
AACCAAGAGTGGGCACCCGAAGGAATGCAGGAATATAGATNTACACAANA
GGGTTCCAGGCCAAAATCAGACACGGGAAGGGTTCCAAGGGCAAAGAGGA
TTCCAGGCAGAAACGGAACAATAGGGTGCCAAGCAGAAATAGGGAGAAGC
AATCAGAAACACATTCCCGAAAGCAGCGACACAAAGGGCATCACACCAGC
ACCAGTCACACCCAACAGAAGCCAAGCCCCGAAGGAAACAACCCAGAGAA
AA
>rnd-1_family-456#Unknown ( RepeatScout Family Size = 53, Final Multiple Alignment Size = 53, Localized to 24 out of 24 contigs )
TGTCAGGGCCTTTTCCCGTGAGAATCCTACGGTCGGTGATATGGAGACGG
ATGCTGGGAATGCGGGGGAGACCCCGCCTGCAGGACCTGGCAGAGGTNCA
GGGGCGGGGCNGGAAGCGTTATCGGGGGGCAACCCGGGAANGGCGAAAGC
GTTTACGCTCGNTTCCTCCCTAGGGGGGAGGGAATGTCTNGGCTGGGAAN
CNGAATCCTTAGTCTCGAGATTCTTGTGAAGNGTGCGGNTGATCTNTGTG
TGAGCTGACAATAAACGNATTACGTCTTGTGAAGNGTGCGGNTGATCTTT
GTGTGAGCTGACAATAAACTACTTACTGAGAACCAGCGGTGANTCCTGCG
TCTGGTATCCGGTGGGGCCAAGTCCCTGACA
>rnd-1_family-457#LINE/L1 ( RepeatScout Family Size = 52, Final Multiple Alignment Size = 52, Localized to 24 out of 24 contigs )
ATATNAGGCTNGTTATCGACCTNGTGGATTGGGGGTATAAAAATGATAAG
CTGGGATCGGTTTTAGTATCNTTAGATGCTGAAAAAGCTTTTGATAAAAT
TTATANNCAATATATGGAAGTGGTTTTGGAGAAATTTGGATTTCCCNAGN
AATTTTTTAAGATGGGTTCAAATTTTATATAATTCCCCCACATCTAGGGT
NAGGGTNAATGGGATANTTTCACCAGCNTTTGGATTACANAGAGGCACGA
GACAAGGNTGCCCNCTCTCNCCNTTATTTTTAATATATGTTTGGAACCAT
TGGCACGTGCGATTAGACAGAATAATAANATTNANGGAATGNTTTATAAT
NCAATGGAACATAAATTGGTTATGTATGCNGATGATATTATNCTNTTTGT
NTCTAAACCGGNTAGATCTCTTCCAGANTTGATACANCTAATTAGAAGAT
TTGGAGAATTTCTGGATATACGGTAAATTGGNNGAAATCAGAANTAATGC
CATTGGGNGGTTATATAAGCTGGGGGAGATTGAATGATGGGATTTACCGT
ACGGTCGATTATATTAAATATTTAGGNATNTATATTCCNAGNGATNTNNC
NAAATTGATTAGNNTAAATTTGGATAGAATTTATAAAGATATNNCATTAG
ATNTNGANAGATGGCAAAANTTAAATTTTCNTTATGGGGNAAAGTNAATG
CNCTNAAAATGAATGTTNTTCCCAGANTANTATATATTTTGCGNGGAATN
CCCATNTATATAACTAGAAGATNTTTTCGTAAATTCGATAGATTGTTTCG
ANNTTTTTTATGGGGNACATCTCCACCGAGAATNTCATTGAAGAAAATGC
AGTTACCCGTTGAAGAGGGGGGGTTTGGTNTTCCAGACTTAGAGNTNTAT
CATTGGGCGTATTTATTGNCNAATGCCAGGTNTTGGCAAAAACAAAATGG
AGACGAGGACGTCCCCTGGGCNCGGTTAGAAAGATCTTTTGTAGCNCCNT
TGGCGNGATGGACNGCNTTGGGCTCTAAATATAACGNTCAGGAATACAGT
CCTATTACTATTATAGCAGCTNGGAGGATATGGGCAACATNGCNAGNAAA
TTNAAATTTGATCCNTATTCGCATGAAAAGCTAACATTATGGGGTAATCC
NNATGTTAAAATTGGAAAGAAAACGATTATNTGGAGAAAATGGATTCAAG
CTGGNATTTNTACTTTGGATCAACTGATAGATGANAATGATGANTTTTTA
NCATTCAGCGAGTTAAAGGAGAAATATAANNTGCAAGACTCGGCCCAGTG
GCAATATATNCAATTGAAACACGCGTTAACTGCACAGTTTGGTCCA
>rnd-1_family-455#Unknown ( RepeatScout Family Size = 53, Final Multiple Alignment Size = 52, Localized to 24 out of 24 contigs )
TGGGATGGAGCTTTACCCGTGGGAAGTGAGCTGTGCAGAGGCAGGTGTGA
GATAAGGAAGGAATGTGGACGGAGCTTCCCGTGGGAAAGGGAAGGAGGAG
GGCAGGCCTGGAGAAGAGGGTTAAATAGCAGGATGCGTGTCTGTGAGCTT
TGTAGAGANTCATTTCTGGTAACGTGTTTGCATCTAAGGCTGAACTGCTA
ATGGAATACAACTTTCTTGCTTGCTTAATAAATATATCAAAAGACTGAAG
TTTGTGTTTCTCTGGATGAACGGACGGGGTTCATGACA
>rnd-1_family-458#Unknown ( RepeatScout Family Size = 51, Final Multiple Alignment Size = 51, Localized to 24 out of 24 contigs )
AAAAAAAATTTCCAGGCATTTTCAAGCCTCTAAAGAGCGTTTTTCAGCAA
CTTCCGGTTTTGCCGAGACACTTCCGGTTTCGGCAAAATCGGCCATTTTC
GGCTTTCCGCCCCCCC
>rnd-1_family-459#Unknown ( RepeatScout Family Size = 51, Final Multiple Alignment Size = 51, Localized to 24 out of 24 contigs )
GCCCCCTTCGAAGGGGCACATCTCTGCCNGAGTCGAAGGGGCCCCCTTCG
AAGGGGCACATCTCTGC
>rnd-1_family-460#Unknown ( RepeatScout Family Size = 50, Final Multiple Alignment Size = 50, Localized to 24 out of 24 contigs )
TGTAAGGGTNGANTCCCGTGGGAACATCGCGGGGGCTGAGGAGGAGGAGA
TGGAGGTCTTATCTGCCGGCCNGNCACCTGCNNNNAAGCGGGTGAGAAAG
NNAGCGTGGGAAAGTCGGAAGAAGAAGAGGCGNGGNGTGACCTTGTAGAG
NGGGAGGGAAAAGGACTGTGTGTGGGAAAGGGANTTCAGTGCGTGTATTC
CTGTTGANNNGTCAAGATGGATNTTGANCTCATTGCTTTGTATCAATAAA
CGGATTATGTTCAAGAGATCATCGTGTCTNTGATTCAGGAAGGGGCCGGA
GCTGGGTCCTGACA
>rnd-1_family-461#Unknown ( RepeatScout Family Size = 50, Final Multiple Alignment Size = 50, Localized to 24 out of 24 contigs )
CCCCTCTCTCCATCTGCCGCCTGAGGCAGTGAGCCTCAGCCAGCCTCATT
ATAGGGCCGGCTCTGG
>rnd-1_family-462#Unknown ( RepeatScout Family Size = 50, Final Multiple Alignment Size = 50, Localized to 24 out of 24 contigs )
TTGTACTAGAAGTTCAAACAAAAAGAGAAGGCAATGCCTGCGCCTCTTCC
TCATTCACTGGAGGCTAGGCAGGGCAGGAACTACCATGCCCAAGAGCGCC
TTCCTCTCCTCCTCTCCGTGGCTTTGGAAAAGGATCTCCCTGCCCTTTGC
ACACTTAAACCTCCCCTCCTCTTGCGTGCCGCCTCCAGCCCAGTTGAGAC
GCTTGCAAAGAAGGATGATGCTTAGTGTGTGCAAAACCAAGCAATGCAGC
CCGGGCTTGCTTGCTTCCGTCCTGCCCCTGTGAACGTTTCCTTCTTCAAA
AAGCCTTCTTGTGTGCAATCCGAGCGGCTCTGCGCCTCTGCCTG
>rnd-1_family-463#LINE/L2 ( RepeatScout Family Size = 50, Final Multiple Alignment Size = 50, Localized to 24 out of 24 contigs )
ATGTTGACAGGATCCTGGGATCTGTGAAGGCCACNACTTGCNCNCTGGAT
CCCTGCCCATCNTGGCTGCTAAAA
>rnd-1_family-465#LINE/RTE-X ( RepeatScout Family Size = 50, Final Multiple Alignment Size = 50, Localized to 24 out of 24 contigs )
AACATCCTTTCATGGCAGCTAGATACCTGTATAAAATCGAAAGAATNCGG
TTTAGAGGAACGCTGTCGCTAGCGAGACTGAATGCGCTGGATACGGCGAT
GCTTCAGGGGCGTTTCCAANAACCCCTATGGAGATAGGGTCTGCCCCTGT
GGCGGTGCTGANNTAGAAACGACATCGCACGTTCTACTGTACTGCCCTAT
ATATANCCNNATACGGNATAAATATCTGAGAGACNTCCTGATAGAACNNC
AACANTTAAACAAAGAGCAAATCGTTCTTTTGCTGCTTGCGGATGGGGAC
GATCAGATNTCTTCGGCGGTNGCGAGATNCTTGTACGCCGCGAGCCTNGA
GAGGGAAAAATTCCTGTCATCCCTAAATCATCCGGAATTTTGAAATCCAG
TTTATAACCAGTTGGGGTAACCTTTGAGGGAGAAGCTGTTGGTGGGGAGG
GNTTTGACGATGAAGGAGAGGNTGCTGCGGTAGGTTTCTGCACCATCTGC
CCTTGGGGTTTTAATTGTGATTTTATTTATGTTGACTGTATATTTTGTAT
TCTTTATATTTTGTGTTTCTGCCCATCTTGTATT
>rnd-1_family-467#Unknown ( RepeatScout Family Size = 49, Final Multiple Alignment Size = 49, Localized to 24 out of 24 contigs )
CCTCCATTTTGCAAGCATGCCAGCATGACTACTAAACTGCATCCCTAGCC
ATCCTAGTTAG
>rnd-1_family-466#LINE/L1 ( RepeatScout Family Size = 49, Final Multiple Alignment Size = 48, Localized to 24 out of 24 contigs )
TAAACTGGCCGAAATCAGAAGCNATGCCATTGGGNAAGGTTACACAAGTT
AGGGGAGATTGAANGAGATGGGATTTACCGTACGGTCATGATTATATTAA
ATATTTAGGNATNTATATTCCNAGNGATATNNCTAAATTGATTAGNNTAA
ATTTGGATAGAATTTATAAAGATATNNCATTAGATNTNGANAGATGGCAA
AANTTAAATTTTCNTTATGGGGNAAAGTNAATGCNCTNAAAATGAATGTT
NTTCCCAGANTANTATATATTTTGCGNGGAATNCCCATNTATATAACTAG
NAGATATTTTCGTAAATTNAATAGATTGTTTCGANNTTTTTTATGGGGNN
CATCNCCACCGAGAATTTCATTGAAGAAAATGCAGTTACCCGTTGAAGAA
GGGGGGTTTGGTNTTCCAGACTTAGAGNNNTATCATTGGGCGTATTTATT
GNCNAATGCCAGGTGTTGGCAAAAATAAAATGGAGACGAGGACGTCCCCT
GGGCNCAGTTAGAAAGATCTTTTGTAGCNCCNTTGGCGNGATGGACNGCN
TTGGGCTCTAAATATAACGNTCAGGAATACGGTCCTATTACTATTANGGC
ANCTNGGAGGATATGGTGTANCATNGCNAGNAAATTNAAATTTGATCCNT
ATTCGCATGAAAAGCTAACATTATGGGGTAATCCNNATGTTAAAATTGGA
AAGAAAACCATTATGTGGAAAGANTGGATGAGAGCTGGNATTTTTACTTT
GGATCAATTAATNGATGNTAANGATGANTTTTTACCATTCGGCGAGTTAA
AGGAGAAATATAAT
>rnd-1_family-468#Unknown ( RepeatScout Family Size = 49, Final Multiple Alignment Size = 48, Localized to 24 out of 24 contigs )
TGTCAGGACCCAGCTCTGGTCCCCCTCTTCCCTGAATCACAGACACGATG
ATCTCTTGAACATAATCCGTTTATTGATACAAAGCAATGAGCTCAANGTC
CATCTTGACNNNTCAACAGGAATACNCGCACTGAATTCCCNTTCCCACAC
NCGCTCCTTTTCCCTCCCNCTCTACAAGGTCACNCCNCGCCTCTTCTTCT
TCCGACTTTCCCACGCTNNCTTTCTCACCCGCTTCCNAGCAGGTGNCTGG
CCGGCAGATAAGACCTCCATCTCCTCCTCCTCAGCCCCCGCAATGTTCCC
ACGGGACTCCGCCCTTACA
>rnd-1_family-469#Unknown ( RepeatScout Family Size = 47, Final Multiple Alignment Size = 47, Localized to 24 out of 24 contigs )
AGGGAAGGAGGGAAAGCTGAAGACGGGGGGGCAGATAAAGGTAGGTTGGC
TGGTGGGTGGGAAGGAGAGAAGGAAGCAGGAAAAGGGGA
>rnd-1_family-470#Unknown ( RepeatScout Family Size = 47, Final Multiple Alignment Size = 47, Localized to 24 out of 24 contigs )
CCATGCCCCAAGCTATATGATTTTGCCTTTCTGGAATCCCTGCCCGGAGC
TCTTGTCTTTGTGATTCTATTAACTAGTTTGGTGTATCTATTCCTTTGTG
CT
>rnd-1_family-471#LINE/Dong-R4 ( RepeatScout Family Size = 47, Final Multiple Alignment Size = 47, Localized to 24 out of 24 contigs )
AGAGGATTAATACAAATAAAACAGACAGTCGAAGAGGAAAAAAGAGGATT
GAATGATTACATCCGGGCGAGCAAAGAGAAAATGTTAGTTGAAGTGTGCA
AAGAAGGAGTTCTGAAAACAACTGGCACAAAGAAAGANTACAAGCAAGAA
GAACTGCAAAAACGACTGGAAAACTGGAGAAATAAGCCTCTGCATGGNCA
ACACCTGAAGGANACAGAGGAAAAGTAGATCAAATGAATTGGCAATGGCT
GCAGAGGGGAAACNTCAAGAAAGAAACAGAAGGNCTTATATTTGCAGCCC
AAGAACAGGCACTTCAAACCAACGTCATGAAAGCNAAAATTCAGAAAGTC
AGCGGTAACAGCAAATGCCGACTCTGCAAAGAACGGGATGAAACGG
>rnd-1_family-473#Unknown ( RepeatScout Family Size = 46, Final Multiple Alignment Size = 46, Localized to 24 out of 24 contigs )
CTCAGNAGCTTCTGAGAGGCGCGCTGAGGGGCGGGGGGAGCCTAGGGCGG
CGAACATCATGAGTACCGGCACCTCTTTTTCTAGAAAAAA
>rnd-1_family-474#Unknown ( RepeatScout Family Size = 46, Final Multiple Alignment Size = 46, Localized to 24 out of 24 contigs )
TGTACACTTGATTTTTCTTTATACGTGCGTTGAGTAATTCTCATGTTACA
TTCAACGCATGTACA
>rnd-1_family-475#Simple_repeat ( RepeatScout Family Size = 45, Final Multiple Alignment Size = 45, Localized to 24 out of 24 contigs )
TTTTTATTTTATTTTATTTATGATTTCTATACCGCCCTCTTATTCCTCTA
TCTCGAGGCGGT
>rnd-1_family-476#Unknown ( RepeatScout Family Size = 45, Final Multiple Alignment Size = 45, Localized to 24 out of 24 contigs )
GGGGAGGGGTGCTTTGCATTCTTTGAAGTTCTCTTTCTGTTTATTTCTTT
GGGGAAAGGGGGTGATCTTCCCACTTGCTGGGTTCTCCTTTTTCCTCTGA
CCACTCTCCCCCTTTGC
>rnd-1_family-477#Unknown ( RepeatScout Family Size = 45, Final Multiple Alignment Size = 45, Localized to 24 out of 24 contigs )
CCTGGGGAGAGCCCAGAGCCACGGCTGGCAGCAGGAGGGCAGACAAGCAG
CTCTGGGAAGGCAGGGCATGCTCCAGGTGGAGCCAGTGTGGTCTAATGAC
CTTGGAGCCAGACCAAGCCAGCCCCAACTAGCAGCAGCTGGGATTAGGCG
GGGCAGGGAGGCAGCTAAACCAGCAGGCTGATTAGGCAAGCTTTAAGAGC
AGCAGCCAGAGGCTCCTTGGGGGAGGAGTTGTTGGTGTAGCAGACGGAGT
GTGCAAGCCAGGAGTTGGGAAGGGTGCTGTGAACCGCTTCCATGTACTGA
CTGTACAGAAGTCTGCAATAAAGTGGCTGTGCAGAGCTGACTGGTGAGTC
CGGCGTGTGTTTGGGGGAACAGGACCTGGGGAGGCCAGACCTCAGCCCAG
GCAACTACAAGCCCAGCGCNACCGGCGGCCCAGGAGACGGC
>rnd-1_family-478#Unknown ( RepeatScout Family Size = 45, Final Multiple Alignment Size = 45, Localized to 24 out of 24 contigs )
GGGGTGGGGAATCTCCTTTCCCCAGGACTTCAGNGTAGCAGCTCCCTTGT
GGTCTTTGCCTTTGAGACTGGCTGATGACAGGCTTCTGGGGCCTAGCTCT
CTCCACAGCTATCCGGCCCTCCCTGGTCCACAGCCTCTCTGCTCTCCGGC
TTCTCCCACCTCCTAAGGGAGTTCTCTCCNCGATTTCCAGCTCTTCCAAA
ATTCAGCTCTGTCCCTTCTTTCTGAAGGCCTCCCAAACAGCCTTGCTCAG
CTTTCCAGCTCTCTGCCGGTCTCAACAACCTTCAGCTCTCC
>rnd-1_family-479#Unknown ( RepeatScout Family Size = 44, Final Multiple Alignment Size = 44, Localized to 24 out of 24 contigs )
TCTAGGAATCGCCAGGAACTCTATGGTCAGGACTTCCTGTGAGTAGACGA
GGCCTTA
>rnd-1_family-480#Unknown ( RepeatScout Family Size = 44, Final Multiple Alignment Size = 44, Localized to 24 out of 24 contigs )
TCAATCAATCAATTTCTTTATTCGGTCAAAGACCAGCGTTTCAACATACA
ACATACAAATCATACATATAATTTA
>rnd-1_family-481#DNA/hAT-Charlie ( RepeatScout Family Size = 44, Final Multiple Alignment Size = 44, Localized to 24 out of 24 contigs )
GCCTTTCTCAACCAGGGTTCCGTGGAACCCTAGGGTTCCGCGAGAGGTCG
CTAGGGGTTCCGCGAGAGATCGTGAT
>rnd-1_family-482#LINE/RTE-BovB ( RepeatScout Family Size = 44, Final Multiple Alignment Size = 44, Localized to 24 out of 24 contigs )
GGAAGAGCGGAGGACAAGTACAAGTAGCGCTGTACTTAATGACGCAACTG
GATCAAAGCCGAAAGGAAGTTCAGTTGCTGACGTGTATAGAGGCAAAAGG
AAAGTCCAAAGCTGCGCAACACATATAATTGGCACATGGAACGTGAGAAG
TATGAATCAAGGTAAGCTAGAAATTGTAAAACAAGAAATGGAACGTTTAA
ACATTGCAATCCTGGGTGTGAGTGAATTAAAGTGGACTGGAATAGGTCAT
TTTCAATCAGGAAATTACGAAGTGTTTTATTCTGGAAATGAAAAACTCAG
GAGAAATGGCGTAGCGTTGATAGTGAGACGAGAGGTAGCACAAGCAGTCA
GGGGCTATAATGCAAAGTCTGACCGAATCATGTCAATCAGACTTCAAGGA
AAGCCTATCAACATAACCATCATTCAAGTATATGCCCCGACAACAGAAGC
CAAAGAGGAAGAAATAGAAAACTTTTACGCAGGCGTCCAGGAAGAAATTG
ATCATACACCAAAACAGGACATGCTGATAATCATAGGTGACTGGAATGCT
AAAGTAGGAAACAAAGCAGAACCAAATATCATAGGAAAATTT
>rnd-1_family-483#Unknown ( RepeatScout Family Size = 44, Final Multiple Alignment Size = 44, Localized to 24 out of 24 contigs )
AGCATATATAGAAGTAAAGATACTTAAACNCAAATATCCTCCTCTGTTTT
CATTCCAATTCCGCTGTGCATATTAACTCTAAATTTCCATCACCCCTTAC
CTTGCATCTGCGTTTCAGTCCTTCGACAATAGTCACC
>rnd-1_family-485#Unknown ( RepeatScout Family Size = 43, Final Multiple Alignment Size = 43, Localized to 24 out of 24 contigs )
GGGGGGGGGGACGGAGCCGCGCGGGCGCGCCGTCGCGCNCCCGCGGCTTC
GAGCCGGCGGGGGGCGGAGCCGCAGGCGTCATCGGCGCCGCGCCGATGAC
GTCAGTGGGCCCCCGCCTCCTCTTCCGCCCCGGGCCCCCCCAGGGCTGGC
GACGCCCCTG
>rnd-1_family-486#Unknown ( RepeatScout Family Size = 43, Final Multiple Alignment Size = 43, Localized to 24 out of 24 contigs )
TAAGTGGTTCGTAACTCTTCGGAAGTGTTCGTAAGTCTCCAACGGCTGTT
CCCGGGCTTT
>rnd-1_family-487#Unknown ( RepeatScout Family Size = 43, Final Multiple Alignment Size = 43, Localized to 24 out of 24 contigs )
TGTAAGGGAAGATTCCCTTGAGAACCAAGAGGAGGGCGCTGGGAGGANGG
AGCGTCAGGGTCAGGCTGACNTNGCAGAGNTGCAGGGGCGGAGCCGAAAG
CGTTATCGGGGGGCAACTCTGGAATGGAGAAAGCGTTTGCGTTCGNTTCC
TCCCTAGGGGAAGAGATAGCTNGGCTGGGAANCNGAATCCTTAGTCTCGA
GATTCTTGCGAAGTGTGAGGGCTGGACGATGTGTGTGAGCTGACAATAAA
CTACTGACTGAGAACCAGTGGTGANTCCTGCGTCTTTGGNATCCGGTGGG
GACAAGTCCCTGACA
>rnd-1_family-484#Unknown ( RepeatScout Family Size = 43, Final Multiple Alignment Size = 42, Localized to 24 out of 24 contigs )
TTCCGCAGANTGTGTAAAACGGAATTGTTCAGGAGGGCATTTTTATAAAG
GGA
>rnd-1_family-488#LINE/RTE-BovB ( RepeatScout Family Size = 42, Final Multiple Alignment Size = 42, Localized to 24 out of 24 contigs )
GGGGGGGGGACTGCTCGCCCCACCCACTGCTCTGCTATTCTGGGCCTCCT
CCTGGCCAGAGGCAGAGCTGAGTCTGGGGCACAGGAGTGAGCCGCTGGGA
GGTGAGTGCTTTTGCCTTTCCTGAGCTGCCAGGGACGTCATGGTGCGACC
GAATGTCCGGCGGTATAACCGGATGGGCAGGGTGGGCCCGTTAGCCTTGG
TTGGCAGCCAGCCTAAGAGAA
>rnd-1_family-489#LINE/L2 ( RepeatScout Family Size = 42, Final Multiple Alignment Size = 42, Localized to 24 out of 24 contigs )
CCATNATCTTACGTGANTCCTTCAATTTCTGCAGAGTCCCAGTGCAGGCT
ATAGCTGGTATTGACTATATGCTTATTACATTGGGAACTAAGGACAGATT
AGGCATTATGCTTGTTTACCGGCCCCCAAATTCCCCAGCAGCCACCCTCT
CNGAGCTAGCAGAGGTGCTCTCAGACGTTGTATTGNAGACCCCTAGACT
>rnd-1_family-490#Unknown ( RepeatScout Family Size = 42, Final Multiple Alignment Size = 42, Localized to 24 out of 24 contigs )
TAGGCCCCAAGGCCACACTCACCCCNCTCTGGATGAGGGATCACTCCGTC
TGCAGCAGCCTCTCTCCAGCCCTGCTTCTAGGAGTGAACACCCTCCCTTC
TGGTGCGAGGGCTTATATACTTTCTGCCCAGGCACCACCTCCTCACCCGT
GATTGGCTTCACTTTCCCCTCCAATTCTCCCTTGCCCAATCACAAGGCTC
AGAGGGTGCCTGGGAACTGTAGGCCTGNTGCCTAATCTAGATGAGGCTTT
CCTGGGGCCTGCAGGCCTCAATCTAC
>rnd-1_family-464#LINE/RTE-BovB ( RepeatScout Family Size = 50, Final Multiple Alignment Size = 42, Localized to 24 out of 24 contigs )
CATTGGAGACTAGACTTCCCAAATATGTAAAATGTTCCACAGTTTCTACA
GGCTTTCCATCTATAAGTAGGTTGCAGCTGGGTATAGGCAGGTTTTTGTT
GGATTTTTTAATTGCCATAACTTTTGTTTTGTCTACATTTATTTTGAGCC
CTAGTGGTTTTGATTCTTCACAAATTTGATCTACTAGTTTCTGCAGGGCT
GCTTCATCTTTTGCAAA
>rnd-1_family-492#LINE/RTE-BovB ( RepeatScout Family Size = 42, Final Multiple Alignment Size = 42, Localized to 24 out of 24 contigs )
ATAATCATAGGTGACTGGAATGCTAAAGTAGGAAACAAAGCAGAACCAAA
TATCATAGGAAAATTTGGACTAGGATCACGAAATGAAGCAGGAGAGCGAT
TGATAGAATTCTGTGAAGCTAACAATTTGTTCATTGCCAACACATGCTTC
AGGCAACCAAACAGACGTTTGTATACGTGGACATCACCAGATGGCCAGTA
CAGAAACCAAATAGATTATATAATTGGAAGCAGAAGATGGAGAAGCTCTA
TTCTCTCTGCAAAAACAAGACCAGGAGCCGATTGTGGTACAGAC
>rnd-1_family-493#LINE/Penelope ( RepeatScout Family Size = 42, Final Multiple Alignment Size = 42, Localized to 24 out of 24 contigs )
ACAAACATATCTACATGCCTCCAGCTACCATCCTAAACATACCAAACAAT
CCATCGTCTACAGCCAAGCTCTACGCTACAGCCGCATCTGTTCCAATCCT
ACAGACAGAGATTCTCACCTGCGGGATCTACAACAGACCTTCTTGGAATT
AAAATATCCACCTGATGTAGTCAGGAAACAGATTAACAAAGCCAGAATGG
TACCCAG
>rnd-1_family-494#LTR/Pao ( RepeatScout Family Size = 41, Final Multiple Alignment Size = 41, Localized to 24 out of 24 contigs )
TTAAATTGCGTGCTTGAACAGAGCACTCAGCTGCACGCACACCGTTGGAT
ATTGCNCTANTATTGTACTACGGCAGTCATTCACAACTGGATTTTCCTGC
GTGGACAGGACAATCCAGTTGCGAATGATTGCTATAGCANAACGATAGCA
CAATATCCAANNATGTGTGGATGCAGCCTTCACGAAAGAGATCTCCATTC
TCTCCAAGTTTCCGTAAGACGTTGTCTCCTTCTATTACGAGCCGAAATGG
TTTTCATTNGTCATACTACATCTTGTGTTCCTCTCCTGCATAGCTCAATG
TGGACTTCAACAGCTACAGTGAATTTTTAGTAAGGCTTAGTGTTTTTAAA
TGTTGAGNTATAATCAAAGTTANAACCATTGATAGAATTCATGAGAAACC
TTTTTGGCTCGTTGTGTTTTTGAAATTGTATTCAACACTCATCCTGAACT
GGCTCCATTTCTGACCATTCTGTGCAGGTTGAGTGAATGCTCTTTGACAG
ANGCTTGTTGTCAGGATCTTGCCCAAGTTCTTCAGGAAAACNAGAGGCTC
GAAGAATTGGATCTATCTGACAATGAATTAAAAGACACTGGAATGAAGCT
GCTGTGTGAGGGGCTACAACATCCAGAATGTAGACTACAGTCGTTACGGT
AAGTCCCCATGGCTTCTTTTGCAACCCTGGTAACATGCCAGACCATTTTG
CTCAGCACGGAGGACGGGTTCTCCATCCAAGGGAGTAAGGCAGGCTTGTG
ATCTGCTGGATTGTTCCTGGGCTCGTCTTGTTCACGTTGTGTGTGGCTAA
GTACAGCTTCACAGTGTGGAGTCTATGGTATAGCATAGA
>rnd-1_family-495#Unknown ( RepeatScout Family Size = 41, Final Multiple Alignment Size = 41, Localized to 24 out of 24 contigs )
AAGTCCTGGCAGCCGAAGCCTCTCTGGCGGCGGCCATCTTGCCGAGCTTC
TGGGCATGCTCNGAGCATGCCCAGAA
>rnd-1_family-496#DNA/hAT-Charlie ( RepeatScout Family Size = 41, Final Multiple Alignment Size = 41, Localized to 24 out of 24 contigs )
CCAGGGTTCCGCGAGAGGTCGCTAGGGGTTCCGCGAGAGATCGTGATTGA
AAAAAAA
>rnd-1_family-497#Simple_repeat ( RepeatScout Family Size = 40, Final Multiple Alignment Size = 40, Localized to 24 out of 24 contigs )
ACAAAATGGCGGCCGCGGCGGCGCCGGTGTGCCGCGGAGCCGAAAAGGTT
GGGAACCTCTGNTCTA
>rnd-1_family-498#Unknown ( RepeatScout Family Size = 39, Final Multiple Alignment Size = 39, Localized to 24 out of 24 contigs )
CCCAAACCGATTCCAGTCCTTGAGGATCGACTGCTAAGAAAATCAGGAGT
AAGTTGAGCGTGCGGAAAAGC
>rnd-1_family-499#Unknown ( RepeatScout Family Size = 39, Final Multiple Alignment Size = 39, Localized to 24 out of 24 contigs )
TGTCGGGGTCGCTCTGGGTTGGTTAGCGTGGTTAGGCCTTAGGCGCTTGC
TTCCCAAGTAAAAGAGCAACTCTTTCTCTTCGGATCCAAACAACTTAAGA
CTTTATTAATTAACAACAACTTGGAAGGAACAATATCAAAATGCAGAACA
GGGAACAGGAAAAAC
>rnd-1_family-500#Unknown ( RepeatScout Family Size = 39, Final Multiple Alignment Size = 39, Localized to 24 out of 24 contigs )
GGGGGCCTCCCTCCACCACCCGAGCTGGTCCTGTGCGGGCTCCGTGCTTC
CTTCTGCCTNCACAGTGAGGGCACTTCTCCGCCCGCACGCCAGCCCCCCG
CAAAGGGAAAGGAACAGCTTGCGGCACCCTGTACANGAGGGCTGTGTACA
TGG
>rnd-1_family-501#Unknown ( RepeatScout Family Size = 39, Final Multiple Alignment Size = 39, Localized to 24 out of 24 contigs )
ATAANCAGGACAATCTGATCTTGCACAATCTTCTCGCCGACAAGAGGGAC
AANATTACNTATTCGGTGGCCAGATTTTGCCACGCNGCTTGCCGCATNCG
CAAGGCCTTACAGCAGAGCCCAGTCAATCTCTCCATCCCTTTACCTTGCT
GACAGAGCATTTGGTGCAAGGGTCTTTACAACAAGATATTTTGGATACTC
GGGCTATTTNTTTGATTTTGTATTAGTTTTATAGGATTTATTGTATTTTA
TGTATCTTTAATTTAT
>rnd-1_family-491#LINE/Dong-R4 ( RepeatScout Family Size = 42, Final Multiple Alignment Size = 39, Localized to 24 out of 24 contigs )
ATGAAAACGAAAATTCAGAAAGTCAGCGGTAACAGCAAATGCCGACTCTG
CAAAGAACGGGATGAAACGGTTGACCACCTGATCAGTGGATGCAGGAAAA
TCGCNCAGACGGACTATAAACAACGGCAC
>rnd-1_family-502#Unknown ( RepeatScout Family Size = 39, Final Multiple Alignment Size = 39, Localized to 24 out of 24 contigs )
TTGGTCCTTTTGAATGTGGAGAAAGGAACCAATCAGATGGCCAGAAAACT
GCNGCAATCCTATTGGCCCCTTTNNCAAACTTAGAGAGGAGCCAATCCAA
AGTGNGGATTTTCAATCCCTCTCCAACCTATAAGTAACTGGTTGAGAGAA
GTGG
>rnd-1_family-472#Unknown ( RepeatScout Family Size = 46, Final Multiple Alignment Size = 38, Localized to 24 out of 24 contigs )
AGCCTATAGATTCCATTTCTAATTGGTCCCCCCAAACGGAAATTAGGGCA
GATAATGAGATACAGCGGGAGAAACAAGATCCCTCTCTAATTAGACTAAT
CTATGCATTTATGCCCCCTCCCGTCTGTGGAGCTTCTTCTTC
>rnd-1_family-504#Unknown ( RepeatScout Family Size = 38, Final Multiple Alignment Size = 38, Localized to 24 out of 24 contigs )
CCCCCCCATTTCCAGATTGAGAAGAATATGTAGTGTAGGGACCACCCCAC
TCTGCCAGTGCCAGTGTAATCAGTCAGCTTTTGCTTGCAGAGAAATGCCT
GGGTTTGCAACCCTAGTCGATGTGTGTTGCACTTTGTGGCATTACAAATC
CAGAAATCCACCTTCTAGTTGCACGGGGATGGGGTGTAAGAAA
>rnd-1_family-505#Unknown ( RepeatScout Family Size = 38, Final Multiple Alignment Size = 38, Localized to 24 out of 24 contigs )
GGCTTCTTCCCCCGCCTGCCAGCTGGCAGGCGGGCGGGAAGGGCCCCCC
>rnd-1_family-506#Unknown ( RepeatScout Family Size = 38, Final Multiple Alignment Size = 38, Localized to 24 out of 24 contigs )
CCCAGCATGCNTTGCAAACACAAACAGGAAACTTGATTACAGCAAATACA
TTCCAAAAACCCCTCCCAGAGAGAGAAAAGACACAGTGATTAAAAAGCAT
GCAGAG
>rnd-1_family-507#Unknown ( RepeatScout Family Size = 38, Final Multiple Alignment Size = 38, Localized to 24 out of 24 contigs )
CTTCTTCCGACTTTCCCACGCTGCCTTTCTCACCCGCTTTCTAGCAGGTG
GCTGGCCGGCAGATAAGACCTCCATCTCCTCCTCCTCAGCCCCCGCAATG
TTCCCACGGGANTCCACCCTTACA
>rnd-1_family-508#Unknown ( RepeatScout Family Size = 38, Final Multiple Alignment Size = 38, Localized to 24 out of 24 contigs )
GCCCAGGCACCACCTCCTCACCCGTGATTGGCTTCACTTTCCCCTCCAAT
TCTCCCTTGCCCAATCACAAGGCTCAGAGGGTGCCTGGGAACTGTAGGCC
TGNTGCCTAATCTAGATGAGGCTTTCCTGGGGCCTGCAGGCCTCAATCTA
CCTNGGCCTAGGCCCAGGATCATGA
>rnd-1_family-509#Unknown ( RepeatScout Family Size = 38, Final Multiple Alignment Size = 38, Localized to 24 out of 24 contigs )
TCTAGGGCTGGGCTCNCCTTATTTCCAGGAGGCGTCTGCCTGTCCATTGT
A
>rnd-1_family-510#LINE/RTE-BovB ( RepeatScout Family Size = 38, Final Multiple Alignment Size = 38, Localized to 24 out of 24 contigs )
AATTGGAAGCAGAAGATGGAGAAGCTCTATTCTCTCTGCAAAACAAGACC
AGGAGCCGATTGTGGTACAGACCATGAACTGTTGTTATCAAAAATTAGAG
TAAAGCTGAAGAAAAACACTAAGACAATCATAACGCCAAAATATAATTTA
AACAATATTCCCGATGAATTCAAGGATCATGTGA
>rnd-1_family-514#Unknown ( RepeatScout Family Size = 37, Final Multiple Alignment Size = 37, Localized to 24 out of 24 contigs )
ACAATATCAAAATGCAGAACAGGGAACAGGAAAAACAGTCTTGGTTCTTA
AATAGAAAGCAGTTCCCACTTACAGTCTCCTGAGGCTCTTTCTGCCAGAG
TTCTGATGGGGTGGGG
>rnd-1_family-515#LINE/RTE-BovB ( RepeatScout Family Size = 37, Final Multiple Alignment Size = 37, Localized to 24 out of 24 contigs )
CAGTCAGGGGCTATAATGCAAAGTCTGACCGAATCATGTCAATCAGACTT
CAAGGAAAGCCTATCAACATAACCATCATTCAAGTATATGCCCCGACAAC
AGAAGCCAAAGAGGAAGAAATAGAAAACTTTTACGCAGGCGTCCAGGAAG
AAATTGATCATACACCAAAACAGGACATGCTGATAATCATAGGTGACTGG
AATGCTAAAGTAGGAAACAAAGCAGAACCAAATATCATAGGAAAATTTGG
ACTAGGATCACGAAATGAAGCAGGAGAGCGATTGATAGAATTCTGTGAAG

>rnd-1_family-516#Unknown ( RepeatScout Family Size = 37, Final Multiple Alignment Size = 37, Localized to 24 out of 24 contigs )
ACCACAGAGGCGGTGTCCTAGAGTGTCTACACATGCGCAGTGCAGCTCAA
CGGCCAGTTCCCGCCATTTGCTGCACTGCGTGGTGGAGGAGTCTGGAGGT
AAGTACCTCTCCTGGTGGTTCATGGCTGCCTCCC
>rnd-1_family-517#Unknown ( RepeatScout Family Size = 36, Final Multiple Alignment Size = 36, Localized to 24 out of 24 contigs )
ACAATATCAACATAGAACAATATCACAGTATGAGGTAGTATAAATGAGGT
AGTATATATGAGGTAGTATAAATGANGTACAATACATTCAACATTGTGAT
ATCATGAGCAGCATAAGAGACAGGGTACAGAAGATATAGTGTCGTAAAAA
CAATACAAATACAAAATGTAATAGAACAA
>rnd-1_family-518#Unknown ( RepeatScout Family Size = 36, Final Multiple Alignment Size = 36, Localized to 24 out of 24 contigs )
GGTCACGTGACGGGCACATGATGGGTCACGTGACAGGATCACGTGNCGCT
TTGGATGCAGCAGAACACCTGGTTCTGGCTGAAGCCCTTGCACAGAAAAA
TGGGCTATGTGTGGATGAGACTTCATGGATCAAAAACAACAGAACAAACC
TGCACCTGATCTCAAATGCAATACTTTTCAGGGACCAGCTTTACACATTC
AGCTTTGCTGGTAAACAAGGTGCTGGATAACAAACTGTCTGAACTGGCAT
TCAGTATTCACACAGCCTTTTAAGCCTGCCAGAAGAGACCTCACAGTGGG
GATTAAGCTGGTAATATCACTGAACTTTTCAGAGTGGTGCAAATCCTTGC
TGCAAAAGTCACCCATTTCAAATGGGTGGCTTTTGCAGCAAGGGTTAAAA
AAACCCAACAACAACGAGAGCAAGCCTGAAGTCATTCATTCTACAAGTGA
TCTATGTCTGAGTATTTCCAGGCGATTCATTCACTCAAGCCTGCCCATTT
CAACAG
>rnd-1_family-511#Unknown ( RepeatScout Family Size = 37, Final Multiple Alignment Size = 36, Localized to 24 out of 24 contigs )
TTAACTNTTGTTACATTTTGACAACCAGTTCATAAATGGGTACCATATTT
CATTAAATTTATCCAACAATAATCTTCGACTAAATGAGGCCCGTTCCAAT
GTCGCAAGCGTCACCAGGTCCT
>rnd-1_family-512#Unknown ( RepeatScout Family Size = 37, Final Multiple Alignment Size = 36, Localized to 24 out of 24 contigs )
TGTAACAAATATCTTTGGGCTCACAAAACAGGTCAAGACAGAGGGCTCGC
AAACTCAGGTCAAGCACAGATGGCCAGGATTGCACAAAACAAGGAAATAA
AGAAGTTAAAACCCACAGAAAAAGGCTTGGCTAAACTAATCACACAAAAC
AATAGCCAGAGAAAACCCCTCCCCAAGTTACAGAAAGAACCCAGCCCA
>rnd-1_family-519#Unknown ( RepeatScout Family Size = 36, Final Multiple Alignment Size = 36, Localized to 24 out of 24 contigs )
CCCCTTAAAAGCCTAAAGCGCTGNGGGGACCCCCAAAGATGGCTGGTCTC
AGAAAGGCACTCTGGGTCAGCCATGATCTGGCTGAGTTC
>rnd-1_family-520#Unknown ( RepeatScout Family Size = 36, Final Multiple Alignment Size = 36, Localized to 24 out of 24 contigs )
TTTTTTTTAAAGTGAGGCTGCATTCCTAAGAATGCTTTGGTGGGAGTAAG
CCCTACTGAGCAGGCTTGCTCTCTAAAGGATGCCTGTGCCTTTAAGGGTC
TCTCCCAGCACGGCTTTCGCTCTCNGGG
>rnd-1_family-521#LINE/L1 ( RepeatScout Family Size = 36, Final Multiple Alignment Size = 36, Localized to 24 out of 24 contigs )
CCCAATTACNCAATGGANNGAGGACTTGATGTTATTAGCCGCATATGAAC
GNGTNTCNTATAGNCGTAGATTTGCCATGGANAAATATAATGAAATATGG
TTACCATTTATTAGAACTTCTACGTAAAATAGTATATATTTGCATATTCT
CTTGCATTTT
>rnd-1_family-522#Unknown ( RepeatScout Family Size = 35, Final Multiple Alignment Size = 35, Localized to 24 out of 24 contigs )
TTGTAAGGAATGTTGTTCGTGGGAAGCACTGTTGTTCCTTATCAGCCCTG
GCCTCCCTTCCTCCCCCCTGCTTCCCACGAGCCCAGGTGCAGGGCGGTAA
GAGGCCCGCCGATTCCGTGGGAAAAGAAATGCATGCCAGGGAGAGGCTCA
GACCGGACCCGCCTTGAGTCGGTGAACTTAACCTAGGCTAAGGGGAGGAG
CTAGCCAGTTGCAGGAATTCTTGTACGTTCGTGTTTTGTATGCTTCTGTG
AGACTCTTGCTAACTAAATAAATGAATAATTGCTGAACCGTGGTGGATTC
TTGCCTTTCGGGAATAACTGCAGCCNAGCCTTGACA
>rnd-1_family-523#Unknown ( RepeatScout Family Size = 35, Final Multiple Alignment Size = 35, Localized to 24 out of 24 contigs )
CCAGAAGGCTCCCCTTTTCGNCCTGCTGGGGGATACGCTTGCCCGGAGTA
AGCGTANAAGAGCACGCCGGAGGCCGATCGGAGCGCCAGAAGGCTTCCCT
NTTTCNCCTGCTGGGGGA
>rnd-1_family-513#Unknown ( RepeatScout Family Size = 37, Final Multiple Alignment Size = 35, Localized to 24 out of 24 contigs )
ACAAGCAGGTGTCCACGGTGGCGAGGTCGGCGTTTTTCTATCTTCGCCAG
GCC
>rnd-1_family-524#Unknown ( RepeatScout Family Size = 35, Final Multiple Alignment Size = 35, Localized to 24 out of 24 contigs )
CAGGGGCGTTCCCGGGGCCAACGGCACCCAGTGCGGCCCCCTCCAGCGCC
CCCCCGCGGCTTTGCCCCCCC
>rnd-1_family-526#LINE/RTE-BovB ( RepeatScout Family Size = 35, Final Multiple Alignment Size = 35, Localized to 24 out of 24 contigs )
AAGCCTCATTGGATGACTGACGAAACACTAAAAATTGCTAAAGATAGATG
GGAAGCAAAGGTAAAAGGTGATAAAAATAAGATCAGAATTCTAAATGCAG
CTTTTCAGCGACATGCACGTAGAGACAAAGAGAACTACTATAACAACCAG
TGCAAAGAAATAGAAGAGAACAATAAAAAGGTAGAACAAGAGATCTGTTC
CACAAGATCCAAGAAATCAAAGGGAAATTCAAACCACGGCTAGGGATACT
GAAGGATCAACATGGAAATACACTATCCGACCAGGACAGAATAAAGAAAA
GATGGAAACAATA
>rnd-1_family-527#Unknown ( RepeatScout Family Size = 35, Final Multiple Alignment Size = 35, Localized to 24 out of 24 contigs )
ATCACATTTAAGCACATAATACATAACAGCACATAATACATATCACATTN
AAGCACATAATACATAACACATATGCATCCATTATGTCAACACATATCAC
TTATTTACCCAGTCCTGCTTAGTGGCTTGCCCACAGCATATATATCACAT
ATTCCCCCAATTGTCCTTCATGCACGCAGACTTCCTACTTCATTAGGTTT
GTCTAAAATGGAGCCCTTATTATTCCTCACAGCCAGACAAAGGGATCAAA
GGTTTCTCTCCCCCCCCCCATGCCTCCCGCCGCCGGTCAGGCCCTCCTCC
GCCGTCGCTCCCCTCGCCCGATGCCTCCCGCCGCCGGTCAGGCCCTCCTC
CGCCGTCGCTCCCCTCGCCCGATGCCTCCCGCGAGCTGGCCAAGCCCCGG
TCGGGCCGCGCCGCTGGCCCTTTGATGCGGCCGCCGGTCAGGCCCTCCTC
CGCCGTCGTTCCCCTCGCCCGATGATGCCTCCCGCGAGCTGGCC
>rnd-1_family-528#Unknown ( RepeatScout Family Size = 35, Final Multiple Alignment Size = 35, Localized to 24 out of 24 contigs )
CAAAAGCCTAAAGCCCCTGGTTTTCTAGGCCATCACCCCCTCCCACCGGA
GAGGATATCAAATTCTCTCATCTCTTCCTCTATCCCGTTTCCCACGTCTT
TGGGGCAATAAAAAGATTCATCTTCTAGCAAGGTGACAACCAGATACCCA
GATCCCCTCTCCTGGCGTCAAGCCAGCAGGAGTCCACATCAAAAGCCCTC
TGATGTTTCAAGTCAGTGATCCTCAGGAATGAGCCATTTCCTGAC
>rnd-1_family-529#Unknown ( RepeatScout Family Size = 34, Final Multiple Alignment Size = 34, Localized to 24 out of 24 contigs )
TTCTCTTTCTTTTCAGACACGGATGACTGTNTCAAATGCCCAGAAGATCA
GTATCCAAACAAGGACCAGGATGGATGCATTCCCAAGATTATCAGCTTCC
TGTCTTATGANGAACCTTTAGGGATCGNTTTGGCTTCGCTGGCTCTTTCT
TTTTCGCTGATCACAGCTTTGGTNCTAGGAACTTTCGTNAAGCACCGGGA
CACTCCCGTNGTCAAAGCCAACAACCGGAACCTCACCTACACTCTCCTCG
TCTCCCTCCTGCTCTGCTTCCTCTGCTCCTTGCTGTTCATTGGNCAGCCC
GGAAAGGTGACCTGCCTTCTCCGACAAACNACTTTTGGCATCGTCTTCTC
AGTGGCTGTTTCTTGTGTGTTGGCCAAAACCATCACTGTGGTTNTGGCCT
TCATGGCTACCAAGCCAGGATCCGGNATGAGGAAATGGGTGGGGAAAAGA
CTGGCCAACTCCATCGTCNTCTCTTGCTCCCTCGTTCAAGCGGGCATTTG
TACCGTGTGGCTGGCAACCTCTCCTCCNTTCCCAGATGTTGACATGCACT
CCNTGNCTGGAGAAATCGTCCTGGAATGTAATGAAGGGTCNGTCNCCATG
TTTTACTNTGTCCTGGGCTACATGGGCTTCCTGGCCGTCGTCAGCTTCAC
TGTGGCTTTCCTTGCCAGGAAGTTGCCNGACAGTTTCAATGAAGCCAAAT
TCATCACCTTCAGCATGCTGGTCTTTTGCAGCGTTTGGNTNTCCTTTGTT
CCAGCCTACCTGAGCACCAAAGGGAAATACATGGTGGCTGTGGAGATCTT
CTCCATCTTGGCCTCCAGTGCTGGCTTGCTGGGTTGCATCTTTTTCCCCA
AGTGCTACATCATTGTGCTGAGGCCTGAACTGAACAAGAAGGATCACCTA
ATGAGAAAAAA
>rnd-1_family-530#Unknown ( RepeatScout Family Size = 34, Final Multiple Alignment Size = 34, Localized to 24 out of 24 contigs )
TTTTCATCCTGACTGCTGTAAATATGTTTTAGTTTAGATATTTAGATTTC
TTCTCTTTTATTTTTGTAATAGATTCATGGAGCTAGTTTTAGGGAATTTT
TATCTT
>rnd-1_family-531#LINE/RTE-BovB ( RepeatScout Family Size = 34, Final Multiple Alignment Size = 34, Localized to 24 out of 24 contigs )
GAGTTCNTCCTCTTGGAATTCTCNGAGGTCCAGGANCTNCAGATCCTGCT
CTTCTTTGTGCTCCTCGCGCTCTACCTGNCNACNCTGNCTGGGAATCTNC
TGATCGTCGTNCTGATTGCCTTTGATCCCCGCCTNCACACNCCCATGTAC
TTCTTCCTCACGAATCTGGCCGTCNTGGACGTCTGTTNCATCTCCGTCAC
CGTNCCCAAANCGCTGNCCGACTCCCTCACGAACAGCAGGACCATTTCTT
NTTCTGGATGCGTCGCGCAGGTCTTCTTTTACGTTGTNTTCCGGGCGTCG
GATTTTGCTCTTCTTGCGGTCATGGCCTATGACCGCTACGTNGCCATCTG
CCACCCNCTGCANTACGAGTCGATTATGAACAAAGGAGCGTGCATCCGAT
GGCGGCCGGTGCGTGGGTTAGCGGCATNCTCGATGCTGCATTACACACCG
GAGACACTTTTGCGGNTACCTTCTGTGGCTCCAACGNTATCAACCANTTT
TTCTGTGACGTCCCNCAGTTACTAAAGCTCTCCTGCTCTGATCTATACTT
AGCCGAAGTGGNGTTNNTTGTATTTGGCTTTTGCCTTGCATTGGGATGCT
TCGTCTATATCGTTGTNACTTATNTGCANATCTTCGCNACAGTGCTGAGA
ATCCCNTCCGCNCAGGGTCGGAAGAAAGCCTTCTCCACCTGCNCTCCCCA
CCTCACTGTGGTCTCTCTGCTTTTNTTCACTGCNATCTTTACCTATGCAA
GGTCCCTCACGATCNCAACATCTCATGTGGACANGGTNNTTGCTGTGNTN
TATACCGTNCTGCCCCCNNTGNTCAACCCNNTCATNTATAGCNTGAGAAA
CAAAGANNTCAAAGCGGCTTTGCTGAAGGTTTTTAA
>rnd-1_family-525#Unknown ( RepeatScout Family Size = 35, Final Multiple Alignment Size = 34, Localized to 24 out of 24 contigs )
GGGGGATTAATTGTATTAGACCTGAAGCCGCTNACGCCCTGCCTCTGGAA
CTCAGCCAGATCATGGCTGATCCAGAGTGCCTTTCTGAGACTAGCCATCT
TTTGGGGTCCCCNCAGTGCTTTAGGCTTTTAAGGGGGTGCCCTCTAAAAC
AACTAAGGCGAAAGGAGAGGAGGGGACCCGTTCGAGGGGTCTCGGCTGGA
GGAGGGGGCGGGTCCTTACA
>rnd-1_family-532#LINE/RTE-BovB ( RepeatScout Family Size = 33, Final Multiple Alignment Size = 33, Localized to 24 out of 24 contigs )
CTCTTGGATGTTCACCTTAACGTGGTGAGGGGGTTTGAGAGTGTCAGGGA
AGCTGAGAACAATGCCGTCAGGAGCCTGGGCTCTGTCAACAGTCCAAACT
CCTAGCAGGGTCACCCAAGGCGGAATGGTCAAAGCTGAGACACCAGACGA
AGAGGCATCCACCCCCTTCAGGGATCAACGGTCACATCAGCAGAAGAGAA
CTGACAGTTCCAATGGTGATGGGGGCGGAGGAATCCTTGAAGGCAGCTAC
TGGGCAGCAGCAGT
>rnd-1_family-533#Unknown ( RepeatScout Family Size = 33, Final Multiple Alignment Size = 33, Localized to 24 out of 24 contigs )
TGGCTGGCGCTGCTGTGCGCACCAACAGTATCTAGTGGGAGAGGATGGGG
AACTGCTTTGGAGCAATTAGAGGAGGTGGAGTGTATGAAATTAGACTTAC
TGTGCGATCCTTGGATCAGTGCGGGGATCGGGGCCACCGAGGGAGGGAGG
CACGGGGGCACTTTGCCCCCATGTCTCCCTATGGGCTACGCCTGCTGTTT
TGCA
>rnd-1_family-534#LTR/Gypsy ( RepeatScout Family Size = 33, Final Multiple Alignment Size = 33, Localized to 24 out of 24 contigs )
TGTGTGTATTTCTGCCTTGAGGAAGGAGCTGGGACTGGTNCCTGACANTA
ATACACGCACTCCCCTACTCCTATGACAAGGAGGATTCAGAAGCTGAATT
TAGACGACATGGCTACAGCTCCGACAACCGAGGATCTGGCTACATTCCTG
GGATACGCAACAATCTGTTCGGGACACTCAACAGACTGTCAGNNANCTCG
CAACNACCTTGGATGCTACTGTACCNAGAGATCCNCGNGGAGCTCCCTTA
CCCAATCGGCCGAGCGTGACGGTCCGGACTACGGGNAGTCTNCCNGANAA
ATTCGATGGNGACCCCAGNGCCATTNGAGGATTTATCNCNCAGTGTGAAA
TTTACATGGCCGGACGGCCGACAGAATTTAACACGGACGAGACGCGAGTG

>rnd-1_family-535#Unknown ( RepeatScout Family Size = 33, Final Multiple Alignment Size = 33, Localized to 24 out of 24 contigs )
AGTCAGCTGGGCTGGGGAAGGAGCACAGGAGTGAGCCGCTGGAGAGGTGA
GTGCTTTTGCCTTTCCTGAGCTGCCAGGGAGNAATTAACTGAGGTTTGCT
GTGTGTGTGAACAAGGTTTGAGGGTGAGTGGGTGCTTTTAGCCTGCAAGG
GAGTAGTTTCTGTTTGTTTCT
>rnd-1_family-536#Unknown ( RepeatScout Family Size = 33, Final Multiple Alignment Size = 33, Localized to 24 out of 24 contigs )
GATCGGGGGCTGGAAGGAATGGAGGCAAAGAGGCAGAGTGAAGCCCGAGG
GGGGGGGGAGAAGG
>rnd-1_family-537#LINE/L2 ( RepeatScout Family Size = 33, Final Multiple Alignment Size = 33, Localized to 24 out of 24 contigs )
GCTTTTGATACCATCGATCATGGTATCCTTCTGGACCGCCTTTNCGGGTT
GGGACTGGGAGGCACCGTTTTGCGGT
>rnd-1_family-538#DNA/hAT-Blackjack ( RepeatScout Family Size = 33, Final Multiple Alignment Size = 33, Localized to 24 out of 24 contigs )
AGGGTTGCCAACTGTCCAGGATTGTCCTGGATTATCCAGGAATCTTACCT
GGAACTCTGGGGCAGCCAAAATGCTGCCCCAGAGTGTTTTGGGCATGCGC
AGAAACTACAATGTAGA
>rnd-1_family-540#Unknown ( RepeatScout Family Size = 33, Final Multiple Alignment Size = 33, Localized to 24 out of 24 contigs )
TTTTGATTTCTTCTGAGTNAAGATCTGGTGTCAATAACTCTGCCCACGGG
CCAAGCCTTACTCGGACGCTACATATATACACACATACTCCCAGGAGGCT
GGGCATACCCAGAGGGTTTGGGGGGAAATCCCCTAGCTTCATGGTCACCC
CTGCCATAAGCTAAGGAAAGGGGGATTATACATATAAGGGGTTGGTGGCA
GTGGCTATCTAAGTAGGAGCAGTACCTGAGAGGCTACATAACTGCCTNCC
TGGGGCCTGCCCCTACACGGATCTCTTAACGGGATCCATCACA
>rnd-1_family-541#LINE/RTE-BovB ( RepeatScout Family Size = 33, Final Multiple Alignment Size = 33, Localized to 24 out of 24 contigs )
AATCATAACGCCAAAATATAATTTAAACAATATTCCCGATGAATTCAAGG
ATCATGTGAAGAACAGATTTGCGTTACTGAGTTCAATGGAAGGTGAGCCA
GAAGAATTGTGGAATGAAACCAAAGACATTATCAAGGAAGAAAGCGCAAA
GACTATTCCGGTAGTCAAAAGAAACGAAAAGCCTCATTGGATGACTGACG
AAACACTAAAAATTGCTAAAGATAGATGGGAAGCAAAGGTAAAAGGTGA
>rnd-1_family-542#Unknown ( RepeatScout Family Size = 32, Final Multiple Alignment Size = 32, Localized to 24 out of 24 contigs )
GGGTCCAACTNTCTGCGGTGGACTCTGTGAAGAGCTTGGGGGTCTGGCTG
GAT
>rnd-1_family-544#Unknown ( RepeatScout Family Size = 32, Final Multiple Alignment Size = 32, Localized to 24 out of 24 contigs )
TGAAACCAGGAACAACCACATCGTGAGAGATTGTGGGGGCCCCAGATGTC
CTTGATCTAATGCTCCAATGTATTGTCTGCGTGCATGAAGGACAATTGGG
GGAATATGTGATATATATGCTGTGGGAGATGATGGTGTGTCCCACGCGAT
GAGTGGGCNCACTCGCTGGGATCTCACCACTACTTTGTACTACTNTGGGG
CCAAACCTGATTGTTGGGGGTACAGTGTTGAAATAGCGGACTGTGTTGAA
ATGGTGGACTGTTTTTGACAACTGAGGGG
>rnd-1_family-545#Unknown ( RepeatScout Family Size = 32, Final Multiple Alignment Size = 32, Localized to 24 out of 24 contigs )
CCTAATTCGCCATTTCCCTTCTCCCCCCCCCCTCGGGCTTCACTCTGCCT
CTTTGCCTCC
>rnd-1_family-539#LINE/L1 ( RepeatScout Family Size = 33, Final Multiple Alignment Size = 32, Localized to 24 out of 24 contigs )
TTTTTAAACGAAAACAGTAAAAAGAAACAGATAAACCAAGGAGTTAACAC
CGTGGAAATATAACAAACAGATCACCCTAGTGAACTAACACCTCGGTGCA
CAAAGATAGGTGAAAATAGATAGTTACAATCTGGGCTGGGTATGAGGGAA
ACTTACAGACATTTTCAATACTACTTAAAATGGAAAGAAAGAAAAAACAA
GATTCTATATATGTCGATAATTCCAATAGGTATGAATACCTAGGGGATCA
CATTAATTACAGATCTGTTTTATAAATACATTCCATATAGCTTTATATCT
ATTACTCTTCATATTGCGATAATATGCGGCTTTCTCAAAAGTGGCTAATT
TTGCAAGCTCTTCTATCCATATTGTAACTTCAATTTTTTGTTTATCTTTC
CAATGTTGTAAAATTATNCGTTTNGCAACAATTAGAGCACGAAATATCCA
ATACTTTTGTTCTTTGTTCAGACCCCATTCTTCCGGGATATATTGTAACA
ATATAGTTTTATCATCAAATATTAATTGTTTTCCGATCACCTTTATAATA
ATACATATTATTTCATCCCAAAATGATCTGATTTTTTCACAC
>rnd-1_family-546#LTR/Pao ( RepeatScout Family Size = 32, Final Multiple Alignment Size = 32, Localized to 24 out of 24 contigs )
ACTGTTGGATATTGTNCTANTATTGTACTGTCGCAGTCATTTACAACTGG
ATTTTCCTGCGTGGACAGGGCAATCCAGTTGCGAATGATTGCTATAGCAN
AACGATAGCACAATATCCAAGNATGTGTGGATGCANCCTTCACGAAAGAG
ATCTCCATTCTCTCCAAGTTTCCGTAAGACGTTGTCTCCTTCTATTACGA
GCCGAAATGGTTTTCATTNGTCATACTACATCTTGTGTTCCTCTCCTGCA
TAGCTCAATGTGGACTTCAACAGCTACAGTGAATTTTTAGTAAGGCTTAG
TGTTTTTAAATGTTGAGNTATAATCAAAGTTANAACCATTGATAGAATTC
ATGAGAAACCTTTTTGGCTCGTTGTGTTTTTGAAATTGTATTCAACACTC
ATCCTGAACTGGCTCCATTTCTGACCATTCTGTGCAGGTTGAGTGAATGC
TCTTTGACAGANGCTTGTTGTCAGGATCTTGCCCAAGTTCTTCAGGAAAA
CNAGAGGCTCGAAGAATTGGATCTATCTGACAATGAATTAAAAGACACTG
GAATGAAGCTGCTGTGTGAGGGGCTACAACATCCAGAATGTAGACTACAG
TCGTTACGGTAAGTCCCCATGGCTTCTTTTGCAACCCTGGTAACATGCCA
GACCATTTTGC
>rnd-1_family-547#Unknown ( RepeatScout Family Size = 32, Final Multiple Alignment Size = 32, Localized to 24 out of 24 contigs )
ACCTCTGGGAGAGGACAGAGTTGTGAGGACTGTCTCTGGTGATGAGCAGA
CCTCGTACCCTTTAGTCTGACTCTTGGGANAGGGCAGGCTGGTGTGGGTG
GAATCCTGTGTGTGTGAAAGATTCTAACCTGGTGGCTAGTCAGTGAAAGC
CTGTTTGNACTTGAAAGCATTAAAGGGAATTNAAATCACANTCTGAAGCC
ATAACTAGCT
>rnd-1_family-548#Unknown ( RepeatScout Family Size = 32, Final Multiple Alignment Size = 32, Localized to 24 out of 24 contigs )
AATCAAGTTTCCTGTTTGTGTTTGCAANGCATGCTGGGCTGCCTGAAACT
CCACCCCCTCTCTTCC
>rnd-1_family-549#LINE/RTE-BovB ( RepeatScout Family Size = 32, Final Multiple Alignment Size = 32, Localized to 24 out of 24 contigs )
TGTTTGCACTTCGCTCGCCACTTTGCGCGATCTGCGGCGTCCTGTGGGCC
AATGTTAAGATCCCGCATGTCCTTATTCAGTCGGTCGAGCCATCGTGTCT
TTGGTCGTCCTCTTGGTCTCCGGCCTTCTGGGTGCAGGTTTAATGCCGTT
TTCGCAATGGAACAGTCATTGCTACGCCAAACATGGC
>rnd-1_family-550#Unknown ( RepeatScout Family Size = 31, Final Multiple Alignment Size = 31, Localized to 24 out of 24 contigs )
ACATGCTTATACTGTTAATCTGGGGATAGTGAAATAAAGTCTTTTTGATT
TCTTCTGAGTNAAGATCTGGTGTCAATAACTCTGCCCACGGGCCAAGCCT
TACTCGGACGCTACATACATACACACATAC
>rnd-1_family-551#Unknown ( RepeatScout Family Size = 31, Final Multiple Alignment Size = 31, Localized to 24 out of 24 contigs )
CTACTTGACCTAGAAGAAAATAAAAGCAAACACATGCAAAACTAGCTAAT
TAGATACATGTTACCTAGGTGAATGTAGGATCCNTAATTCTCTTCCAGTT
AGACACCGGAAGGGTCTCTTTGCTTAGGTGGAGAGTTACAAAAGTCCCAC
AGATGTTCACATCCTGAGTCTGAGA
>rnd-1_family-552#Unknown ( RepeatScout Family Size = 31, Final Multiple Alignment Size = 31, Localized to 24 out of 24 contigs )
ATCTCCACCTTCAGAAACGAATCNGGAATGAGATAAAGGTAAGACNCNTG
TTNCTGGTCACACACATCAGATGGGATCTTGAGAACCTTGGGTCACATTC
CATTCAGCACTGAGATGGCTGTTCTCTTTCTTTTCAGACACGGATGACTG
TNTCAAATGCCCAGAAGATCAGTATCCAAACAAGGACCAGGATGGATGCA
TTCCCAAGATTATCAGCTTCCTGTCTTATGANGAACCTTTAGGGATCGNT
TTGGCTTCGCTGGCTCTTTCTTTTTCGCTGATCACAGCTTTGGTCCTAGG
AACTTTCGTNAAGCACCGGGACACTCCCGTNGTCAAAGCCAACAACCGGA
ACCTCACCTACACTCTCCTCGTCTCCCTCCTGCTCTGCTTCCTCTGCTCC
TTGCTGTTCATTGGACAGCCCGGAAAGGTGACCTGCCTTCTCCGACAAAC
NACTTTTGGCATCGTCTTCTCAGTGGCTGTTTCTTGTGTGTTGGCCAAAA
CCATCACTGTGGTTNTGGCCTTCATGGCTACCAAGCCAGGATCCGGNATG
AGGAAATGGGTGGGGAAAAGACTGGCCAACTCCATCGTCNTCTCTTGCTC
CCTCGTTCAAGCGGGCATTTGTACCGTGTGGCTGGCAACCTCTCCTCCNT
TCCCAGATGTTGACATGCACTCCNTGNCTGGAGAAATCGTCCTGGAATGT
AATGAAGGGTCNGTCNCCATGTTTTACTNTGTCCTGGGCTACATGGGCTT
CCTGGCCGTCGTCAGCTTCACTGTGGCTTTCCTTGCCAGGAAGTTGCCNG
ACAGTTTCAATGAAGCCAAATTCATCACCTTCAGCATGCTGGTCTTTTGC
AGCGTTTGGNTNTCCTTTGTTCCAGCCTACCTGAGCACCAAAGGGAAATA
CATGGTGGCTGTGGAGATCTTCTCCATCTTGGCCTCCAGTGCTGGCTTGC
TGGGTTGCATCTTTTTCCCCAAGTGCTACATCATTGTGCTGAGGCCTGAA
CTGAACAAGAAGGATTACCTAATGAGAAA
>rnd-1_family-553#DNA/hAT-Tip100 ( RepeatScout Family Size = 31, Final Multiple Alignment Size = 31, Localized to 24 out of 24 contigs )
CCCCCCCGTCCACTTGGCGCCCTAGGCGACCGCCTAAGGCTGCCTAGTGG
ACCAGC
>rnd-1_family-554#Unknown ( RepeatScout Family Size = 31, Final Multiple Alignment Size = 31, Localized to 24 out of 24 contigs )
CAGTGGCGTTGCGAAGCGGCGGGGGGCCCGGGGCGGTGGAGGAGCTGGGG
GGG
>rnd-1_family-556#Unknown ( RepeatScout Family Size = 30, Final Multiple Alignment Size = 30, Localized to 24 out of 24 contigs )
CCCCAGTGCCGGCCCAAGACATTCTGCTGCCTGAGGCGAAAGACAAAATT
TGT
>rnd-1_family-557#Unknown ( RepeatScout Family Size = 30, Final Multiple Alignment Size = 30, Localized to 24 out of 24 contigs )
GATAGCCACTGCCACCAACCCCTTATATGTANAATCCCCCTTTCCTTAGC
TTATGGCAGGGGTGACCATGAAGCTAGGGGATTTCCCCCCAAACCCTCTG
GGTATGCCCAGCCTCCTGGGAGTATGTGTGTATATATGTAGCGTCCGAGT
AAGGCTTGGCCCGTGGGCAGAGTTATTGACACCAGATCTTNACTCAGAAG
AAATCAAAA
>rnd-1_family-558#Unknown ( RepeatScout Family Size = 30, Final Multiple Alignment Size = 30, Localized to 24 out of 24 contigs )
CAGTGGCGTTGCTAGCCCTGGCGGCGCCCGGGGCGAAGACACAATGGTGT
GCCCCTCCTGCGCGCGCGCGCCACCGGCGCAACCCTAGGTGACGTGACAG
GCCGTCACGTGACCTCGTCATGTGACGGCTGCATGCCCCCGTCATGTGAC
CTCATCACGTGACCAGGTCACGTGACGGGCACATGATGGGTCACGTGAC
>rnd-1_family-559#LINE/CR1 ( RepeatScout Family Size = 30, Final Multiple Alignment Size = 30, Localized to 24 out of 24 contigs )
GGGGAGACATGATAGAGGTTTATAAAATTATGCATGGGGTGGAGAAAGTG
GA
>rnd-1_family-560#Unknown ( RepeatScout Family Size = 30, Final Multiple Alignment Size = 30, Localized to 24 out of 24 contigs )
CTGGAGCTGGAACCANCNCTCAAGGNCTGTGGCCTTGCGAACTGGTTGAA
CCAGCAAGGCTCCCTCTCAGCTCAAGGCTTAAGTAGGCTGAGAGGGAAGC
GGCTCCACCTGCTCTGGAAGCAGCACCTGGGACTCAT
>rnd-1_family-561#Unknown ( RepeatScout Family Size = 30, Final Multiple Alignment Size = 30, Localized to 24 out of 24 contigs )
TGTCAGGNACCAGTCCCAGCTCCTTCCTCAAGGCAGAAATACACACACAG
TCCTTAGTCCCAATCCGTTTTATTCATAGATCAAACTTCATCTCGACAGA
AACATAGAATACACGCACTGAAAGCATATCCCCACAGCTCTTGCTTTTCA
CTCCCAGCTCACAAGGTCAGACCCCTCCTTTTGCGTTTAGTTTGCCTCCC
GTTGCCCTCTGTTCTCAGCCGCTTGGATGCAGCTGCAGGGCCAACTGATA
AGGTTGGCATCTGCTCTTCCTGACTCCCTTGGTTCCCACGGGACCCAGCT
CCTACAATCACCTCCCA
>rnd-1_family-562#Unknown ( RepeatScout Family Size = 30, Final Multiple Alignment Size = 30, Localized to 24 out of 24 contigs )
TGTGAAGGTATTTTCCCTTGAGAANCCAGAGGTGGTAGCTATGGAAACGG
ATTCTAGGGAGGCGAGGAATGTGAGGGAANTTTCCCTTGAGAACCNAGAG
GAGGGCGCTGGGAGGANGGAGCNTCAGGGTCAGGCTGACCTNGCAGAGNT
GCAGGNGCGNAGCNGAAAGCGTTATCGGGGG
>rnd-1_family-563#LINE/L1 ( RepeatScout Family Size = 30, Final Multiple Alignment Size = 30, Localized to 24 out of 24 contigs )
TAAAATTTTATATCAGGAACCNACGTCTAGGGTNAGGGTNAATGGGATAT
GTTCCCCAGCCTTTGNGCTACANAGAGGCACGAGACAAGGNTGCCCNCTC
TCNCCNTTNATTTTTAATATATGTTTGGAACCATTGGCACGTGCGATTAG
ACAAAATAATGANATTNANGGANTGCTTCATAATNACATCGAGAATAAGT
TGGCNTTATATGCNGATGATATTATNCTATTTGTNTCTAAACTNGATACN
TCNNTTCCAGTATTNATGAANCTGATTCAAAGATTTGGCCATATCNGGAT
ATACAGTAAATTGGNCGAAATC
>rnd-1_family-543#LINE/RTE-X ( RepeatScout Family Size = 32, Final Multiple Alignment Size = 30, Localized to 24 out of 24 contigs )
TAAAGCNAAAGCCCGNGCCCAACTTCTGTNTGGCGCNGAGATNGGNCCTT
ACACTNCTCTGGGGCCCATGGAATCAGTNCAAACNAAATTCCTGAGGGGT
ATNTTTCGGGTTCCNCCCTGCGTNNCTAACGTCATNATNTGNAGAGAGGC
AGGATTGGCCCNGATAGGGTCCCTAATAA
>rnd-1_family-564#Unknown ( RepeatScout Family Size = 30, Final Multiple Alignment Size = 30, Localized to 24 out of 24 contigs )
AGCTGAGTCTGGGGAAGGAGCACAGGAGTGAGCCGCTGGAGAGGTGAGTG
CTTTTGCCTTTCCTGAGCTGCCAGGGAGNAATTAACTGAGGTTTGCTGTG
TGTGAACAAGGTTTGAGGGTGAGTGGGTGCTTTTAGCCTGCAAGGGAGTA
GTTTCTGTTTGTTTCTGTCTGTCTTTTGTGTTGCCGATTGAGGAGGGCCT
GTTTGCCTGGGG
>rnd-1_family-565#Unknown ( RepeatScout Family Size = 30, Final Multiple Alignment Size = 30, Localized to 24 out of 24 contigs )
TCACGTGNCGCTTTGGATGCAGCAGAACACCTGGTTCTGGCTGAAGCCCT
TGCACAGAAAAATGGGCTATGTGTGGATGAGACTTCATGGATCAAAAACA
ACAGAACAAACCTGCACCTGATCTCAAATGCAATACTTTTCAGGGACCAG
CTTTACACATTCAGCTTTGCTGGTAAACAAGGTGCTGGATAACAAACTGT
CTGAACTGGCATTCAGTATTCACACAGCCTTTTAAGCCTGCCAGAAGAGA
CCTCACAGTGGGGATTAAGCTGGTAATATCACTGAACTTTTCAGAGTGGT
GCAAATCCTTGCTGCAAAAGTCACCCATTTCAAATGGGTGGCTTTTGCAG
CAAGGGTTTAAAAAAACCCCAACAACAACGAGAGCAAGCCTGAAGTCATT
CATTCTACAAGTGATCTATGTCTGAGTATTTCCAGGCGATTCAATCATTC
ACTCAAGCCTGCCCATTTCAACAGCACCAGACAAAGCCAGTGAGCAGTCT
GAGTCTCCTTTGAAGAATACTCTCCAGGCTGATGTGGAAGCCAGTCTTCC
AACACTGCAGTGCAAGCAAGCCCTTTTAGGTAGCCCACTAGGCCAGATAG
CCAAACACCACACCCACCGGGGGGGGGGCAGATATAGAAAAATAATACAT
GAACAAAAATTTTCTAGTTCCAGTGGTCTGAGGAGGAGAACATTACCAAG
GGCGCTGCTGCAGCACATGAAAGAAAGGTGAGAGGACAGGCAGTTTCTCT
AAGAACTCTGGTTGGGGTGAAANATGGAAATGACACCTAAAATCCTATTT
CTGTCTAGAAGATTCCAAAATGATGCTGCTCTGCACACAGACACAAAGCC
CANACCACACTTGCACAGACCATGAAGAACAGGCCA
>rnd-1_family-566#Unknown ( RepeatScout Family Size = 30, Final Multiple Alignment Size = 30, Localized to 24 out of 24 contigs )
CCCTTAAAAGATGCCTGCCATTCACACCCCCTCAAATGCCCTGGCAAACA
AGCAGGCTTT
>rnd-1_family-568#Unknown ( RepeatScout Family Size = 30, Final Multiple Alignment Size = 30, Localized to 24 out of 24 contigs )
AGGTTCATATACTNTTCACCACAGTACAGGGATCACCCCTCTTCCTTAGA
GGCTATTTCCCTTAAGGCAGGGACTCCACTTCCCGTGCCTTATNTCAGGA
CCCTTCAAGATCCTCCTNAGGACTGCCTTCTCNCTCAGAGACCAGTCCTC
AACTGACTCTTCACTCCCACAGAACTCTCAACTGTCTCT
>rnd-1_family-555#Unknown ( RepeatScout Family Size = 31, Final Multiple Alignment Size = 30, Localized to 24 out of 24 contigs )
CAGGCCGAATCTCCAATCCTGAAACCAGGCTTTCCCTCAAAGGCTCAGTG
CAGAAGATTAAGTCTAAGGTATGCCCTCTTTCATGT
>rnd-1_family-569#Unknown ( RepeatScout Family Size = 30, Final Multiple Alignment Size = 30, Localized to 24 out of 24 contigs )
GGCTGCCACCACTCTGGTATGGGTTTAACTGGGGAGGGCCCAGAGCACCC
TCCCTACCCCAGGCTACTCCCTCTCCAGGCTGAGTATGCCTTCTGCGTGA
CCAAATGAGGCGTGAGGACCCAGGCAGAGTAACAAAAA
>rnd-1_family-570#Unknown ( RepeatScout Family Size = 29, Final Multiple Alignment Size = 29, Localized to 24 out of 24 contigs )
TGACTACAAAAGTAAAAGTTCTCCGGGCTTATAGGCCGTGGTCCATTGAA
TTTTAAAACCTCTAAAAATTCCCCATTAAATCTTAAAAGTTCTAAAAACT
CCAACTTTTAAAACTTCTAAAAATTCCCTGTGGAACCTTTAAAAATTCTA
AA
>rnd-1_family-571#Unknown ( RepeatScout Family Size = 28, Final Multiple Alignment Size = 28, Localized to 24 out of 24 contigs )
TCCCTGAGGTGCAGGCCTCATGCCAGGGATGGAAGTAAATGTGGCTCTTT
TGGT
>rnd-1_family-572#Unknown ( RepeatScout Family Size = 28, Final Multiple Alignment Size = 28, Localized to 24 out of 24 contigs )
TTCACAACTCCACTCTCCAAGATATAAGGACAGATGGACTCACATTCTAG
CTGTATCTGAAGAAGT
>rnd-1_family-573#Unknown ( RepeatScout Family Size = 28, Final Multiple Alignment Size = 28, Localized to 24 out of 24 contigs )
CCAGAAGGGACGGGAAACCCCGGTGCTTTACAGGGGGAATTCAGGCTCCA
TCCAGGCGCAAGCGATCGTGCAGAAACAGCCC
>rnd-1_family-574#Unknown ( RepeatScout Family Size = 28, Final Multiple Alignment Size = 28, Localized to 24 out of 24 contigs )
GGTTGCAGTTGCTGGCGTGGATCGGGACCCTGAGATTGTANCTACCACCA
TGCTGGGTGCAGTGGGCGTCGTGCCAGACGTCGCGGCAATTTGGCCCACG
CCCGAGCTGGACCAGAGGAACGTCTGTACCACTGAGCCTACCTTGAAGGC
AGAGACTGGAGTGGAGGAGAGCGGCGGTGAGCTTGCATTTGGGCTTAAGG
TGGAGGCAGGGACTGTGGCTGACATTGGTGGCGAGGAAAATTCCGTCGCT
TTTGCCTCCCAGCAACCTAATTGCTTCAAAAATGACTTGCCCTTGCCCTG
CAAGATTGCTGAGGAAGCGGCTTCAGCTGAGTTTGTGCTGGAGAACGGAG
TTGGAGTGGCTGCAGCTCCCGTGTGTGCGCTTGACATGGGGGGAGAGGAC
ACGTGTGCTTCCAGTGGAGGGACCTTGGAGGGCTCCTCTGGCGCTGGGTC
GGGGAGCATGACCGGGCCGGACGCTGGAGTCCTGCACCGGGTGGTCCTTG
CCTTGCCTGAACTGCTTGGAGGGGCCAGCACTGAGACTTCGCCTGTGCCC
GGGAGCAGCGGAGCGGCGAGTGCANTGGATTACAGCGCTGCCTTGCAGCA
GCTTTGGGATCTACTGGTTTCTTTTCCATGTCCTGGCGGGGGGCCGGCTT
CCCTTTTCCCCTCTGGAACTTTGATGAGGCGAGGGGGGGCAGCCTGTGTG
CCTGACTTTCCAAGTGCTGAAGAGGGGGAGAGTTTGTTTTCCACGCTGTG
CGTACAAGCCTCTGGAACTTTTTCGCTTGCCTTTCATGAGCCTCTCGGAG
ACCCGGGGGGAGGGGGCAAGCCGGGCTCTCTGCNGGATTGTCGTTTAACT
GTTTGCCTTCCTGACATGGCTTGGTTTGCTGTTCGTCTCTCTCTGGGAAT
GCTGGTTTCTGTGATGCAGGNTTTNCCTTCCCGGTTTCTCACGGGCTGTT
TCTAGGTTGCAGAGGGCCTGCTGCCCGCAAGCCCTGAAAGGGGGGGGGGA
ACCTGCTGGCTATTGCTTTGACTCCTCTGGTGCAGGAGGGGGAGTTTCGC
ATGGAAGAGGGTTTTTTTTTATTTTCTTCTTTTATTGGGCTTTGCTTATT
GCTTATCTCTCTGTCAGTTTTCGTTGCTATTTGGGGGGAGACGTGGGTCT
GCTGGGGGAATCTTTGCTTGCAGCTGGGGATTGTGCACTCTTGTTTTGTG
TATTTTTGTTTGTTT
>rnd-1_family-575#Unknown ( RepeatScout Family Size = 28, Final Multiple Alignment Size = 28, Localized to 24 out of 24 contigs )
CTAATTAGATACATGTTACCTAGGTGAATGTAGGATCCGTTAATCTCTTC
CAGTAGACACCGGAAGGGTCTCTTGCTTAGGTGGAGAGTTACAAAAGTCC
CACAGATGTTCACATCCTGAGTCCGTGATCTGAGCAAGGGACTTCCCAAC
GTCC
>rnd-1_family-503#LINE/CR1 ( RepeatScout Family Size = 39, Final Multiple Alignment Size = 28, Localized to 24 out of 24 contigs )
CTTCTGAGGGGAACCGAAGCGGCAATCTGTCGGCCGGACTTGCAGGTAAG
AGAGGTTTGCTGCCTTCCAGGGGCCAAAGTTCGGGACGTAGCAGATAGGC
TCCCAAGGCTCTTTAAGCCCACAGACTATTACCCTCTTATAGTAGTACA
>rnd-1_family-577#Unknown ( RepeatScout Family Size = 27, Final Multiple Alignment Size = 27, Localized to 24 out of 24 contigs )
GCACCATGCGAGGCTCCTGGGCGTTGGGGTCCGGGGATCGCGTGGCTGGC
GCTGCTGTGCGCACCAACAGTATCTAGTGGGAGAGGATGGGGAACTGCTT
TGGAGCAATTAGAGGAGGTGGAGTGTATGAAATTAGACTT
>rnd-1_family-578#Unknown ( RepeatScout Family Size = 27, Final Multiple Alignment Size = 27, Localized to 24 out of 24 contigs )
TGTGACAGGGTCAGGCTGGGAAGGGCACAGGCTTACCTGAGTCCAAGAGG
CGTGCAGCCTGGGGAGAGCCCAGAGCCACGGCTGGCAGCAGGAGGGCAGA
C
>rnd-1_family-579#LINE/RTE-X ( RepeatScout Family Size = 27, Final Multiple Alignment Size = 27, Localized to 24 out of 24 contigs )
GGGCCCTATCCTTAGCNAGGATGGGAGCACTGCCCCACCATTGGATCCAG
GGTAAATATCANGGAATCCCCCGCTCAGAGCGGCTNTGTCCCTGTTCTCG
CAGGGAGGTGGATTCATTAGNGCATCAATTTTTTGTCTGCCCTCTCCAAN
CGGAATCCAGGAATAGATNTCTGGCCCCNCACCTGACGGAACGTGCAGGT
CTGACCCAGNCNCAAATNCTGGCAAGCCTCTTAGAAAGTGAGGACAAGCG
NTGTATGGAGGNGGTAGCNAAATTCTGCCATGCCGTNTTGTGCTCTCAGA
GATCGTCGGCNGGGGGCTCTAANGNGGACAAATAAGGATNCACTGAAATA
ACCTAGAGGTCCGAGTTAGACGGCGGATCGGTCTTGGTCGGCCAGCCTGA
GTACGGTTTTCTATATGGGGTGCAGGGTTTTCTTAACTTTTGTGTATGTG
TGTTTGTGAAATGTGTTTTGGTCTGNCGACCGTATTAATAAA
>rnd-1_family-580#Unknown ( RepeatScout Family Size = 27, Final Multiple Alignment Size = 27, Localized to 24 out of 24 contigs )
AGCAGCAAAAAGCAGCACTTCCAGCCCCAAATTCTTCCCTAGATTGAGAC
CGCCGNCCTGGTCTCTGTTTGTGNGGCTGTTCTGAGGTGCCTCTGTTCTT
GCTCTGACACACAGCATACCGTCAGNAAGACCGACNCTCCGGAAATGTCA
CGGAGCAGCGGCCAGACGAGACTTTCGGACGGGGGTTCGTCATGGTCCCT
TTCGGACGAGGAGCCGGTGAGCAGCAAAAAGTAGCACTTCCAGCCCCCCA
ATTCTTCCCTAGATTGAGACCGCCGNCCTGGTCTCCGTTTCTGGGGCTGT
TCTGAGGTGCCTCTGTTCTTGCTCTGACACACAGCA
>rnd-1_family-581#Unknown ( RepeatScout Family Size = 27, Final Multiple Alignment Size = 27, Localized to 24 out of 24 contigs )
CTTTACAGAGCTTAACAGAATCCACACTACGCAGAGCTNCCCCGCTGCCC
CTGCCTAACTAATCCCCGGGAGCCGCAGTCCCCTCCCCTCTCAGCTCAGC
TCTCACCCACGCCGACTTTCCTGTGAGAACTCAGATAAGACCTTCCCTTT
CTCAGGCCGCGGCCCTTATCTCCTCAAGGTCTCCCTCCGTTCCCAACTAG
CAACTGCCAGTTAACCCCTTACA
>rnd-1_family-576#Unknown ( RepeatScout Family Size = 28, Final Multiple Alignment Size = 27, Localized to 24 out of 24 contigs )
TGTTTTCCGCAAACCGGGCACTTATTTATGGTGTCTGAATGTCACGAATA
CCACACACCATCGGGAGGAGGCAAAAGACTCTTTATTTTGGCCAAAGCAA
GAATCTGACTCCCCGGTAATAAAAACCTTCCAGGAGAGCCCCGAACATAA
TTGTGCAGAAGATTATAAACTCCCNAAATCACCATTCTTTACATTACAGA
CTATCCAATTGGCTGTTAATAACTTTTACACCTTGCTATTGGCTCCACAT
TCTAAAATGCATAAATAAG
>rnd-1_family-582#LINE/Penelope ( RepeatScout Family Size = 26, Final Multiple Alignment Size = 26, Localized to 24 out of 24 contigs )
AACTACTTCAGATTTGATAACAACTTATTCCTCCAGATCAATGGTACAGC
CATGGGCACCCGCATGGCCCCACAGTATGCCAACATTTTCATGGCCGACT
TGGAGCAACGTTTCCTAAACTCCTACCCA
>rnd-1_family-583#LINE/RTE-BovB ( RepeatScout Family Size = 26, Final Multiple Alignment Size = 26, Localized to 24 out of 24 contigs )
ATGATGAGTGACACAAGGAAACTAGAGATAGTGCTGGAAGATGAGACTCC
CAGGTCGGAAGGCACTCAATTGGCTACTGGGGAAGAGCGGAGGACAAGTA
CAAGTAGCGCTGTACTTAATGACGCAACTGGATCAAAGCCGAAAGGAAGT
TCAGTTGCTGACGTGTATAGAGGCAAAA
>rnd-1_family-584#Unknown ( RepeatScout Family Size = 26, Final Multiple Alignment Size = 26, Localized to 24 out of 24 contigs )
TGNTAGAAGTTTAGCAGAGAGCACGTGTAGCACAGCAAAGCGTGGATGTT
GGCTG
>rnd-1_family-586#Unknown ( RepeatScout Family Size = 26, Final Multiple Alignment Size = 26, Localized to 24 out of 24 contigs )
TGGTTTTGACTGCAGTTTCCTTGAAAATGCCGGACGCAGTTCCTGGCGAA
ACGTCGGAGNTTTTAGAATTTTTAAGGTTCNACGGGGAATTTTTAGAAGT
TTTAAA
>rnd-1_family-587#LINE/RTE-BovB ( RepeatScout Family Size = 25, Final Multiple Alignment Size = 25, Localized to 24 out of 24 contigs )
CCCCCAGAGGGACAGGGGCTTGGCGTGCCCTGGGGGCTTGCGTGCTCCAA
TGANGCTGAGGGCTATGCTGGCAGTAGCCAGCTGCTAGNAGGGTCTCCCA
AGCCAGACAGGCCTCAGCNGAGAAGCCAGACTAACNNTGTTCCAAACCCA
TAAAAATATGGTGAGACAAAAGAAACGGAATCCTATACCGGNTCGGTCGT
CGCCCGGGTCAACAAGGACCGCGGCTGGTGTTATGGCTCCTGGGCATCGG
TCGACAAATGGGCTACAGGGCTCAGCTGCTTCTGTTGGGCAACCAGGGCA
GACAGCTGNNGAGCTACTGGAAGAACCAGCAAGGCGGAAGAAGTGGTCAN
CNGAAGAAAATCGAGCAATCATGCGATGTTACTTTGAATCAAGACCAAAA
GTGAGAGGA
>rnd-1_family-588#Unknown ( RepeatScout Family Size = 25, Final Multiple Alignment Size = 25, Localized to 24 out of 24 contigs )
TTTTTTATTTTCACGATTATATATCAGTTTACAACATATGTAATACATAA
TACATTCCATAATAACCCTCGNGTGAAGTAGTGCCGTCACCACCCCGACC
CGTTATGGCATCGTCGNAGCTATTTATATAATTGAGAGGATCCAATATCG
ATTAACAGTTCAATACCCGTGAGGGTTACANAGCCCNTAGCCCGTCATTC
AAAAACAACACAAGGCACAGAGGTTGCCATCGTCATCAGAGATCTTACTT
AAACTATCAACTAATCATCTAATCACGTTTTACAAATTGCNTCCAAATTT
GATCATATTGTTGTAACCGGGACCTTCTTCTAAAAATAGCTCTTTCAAAG
GCCG
>rnd-1_family-589#LINE/RTE-BovB ( RepeatScout Family Size = 25, Final Multiple Alignment Size = 25, Localized to 24 out of 24 contigs )
CTGACTAGACTTGACCATGTCACAAATGTGGATGTGCGAAGAACCCTCGG
TGTTGCACCAATACAAGAAAAGATGCAAGAGGCACGCCTGAGGTGGTACG
GCCATGTTTGGCGTAGCAATGACTGTTCCATTGCGAAAACGGCATTAAAC
CTGCACCCAGAAGGCCGGAGACCAAGAGGACGACCAAAGACACGATGGCT
CGACCGACTGA
>rnd-1_family-567#LINE/RTE-BovB ( RepeatScout Family Size = 30, Final Multiple Alignment Size = 25, Localized to 24 out of 24 contigs )
AAATAAATGTAGACAAAACAAAAGTTATGGCAATTAAAAAATCCAACAAA
AACCTGCCTATACCCAGCTGCAACCTACTTATAGATGGAAAGCCTGTAGA
AACTGTGGAACATTTTACATATTTGGGAAGTCTAGTC
>rnd-1_family-590#Unknown ( RepeatScout Family Size = 25, Final Multiple Alignment Size = 25, Localized to 24 out of 24 contigs )
TCAACTGCCTCACTGGCAGTTAAGCCATGGAATTCTACCCCCGCACTGCC
TGTCAGTCAGGGTTTGCAGACTGGTGAAGTGCACCAGCATTTNGCT
>rnd-1_family-591#LINE/Penelope ( RepeatScout Family Size = 25, Final Multiple Alignment Size = 25, Localized to 24 out of 24 contigs )
CTCCTACCCACTCATACCTCTTTTGTACCTGCGATACATTGATGACATTT
TCATCATCTGGACACATGGTAAAGAAGCCCTGGAGAAATTTCACCAGGCA
T
>rnd-1_family-592#Unknown ( RepeatScout Family Size = 24, Final Multiple Alignment Size = 24, Localized to 24 out of 24 contigs )
AAGATTTATTTATTTACAGGTTGTTGNTAAAGAACAGATCAGCAGCACAG
GTCTCC
>rnd-1_family-593#Unknown ( RepeatScout Family Size = 24, Final Multiple Alignment Size = 24, Localized to 24 out of 24 contigs )
GCAAGCAGAGGCGGCATTCANGCCGAGAAGAGCAGCAGGATAGCAAGGTG
ACTCAGCGGTGGAGAGGATTCCTCCATAGGTGTGACCCTTGGCTTGTTCC
TCACTACGGTACGCCTCCTGGTGCTCGGCTTGTGTTTCCTGTCCCCANCT
CTCTTGGTCTGCTGCCTACGGNCCTGGCCTTGACCATGGTGAGGTCATAA
CTCTGGCTCCCCNTCTTCCTGTCATGTGATGTNCTGTCACGTGCTTGCAG
TTCAGCGGGTCCCATGCTGCCACCTGGGGCTAAAGGTGNGT
>rnd-1_family-594#LINE/RTE-X ( RepeatScout Family Size = 24, Final Multiple Alignment Size = 24, Localized to 24 out of 24 contigs )
CAGACTCTGTCCCTGCNCCANCNCAGAAGTTGAATCNACNGAGCACTTTA
TTCTACGCTGCCCGNTGTACGACTCTCTCCGGANATCAATATTAGATCCT
CTGGGGCTCCGTGGNAGGCACGATGAAGTCACGGAGCTNTTATCGGCTCT
CCTATCCGACCACGATCCCTACATNTCTCTGCAGGTCGGGAAATTCTGCG
CTAAAGCGCAAGCTGCAAGAGNAGCCCGNACGTCGCCATCCCAATCTAAA
GATGACGATACAAATTAG
>rnd-1_family-585#Unknown ( RepeatScout Family Size = 26, Final Multiple Alignment Size = 24, Localized to 24 out of 24 contigs )
AGGACATGCCACCAGGGTCTTGGGGGAGAGAGGAAGGGGCAGAGAGGGCG
ACCGTCCGCAACCATCGACTCTCCCTACCAGAATTCGATCTCCTCTGCCG
CCCTCCCCCATACCTCCCACGACCAACGAGGACTGGGATGGCGGCCCCCC
CTGTCTCCTCCGTCCCCTCCCCCATCTCTCCCAGGCACGACCACCCACAC
ACTCTTCCCACTCGCACC
>rnd-1_family-595#Unknown ( RepeatScout Family Size = 24, Final Multiple Alignment Size = 24, Localized to 24 out of 24 contigs )
GGTGGCGAGGCAGGCTTTTTTCTATCTCCGCCAGGCCCGTCAGCTGTCCC
CCT
>rnd-1_family-596#Unknown ( RepeatScout Family Size = 23, Final Multiple Alignment Size = 23, Localized to 24 out of 24 contigs )
TTGCTGGACAGAAATCTTAACATCTCTGTTAAGCTTGCCCACCCAGAAAT
ATACTTTGCCCCTTCTGTGCCC
>rnd-1_family-597#LINE/Penelope ( RepeatScout Family Size = 23, Final Multiple Alignment Size = 23, Localized to 24 out of 24 contigs )
TATGCCATCAATGCCCCTAGTTATGTGCGTGACACCACGGACTTCCTGAG
GAAAATACAATCTATCAACAGCCTTCCAGAAAATACTATTTTGGCCACCA
TGGATGTGGAATCTCTGTACACCAACATCCCACACAAAGATGGACTACAA
GCCATAAGGAACATGATTTCAGACAACACCACAGCTGACCTTGCCACCAA
ACTCTGCCAT
>rnd-1_family-599#Unknown ( RepeatScout Family Size = 23, Final Multiple Alignment Size = 23, Localized to 24 out of 24 contigs )
TCCAGGCGGAGACAGTTCCTCTCAGACTGACCTCTGCCTCCCTCCCTCCC
T
>rnd-1_family-600#Unknown ( RepeatScout Family Size = 23, Final Multiple Alignment Size = 23, Localized to 24 out of 24 contigs )
TGTTTGTTTCTGTCTGTCTTTTGTGTTGCCGATTGAGGAGGGCTGTTTGC
CTGGGGNTGATTGCTGGCCCCACCCACTGCTGCTGCT
>rnd-1_family-601#Unknown ( RepeatScout Family Size = 23, Final Multiple Alignment Size = 23, Localized to 24 out of 24 contigs )
TTTTATTTTATTTATTTCTATCCCGCCTGATACTCCTCAGTTTCTAGGCG
GC
>rnd-1_family-602#Unknown ( RepeatScout Family Size = 23, Final Multiple Alignment Size = 23, Localized to 24 out of 24 contigs )
AGTGCTCAAGTCTTCTATGCAGTCTCCTTGCATAAGACAACTGGATACCA
CAGGATCAGTGCAAAATCTTGATCCTGATNATTACAGCCCTGTAATAACA
ATGTGATTGCAATAATATCAATCATTCTAAATTTACCCGCCCCAATTACC
ATTTACACATACATGAATTTCAGTTACCTTATTCAAGGTGA
>rnd-1_family-603#Unknown ( RepeatScout Family Size = 23, Final Multiple Alignment Size = 23, Localized to 24 out of 24 contigs )
GCAGTCAATCCCCCACCTCCATCATTTCTGCTGCCCCCTTTTCCCCACCT
CCATNATTTCCCAATAGACCTCCCCTGCCCCCTTTTCCCTTGTCTTCTTT
TGCTCAGTCACCCACCTCCCCCTGTTCAGTNCATCACCATTTTGNCTGTA
ATTTATCATCAGNCATTATCATTTCCTCCAGTCATTAACAGTTCCTCCCC
TCAGCCCCACTGTAAGCAGGTTTGTAANCCACAGCAGCACACAGAACGCT
TCCATTGACGAAGAATCCTATGTATCCTATGAATCTTATGTATACAAGCA
GGAAGATCTGAGCTTGACACGCAAACAGAACTAGTTTGTCCTCTCTCTCT
CTCT
>rnd-1_family-604#Unknown ( RepeatScout Family Size = 22, Final Multiple Alignment Size = 22, Localized to 24 out of 24 contigs )
CACTGGCGTTGACAGCCCGGGGCGGTGGGGGCGGACCGCCCCGGGCCTCC
CGC
>rnd-1_family-605#Unknown ( RepeatScout Family Size = 22, Final Multiple Alignment Size = 22, Localized to 24 out of 24 contigs )
TGTCATGTGCTACTCCCGCCCAGACTTCCAAAGGAGCACACAGGTCTCTT
CATTAATCCACTTTATTCAACAAGCAAAGCAGTAAGCATTCAGATACTNC
AAGCAGCCCGTTCCTNGGGTTACAGAGCTTAACAGA
>rnd-1_family-598#LINE/L1 ( RepeatScout Family Size = 23, Final Multiple Alignment Size = 22, Localized to 24 out of 24 contigs )
TTCTGGGAGCAAGTGTTCTCTTATATTAATGACACATTGGGCACACAATT
GAAATTTCTCGATACCCATGTNATNTTGAATTATATTCCACTTGCTTGGA
AACTTAANAAAGGGCANCGTNTGTGGATTNATCGNGCNCTNNTAGTGGCN
AAAAGAATAATTTTAAGACAATGGAAGCAGGCTGATAAGATTTGGTTATC
CCATTGGAAAGANGAAATGTTGAGATTGGCTNCATTAGAGCGAGTAACAT
ATAGACGCCGNATGCAATCAAATATATTTCAAGANATATGGTTTACGTTT
ATAAATAACTTTAATTTAGGAGATCGGCATTAGTAAAGCACTGTAGCGCT
CTGAATTGAATACTGCTGTGT
>rnd-1_family-606#Unknown ( RepeatScout Family Size = 22, Final Multiple Alignment Size = 22, Localized to 24 out of 24 contigs )
TTTTTTATTTTCACGATTATATATCAGTTTACAGCATATGTAATACATAA
TACATTCCATAATAACCCTCGNGTGAAGTAGTGCCGTCACCACCCCGACC
CGTTATGGCATCGTCGNAGCTATTTATATAATTGAGAGGATCCAATATCG
ATTAACAGTTCAATACCCGTGAGGGTTACAGAAGCCCNTAGCCCGTCGCT
CCAAA
>rnd-1_family-607#Unknown ( RepeatScout Family Size = 22, Final Multiple Alignment Size = 22, Localized to 24 out of 24 contigs )
GAGGCTGTCCTGCCCCTGAAAGGNAAAACAGCCACTCAGCNGTTTCATCC
CTGAGCCTATGGGAG
>rnd-1_family-608#Unknown ( RepeatScout Family Size = 22, Final Multiple Alignment Size = 22, Localized to 24 out of 24 contigs )
TGTCATGTGCTACTCCCGCCCAGACTTCCAAAGGAGCACACAGGTCTCTT
CATTAATCCAACTTTATTCAACAAGCAAAGCAGTAAGCATTCAGATACTN
CAAGCAGCCCGTTCCTTGCTTTCAGGGCTTACAGAATCCACACTACGCAG
AGCTNCCCCGCTGCCCCTGCCTAACTAATCCCCGGGAGCCGCAGTCCCCT
CCCCTCTCAGCTCAGCTCTCACCAA
>rnd-1_family-610#Unknown ( RepeatScout Family Size = 22, Final Multiple Alignment Size = 22, Localized to 24 out of 24 contigs )
GAACTACTAGTACTGAGGTAANTTTTGAAACTATATACACGCAGTGCTTT
TCCACAGACTGATTNCTCTGACTTTNCACAGACAGAGGTTCATATACTNT
TCACCACAGTACAGGGATCACCCCTCTTCCTTAGAGGCTATTTCCCTTAA
GGCAGGGACTCCACTT
>rnd-1_family-611#LINE/L2 ( RepeatScout Family Size = 21, Final Multiple Alignment Size = 21, Localized to 24 out of 24 contigs )
CCAGATCTGGAAAGTGCTGGTCCCACTGCCCTAAATGGCTTGCGGCCAAG
ATACTATGCTTGAAGGACCGCCTCCTCCCATCTGAACCTGCCCATCAATT
AAGGCCTGCTCTGTGTCCCCCCTCCATAAGAGGTGAGGTGGNGACCAGAG
ACAGGGCATTTTCAGTGGTGGCACCTCGCCTNTGGAATGCCCTCCCCTTG
AGGCTTGCCTGGCACTGAACTTTTAAGGTTAATATATACTCAGGCATTTT
GCTAATTTGCTCTTT
>rnd-1_family-612#LINE/RTE-X ( RepeatScout Family Size = 21, Final Multiple Alignment Size = 21, Localized to 24 out of 24 contigs )
CAGGGTTTGCCCCTGTGGCNTGGAGCGGGTTGAGACCACAGCNCATTTCC
TTCTGCACTGCCCNTTCTACAATGCTGTAAGGGATAGGTTCGTTGTGCCA
TTNATTAGGAAGTTCAGTGACCAGTCTGATTCC
>rnd-1_family-613#Unknown ( RepeatScout Family Size = 21, Final Multiple Alignment Size = 21, Localized to 24 out of 24 contigs )
CACCGCCTTGAAATATCGGAATGATAAGCGCGGTATAGAAATCCAGAAAT
AAATA
>rnd-1_family-614#Unknown ( RepeatScout Family Size = 21, Final Multiple Alignment Size = 21, Localized to 24 out of 24 contigs )
GCCTTGCTGTATGTCAAAGGTTGAAACGTATCACACTTCCATTCTCCTGT
GCAATTTTGGAGAAATATGGGAGTTTGTCAAAGAACCCACAGAAACCCGA
ATNCTTNGATGAC
>rnd-1_family-615#Unknown ( RepeatScout Family Size = 21, Final Multiple Alignment Size = 21, Localized to 24 out of 24 contigs )
GGGCTGGATGTTGTCGCCTGCACGTGGTCAGCCTGCTATTACTGAACGAC
GACTAGCCATCTGGTCTGATCAACCATTTGGTGAAACTTGCGCTATCGTG
ACTCTACATTCACATAGCGTAGATCCAAAGCTTCAAGAC
>rnd-1_family-616#Unknown ( RepeatScout Family Size = 21, Final Multiple Alignment Size = 21, Localized to 24 out of 24 contigs )
CTCTCAACTGTCATTCTCAACTGNCTCACTGGCAGTTAAGCCATGGAATT
CTC
>rnd-1_family-617#Unknown ( RepeatScout Family Size = 21, Final Multiple Alignment Size = 21, Localized to 24 out of 24 contigs )
TGCAGGGACCTAATTAGCGTCTGCAGGCCAGCCTCAGCTTCGGAGCTCGA
CTTTTGCAGGGACCTAATTAGC
>rnd-1_family-618#DNA/hAT-Charlie ( RepeatScout Family Size = 21, Final Multiple Alignment Size = 21, Localized to 24 out of 24 contigs )
TAGANCAGTGATTCCCAAAGTGGGCGGTACCGCCCCCTGGGGGGGCGCTG
GATTGCCCTAGGGGGGCGCTAAGAGGCAAGGGGG
>rnd-1_family-619#Unknown ( RepeatScout Family Size = 21, Final Multiple Alignment Size = 21, Localized to 24 out of 24 contigs )
TGTTGACATAGTGGTTTACTTTGAAAACTAAGGGGTCATTGTAGTGGATT
ACTTTGAAAACTAAGGGATAATTGAAAACTAAGGGT
>rnd-1_family-620#Unknown ( RepeatScout Family Size = 21, Final Multiple Alignment Size = 21, Localized to 24 out of 24 contigs )
GAGGAGGAAGTGATCCAAGATGGCGTGGAGAGCTTAGCTCCAGCGAGGGT
TCTCTGCACTTTGAGCTCATTCCGCTGTCTGAGGGCTACCGAGGGGTTCN
GAGGGAGCNTACCTGGACGTNGGAAGNTTTGGTGAGTCGGGGGGGAGCTT
TTGTTACTTGTTTTGTCCTGTTTTT
>rnd-1_family-609#LINE/L2 ( RepeatScout Family Size = 22, Final Multiple Alignment Size = 21, Localized to 24 out of 24 contigs )
CTCTCTCAGGGTTGCTTCCCTAGTTCCTTGAAGGAGGCCATNGTTAGGCC
TCTNCTGAAGAAGCCCTCTTTGGATAAAAA
>rnd-1_family-621#LINE/L2 ( RepeatScout Family Size = 20, Final Multiple Alignment Size = 20, Localized to 24 out of 24 contigs )
AGGAGGAGTGACTTGGGACAGGCACACCATATCATTTTCTTCTAACCAAG
TCTCTGTTAAGCAAGCCAGATCAATTTGTTC
>rnd-1_family-622#Unknown ( RepeatScout Family Size = 20, Final Multiple Alignment Size = 20, Localized to 24 out of 24 contigs )
TGTTGGAATATGGCAATGCCGTGTGTACAAACCAGAGCTACACAGAACTC
TTCTTCGAACNAGAATCGCAGGGATAGANGCAAGCAGGAAGACAAAGAAG

>rnd-1_family-623#Unknown ( RepeatScout Family Size = 20, Final Multiple Alignment Size = 20, Localized to 24 out of 24 contigs )
GGATTATCAAGGGGCACCTTTGTTTTCGCCTTGCCCCTGGGCTGC
>rnd-1_family-624#Unknown ( RepeatScout Family Size = 20, Final Multiple Alignment Size = 20, Localized to 24 out of 24 contigs )
TAGCAAGTTTGGCTGAGCGGAGACACAGCAGCTGCGTGNTTCCTCTGCAC
TTTGAGCTCNTTTGCNGCGATCTGAGGGCTACCGAGGGGGTTCNGAGGGA
GCTTACCGGACGTNGGAAGNTTTGGTGAGTCGGGGGGGAGCTTTGTTGGT
CTTTTTGGTCTGTTTGTTTCAGTTCTGTGTGTGTTTATTTCATCTAGCAC
GTGCCTCCGGGTTGTAGAAAAGCTAGCAGGTTNGGTTGAGCGGAGGCGAG
CAAGTTNGGTTGAGCGGA
>rnd-1_family-625#Unknown ( RepeatScout Family Size = 20, Final Multiple Alignment Size = 20, Localized to 24 out of 24 contigs )
GGGGGGGAGGCTCTCGGAGGCTATCTCTAACCTTGAAATTCCATTGTCCG
CCCCC
>rnd-1_family-626#Unknown ( RepeatScout Family Size = 20, Final Multiple Alignment Size = 20, Localized to 24 out of 24 contigs )
GCAGGCACTAGGACCCAGGGGGATCCAGGCGGGGCTGCCCTCGTGCCGGG
AGCTNAGAGGAACAGGAGACAAACTCAGACANACAGGACTGAAACAAACA
GGACAAAACAAGTAACAAAAGCTCCCCCCCGACTCACCAAANCTTCCNAC
GTCCAGGTANGCTCCCTCNGAACCCCTCGGTAGCCCTCAGACAGCGGAAT
GAGCTCAAAGTACAG
>rnd-1_family-627#Unknown ( RepeatScout Family Size = 20, Final Multiple Alignment Size = 20, Localized to 24 out of 24 contigs )
AATCTCATATCTTTGTAAATAGTTGTAAATAAAGTTTGATTCTCTTTTCC
TTGTTAATCCCTG
>rnd-1_family-629#Unknown ( RepeatScout Family Size = 20, Final Multiple Alignment Size = 20, Localized to 24 out of 24 contigs )
AAAAAGCGATTAGCAACAGGGCAAGACTCGAGGGAAAACTCCCAATGCAG
AAACAGCCC
>rnd-1_family-630#Unknown ( RepeatScout Family Size = 20, Final Multiple Alignment Size = 20, Localized to 24 out of 24 contigs )
CAGAAGCACTTTTCGGCGCCGCCAAGATGGCGGCGCCCATGTCGGGTGCC
CCCG
>rnd-1_family-631#LINE/RTE-BovB ( RepeatScout Family Size = 19, Final Multiple Alignment Size = 19, Localized to 24 out of 24 contigs )
CCCACGTGGAAGACCGAAACAACGGTGGCAAGATACAATCAACGCAGACA
TGAAAATTGCCAACCTACACCCAACTGATGCATTTGATCGCGTGAAATGG
CGCACCCAGATCCATAAAGCTGACCCCGCCCCTGCGGGAATAAAGCAAAG
ATGAAGAAGAAG
>rnd-1_family-632#LINE/RTE-BovB ( RepeatScout Family Size = 19, Final Multiple Alignment Size = 19, Localized to 24 out of 24 contigs )
TTGCCATATGTTGCAGCTGCTAGGCTGATACGTCTTGTTATTTCCGTTTC
ACAGGTAGCATTGTTGACTACAGTACTGCCCAGATA
>rnd-1_family-633#Unknown ( RepeatScout Family Size = 19, Final Multiple Alignment Size = 19, Localized to 24 out of 24 contigs )
GACCTTCATTTGGTGCTAGGCTTCTGTGCCTTGAAATCTACAAAGGTTCC
TTGAAATCTAC
>rnd-1_family-634#Unknown ( RepeatScout Family Size = 19, Final Multiple Alignment Size = 19, Localized to 24 out of 24 contigs )
GGATTTCATGCATTTTGTGTTTTCCTTTGTGCTCTCCTTGAATTTTTCAA
ATTCCTGNTGATTGCTTCATTTTTCCTATGTGGCCTCATTCCTCATGTTT
CCCCCTCCCTACTTCTTCCATCTTGCCTGTGTGTTGTGTCTTTTCCTGGC
TTCCTCCATCTTGTCCATTAATTTCTGTGCTTTTCCCTTGTCTCCCTCA
>rnd-1_family-635#Unknown ( RepeatScout Family Size = 19, Final Multiple Alignment Size = 19, Localized to 24 out of 24 contigs )
GCAGGGCCATTGACTGGGGAGGTTCCGCCTCCTACAGGCTCCTTGAAGCC
AGCTAATTTGCATGACCCTGCCCGGGAGCGAGTAGGAGGCGTTACCCATC
AGAGGATGACT
>rnd-1_family-636#LINE/Penelope ( RepeatScout Family Size = 19, Final Multiple Alignment Size = 19, Localized to 24 out of 24 contigs )
AACTTTCACCCCACCATCAACCTGACGATGAACCAATCTATGCAAGAAAT
ACATTTTCTGGACACTACTGTAAAAATACATGATGGACGCATAGA
>rnd-1_family-637#Unknown ( RepeatScout Family Size = 19, Final Multiple Alignment Size = 19, Localized to 24 out of 24 contigs )
CCTCCTGATTAAATTCCCCTGGGTCCGGATTTCATGCATTTTGTGCTTTC
CTTTGTGCTCTCCTTGAATTTTTCAAATTCCTGNTGATTGCTTCATTTTT
CCTATGTGGCCTCATTCCTCATGTTTCCCCCTCCCTACTTCTTCCATCTT
GCCTGTGTGTTGTGTCTTTTCCTGGCTTCCTCCATCTT
>rnd-1_family-638#Unknown ( RepeatScout Family Size = 19, Final Multiple Alignment Size = 19, Localized to 24 out of 24 contigs )
GCCGCCGGCTGCCAGCCAGGCGGCCCCACAAGGAGGCCGGACCAAGCCAG
CCTCCCAACAGCTGTGGGGCGGGGGGCGGAGCTGCGGGGTGGGCCGGCAG
TCGGCCCACCCCTCAGCTCCGCCCACCCCGCCCCTGGTGAGGGGCCGGGC
CAGCGGCAGCAGGGCCGCAAGGCCCAGCCTCCCAACAGCCGGTAAAGGTA
AGTGGGGGTGGGGT
>rnd-1_family-628#Unknown ( RepeatScout Family Size = 20, Final Multiple Alignment Size = 19, Localized to 24 out of 24 contigs )
TCAAGGATTGGAATCGGTTTGGGCACGGTTCTTCCGCACGTCTGCCCTCC
CTC
>rnd-1_family-639#Unknown ( RepeatScout Family Size = 18, Final Multiple Alignment Size = 18, Localized to 24 out of 24 contigs )
GTCCTCTTGCCCCCTCATCTCCCTAATTTACCGAAGTGGGAATAATAATG
GGCTTTNTGTTGNGCGATNTGTACTTGGAATGNGTTGTCTCCTNTGCCGT
CACTTGATCTGTNTACTCTGAGATGTGTTGGATGTTATTTGTTTTTATAT
GTTGTTTTATCTCTGAGAGCTGGTCTATGACCGTAATAAAATTCTGATTC
TGAT
>rnd-1_family-640#Unknown ( RepeatScout Family Size = 18, Final Multiple Alignment Size = 18, Localized to 24 out of 24 contigs )
CCCACCGAGGGGGCCGCGCCGGCGGCTGCCAGCCAGGCGGCCCCACAAGG
AGGCCGGACCAAGCCAGCCTCCCAACAGCTGTGGGGCGGGGGGCGGAGCT
GCGGGGTGGGCCGGCAGTCGGCCCACCCCTCAGCT
>rnd-1_family-641#Unknown ( RepeatScout Family Size = 18, Final Multiple Alignment Size = 18, Localized to 24 out of 24 contigs )
CTACTGTTTGTAACCAAATAATAATTTAGAGCCTTAACGAAAAAGGGCCA
ACA
>rnd-1_family-642#SINE ( RepeatScout Family Size = 18, Final Multiple Alignment Size = 18, Localized to 24 out of 24 contigs )
ATCACCTTCCATGCTGTCAGTTTCTTATTGCTGAGCATGGTTGCAAAGTT
GAAGAAATCAGGGCGTGTTGTCTCTCATTGTAAATATTGGCTAGAAGAGA
ACNTCTCAAGATGGCCAAGGAGCTGGAATTCTGAGCACACGCTTGGCGTG
CATCTCCATGGTCCTCAACGTTTCCAGGACAGAGAAGGACNTCTACTTGA
GNCCCNGGAGANCTGCTGCCGGTCAGAGTAGGCAGTGCTGAGCTCGANGG
ACCAAGTGTCTGACTCAGCAAAAAAGCAGGTCCTCTCCTAGCCACAGAGA
CCAGGACCTCTTTGGGAAACGTGGGCATCAGGAATAATTTCTGTCCTCT
>rnd-1_family-643#Unknown ( RepeatScout Family Size = 18, Final Multiple Alignment Size = 18, Localized to 24 out of 24 contigs )
AAGGTCCTCAATCCATTGAATTACAGGAGGTGGGCATTTATCTTTCCAGT
GTTGT
>rnd-1_family-644#Unknown ( RepeatScout Family Size = 18, Final Multiple Alignment Size = 18, Localized to 24 out of 24 contigs )
ATCAGGATCAAGATTTTGCACTGATCCTGTGGTATCCAGTTGTCTTATGC
AAGGAGACTGCATAGAAGACTTGAGCACTGGGACTGTGAAGGAATTGGAC
TTGGCTTACCCCAATTTGCTCCAAGCAAGGAACAGATCATCCTCTGAATT
TA
>rnd-1_family-645#Unknown ( RepeatScout Family Size = 18, Final Multiple Alignment Size = 18, Localized to 24 out of 24 contigs )
AAGAAGACAAGGAAGGGGTTAATGCATAGATAGTTAAACAGATAGAGAGG
GTCTCTTCTTTTCCCGCTGTTACCTGAGTCCCTTCCTGTAACTGACCAAT
GGCATAGGGCAATATCCTGGTTCTTCTTCCCAGACTGCAACTCACCTCTC
CCTTTGTTGAGACTAGATGTAGGTAGCCATGTAGAGCAGACGTGTTTTAA
GCTCTCTTATAACTAAGATGTAACCTTATTAGATTGTAGAAGTAAACTCT
TCATTTAACCTTAAGAATGACTCCGTGTCTCTTCTGCTGCGCGAACTGAC
TCTAGCTGA
>rnd-1_family-646#Unknown ( RepeatScout Family Size = 18, Final Multiple Alignment Size = 18, Localized to 24 out of 24 contigs )
TCTTTTTTTAAAATCCCTTTCTGTGTTACCACTTTTTGGCTTCAGGAGAC
ATTAGGTCAGGCTTGTTAGTGCCAGGTTAGCATCATCACAGGAAGGAGAT
TCTAGGGCGAAGGAATCAATTTGGAGGGCGCTGATAGGC
>rnd-1_family-647#Unknown ( RepeatScout Family Size = 18, Final Multiple Alignment Size = 18, Localized to 24 out of 24 contigs )
GGACGGCGTGGGGGTCTGGCTGGAAAGGACGGAAGGCAGGGAAGCCNAAG
TGTAGCCCGGAAAAGGGGGGGAGCGAA
>rnd-1_family-648#DNA/TcMar-Tc1 ( RepeatScout Family Size = 18, Final Multiple Alignment Size = 18, Localized to 24 out of 24 contigs )
TAGTTTAAGCAGATTGTATTTGTCTATTATTGTGACTTAGCTGAAGATCA
GACCACATTTTATGGTAATTGATGCAGAAATCCAGGTAATTCCAAAGGGT
TCAC
>rnd-1_family-649#DNA/hAT-Charlie ( RepeatScout Family Size = 18, Final Multiple Alignment Size = 18, Localized to 24 out of 24 contigs )
TTTTGAATAATTTGTTTTGAGTAATGGCCTCAATGGGTGGGGGGCGCTGG
AAAAAATTTATGGAACCAAGGGGGCGGTGGCCCGAAAAAGTTTGGGAATC
ACTGCTCTA
>rnd-1_family-650#Unknown ( RepeatScout Family Size = 18, Final Multiple Alignment Size = 18, Localized to 24 out of 24 contigs )
TTTATTCACGGTCACAGACCAGCACATACAAAGAAAACAGACAATTAAAA
TGAGATAAAATACAAACGTCA
>rnd-1_family-651#Unknown ( RepeatScout Family Size = 18, Final Multiple Alignment Size = 18, Localized to 24 out of 24 contigs )
GAAATGCAAGCAGATTGTTGCTTGGATAGTGTTCTGCTTCATTCCACTTC
AAAACTTCACCTTTAAAATCTATTTTATTACCGATTTGTAATCTCTCCCA
TCCTCAACCTTTCCAAACGTTGGCATAGGCGCTGCCCGTTTCTGTGTGCA
ATGACNNCTGCCGTCCTGGNTCTCAGAAGANAAAGAAGGAAGGGGAGNCA
TTTTGCTGCTACGATTGTGCTCCGTGCCCAGAAGGGAAGATTTCCGACCA
NAAGGGTAGGTGATGCAGGGAACAGGATNTCCCAAGGATTCAGGATTAAT
ACGGAAGT
>rnd-1_family-652#LINE/RTE-BovB ( RepeatScout Family Size = 18, Final Multiple Alignment Size = 18, Localized to 24 out of 24 contigs )
AACCACAGCCGGTCCCAAGTCCGGGTAAAGGAGGAGGGTTGGTCCCTTGC
CGAGGGGCCGTAAAA
>rnd-1_family-653#Unknown ( RepeatScout Family Size = 17, Final Multiple Alignment Size = 17, Localized to 24 out of 24 contigs )
GTGAGGAATAATAAGGGCTCCATTTTAGACAAACCTAATGAAGTAGGAAG
TCTGCGTGCATGAAGGACAATTGGGGGAATATGTGATATATATGCTGTGG
GCAAGCCACTAAGCAGGACTGGGTAAATAAGTGATATGTGTTGACATAAT
GGATGCATATGTGTTATGTATTATGTGCTTNAATGTGATATGTATTATGT
GCTGTTATGTATTATGTGCTTAAATGTGATGAAATAGTGGAC
>rnd-1_family-654#LINE/RTE-X ( RepeatScout Family Size = 17, Final Multiple Alignment Size = 17, Localized to 24 out of 24 contigs )
AGACATCAGGGTTCGGTTTATATGCCCAATACTTAATCAATTCCCCAACA
AAACCAATGCTGCTATTTTGCAAATTCTGCTAACTGATAAGGACAGTGCA
ATAACGTCCTCGGTGGCAAAGTTTTGCAGCTCAGCGATGAGGGTGAGAAA
GGGTATACTCACCCTGTAGTAAGACTGGCTTAAAAGTTATAATAGTACCA
GGGGTTATGTTTCGCGATTTGTACTTGAATGCCCATGTCTTTTGTGCCGT
CACTTGATCTGTATATCGTGTGGAGTGTGCTGTATGTTACATTGTTTTAT
TATGTTTTT
>rnd-1_family-655#Unknown ( RepeatScout Family Size = 17, Final Multiple Alignment Size = 17, Localized to 24 out of 24 contigs )
AAAGAGCACGCCGGAGGCCGATCGGAGCGCCAGAAGGCTTCCCTGTTTGT
T
>rnd-1_family-656#Unknown ( RepeatScout Family Size = 17, Final Multiple Alignment Size = 17, Localized to 24 out of 24 contigs )
GGGGGGGGGCNTAGGTGCCNGTGAAAGCCAGGCTCCAGCCCCTCTGCCTT
TGCAAGCTAAGCACTGACCACAGCAGTGGAGACGTTGCAGCTAAGAGATG
CCCTTCTTTCCACAGGAGGAGGAAGAACCAGCCGAGAGAGGGATCAACTC
GCCCTCTAGCCTGGAGGAAGAGACAG
>rnd-1_family-657#Unknown ( RepeatScout Family Size = 17, Final Multiple Alignment Size = 17, Localized to 24 out of 24 contigs )
CTCTTTTGAGACCACTTTTACCCCGATCTTTTTTTGAAGCCGATTCCGAG
TCGCCTTTTTTCCTAGTGCGTAATGTTTCTTTCGGTTTTGTTT
>rnd-1_family-658#Unknown ( RepeatScout Family Size = 17, Final Multiple Alignment Size = 17, Localized to 24 out of 24 contigs )
CCCCCACCTCCTCCACCGCCCCGGGCCCCCAGCTGCTTCGCGACGCCTCT
G
>rnd-1_family-659#Unknown ( RepeatScout Family Size = 17, Final Multiple Alignment Size = 17, Localized to 24 out of 24 contigs )
CTGTCTCTTCCTCCAGGCTAGAGGGCGAGTTGATCCCTCTCTCGGCTGGT
TCTTCCTCCTCCTGTGGAAAGAAGGGCATCTCTTAGCTGCAACGTCTCCA
CTGCTGTGGTCAGTGCTTAGCTTGCAAAGGCAGAGGGGCTGGAGCCTGGC
TTTCACNGGCACCTAAGCCCCCCCCCCCATCTTCAGTGTGTTGCTCCTGC
TTGCCCTTAGCCAGGGGATTTTCTTTCAA
>rnd-1_family-660#Unknown ( RepeatScout Family Size = 17, Final Multiple Alignment Size = 17, Localized to 24 out of 24 contigs )
CATGACTGGGCACAGCTACAGTGTCTACAATGCTGTCCATGCCGTGGCAC
ATGCTTTGCATGCCGCATTGTCATCCAGATCCAANCACAGAGCAATGGTG
GGTGGAAAAAGAGACGCAAATGCAGACATCCAGCCNTGGCAGGTAAGTCT
GCACGATGTATCTTTATCACTGTGAACATGTTGTATCATTTTATATATTA
C
>rnd-1_family-661#Unknown ( RepeatScout Family Size = 17, Final Multiple Alignment Size = 17, Localized to 24 out of 24 contigs )
TGCAGCTCCTCCCTCCTAGCCAGCAGGGATCCTCTGTAAACTCCCATCCT
CTATGTTCCTATAAGGATGTGTCTCTAAATTACA
>rnd-1_family-662#Unknown ( RepeatScout Family Size = 17, Final Multiple Alignment Size = 17, Localized to 24 out of 24 contigs )
GGGGGGGGGGCNTAGGTGCCNGTGAAAGCCAGGCTCCAGCCCCTCTGCCT
TTGCAAGCTAAGCACTGACCACAGCAGTGGAGACGTTGCAGCTAAGAGAT
GCCCTTCTTTCCACAGGAGGAGGAAGAACCAGCCGAGAGAGGGATCAACT
CGCCCTCTAGCCTGGAGGAAGAGACAGCCTTGACCATTCAGGAGGGTAAT
C
>rnd-1_family-663#Unknown ( RepeatScout Family Size = 17, Final Multiple Alignment Size = 17, Localized to 24 out of 24 contigs )
TGGGATTGATGGGTGGCATGGAGAAGGGGAAAAGTAAAGCTAGTTTTTTT
ATATAGGCAAAATAAAGCAGGACACAAAATGGAGACACACCAGGTAAACT
CAGGTCAAGGGAAACTTTATTAAACCAAGGAAAGAAACTGTCACATACAG
GATAAGCTGAGTGGATCAAGATACATAGAANNGCAGTAACAGAAGATTAA
ACAAAAGATTGGAAACACACTGGGGATCTCCACAAAATATTGGAAACACA
CTGGGGATCTCCACAAAACAGTTTGAGACACACTGGGGATCTCCGCAAAA

>rnd-1_family-664#Unknown ( RepeatScout Family Size = 16, Final Multiple Alignment Size = 16, Localized to 24 out of 24 contigs )
TATCAAAACAGCATTTCACTCTTNTTANAGTATGGTGACAAAGAACTACC
AGCACGTCCTGGCCTTGGCNTTTGCNGTAAAGGAGATCAATGAAAACCCC
CAGATCCTACCCAACGTCACCCTGGGNTTCCACATCTATGACAGCTACTA
CGATGCAAGAATGACTTACCGGACCACCCTGGAGCTGCTCTTCAAAGCAC
AGAATTTTGTCCCCAATTACAAATGCGATAACGAGAAGAATCTGATNGCC
GTCGTTGGNGGACTTGACGCTGNCGTCTCCCTCCATATGGCCGATATCCT
GGGACTGTACAAGATTCCACAGGTAGGA
>rnd-1_family-666#Unknown ( RepeatScout Family Size = 16, Final Multiple Alignment Size = 16, Localized to 24 out of 24 contigs )
TGACAGGTCTGCACCTTTAAGGNGGTTTGACAGCTGTCAGAATGAGNAAG
CATGGTCGTAACATGCTGCAAGCATGGTCTTGATCATGATGATCAGGATG
ACAGGCACAATGCATGATGGGAGCACAGGTGTTGCTGAGCCCAGCAAGAA
GTGCCTATTAGCCATGAGAGATGTGATTGGCTAACAGANGTATATATGCA
TTGAGTGCAGAGCC
>rnd-1_family-667#Unknown ( RepeatScout Family Size = 16, Final Multiple Alignment Size = 16, Localized to 24 out of 24 contigs )
GCACAAGGAGCCGGTGAGCAGCAAAAAGCAGCACTTCCAGCCCCNAATTC
TTCCCTAGATTGAGACCGCTGNCCTGGTCTC
>rnd-1_family-668#Unknown ( RepeatScout Family Size = 16, Final Multiple Alignment Size = 16, Localized to 24 out of 24 contigs )
TGTGAGAGCTTGTAAAGTGAAAACGATTAGGCTACCAGCAGCAGTACGTG
TAGCTTCCAGTAAGACACAGACAGAGGCTTTTATGCTCACCAGAATGCTT
GTATTGGNTAAAGCTCAGTCCAAACAGTCCNTNGTCATACACAGAGAATC
CAGCCATATATCAATGCANAGGTACAGAAACGTTATCCAGAAATCGTGGT
CACATACAGTCCTTGGTCATCACAATCATTGGTTCCACCGACAAAGTGCT
CCGCCAGGCAACACCTCAGAGAGATGCTCNCCGCTGGCTCTGCACCCAAT
GCATATATACATCTGTTAGCCAATCACATCTCTCATGGCTAATAGGCACT
TCTTGCTGGGCTCAGCAACACCTGTGCTCCCATCATGCATTGTGCCTGTC
ATCCTGATCATCATGATCAAGACCAT
>rnd-1_family-669#Unknown ( RepeatScout Family Size = 16, Final Multiple Alignment Size = 16, Localized to 24 out of 24 contigs )
GAAACTCATCCCNATAGACCTCCTGACCAGACTTCAGACTCCCTAAGTTG
TCTATTTACTTATCTAGAGAGATCTACAAANGATTGTGGATCACAACGAT
TTGAACTTCCCAAAACAAAAGTTCTTTTTATTGTAAGCTAACAGTCTATT
TATATAAGTGAGATGATCCTAATCAATATCAAACAATATCTTACATATAA
ACAATTCTAAACAATATTTTAAACATAAACAATCCTACGCCATTTAAACA
TNGCATTTTAGGTTATTCAGAACATTACTGTTGATCAANGCTTTTACAAT
GGTAATCCTTTACATACCAATATACCTGAAGACCCTGAGCTCCACCACTG
CAAGGCAGTTGGATGAAAAGGGGAGCTAGCTCCTCTTGAAGCAAGAGCCC
CTTATATACCTAATTTTGGGGTCTCAGGTCTTTGATGTGTTGAATGCAGA
CTACTTGTGGTTCTGAATTCAAAATCACTCAACCACATGATTAATGTCCC
TGTTTACATGACTGGTGGCCCGATTTCAAACTTGATATTATCTGATTCAG
TGTCTTTAACCTCAAAAACAAAACTCTCAAAACATTAGCATACATAACTC
TTTTNAAA
>rnd-1_family-670#Unknown ( RepeatScout Family Size = 16, Final Multiple Alignment Size = 16, Localized to 24 out of 24 contigs )
AAAGGTAGGTTGGCTGGTGGGTGGGAAGGAGAGAAGGAAGCAGGGAAAGG
GGAGA
>rnd-1_family-671#Unknown ( RepeatScout Family Size = 16, Final Multiple Alignment Size = 16, Localized to 24 out of 24 contigs )
TTTAACCTGTTGAACTCTGCTGTTTTACATTTTAAATTCTGTTCTAACTC
CAATCTGTGTGTGTGTGTGTCTGGTTTTCTCCATTTTGTTTTCAGGTCTC
ATTTTGTGTGTGTTCCATGCACCCCCC
>rnd-1_family-672#Unknown ( RepeatScout Family Size = 16, Final Multiple Alignment Size = 16, Localized to 24 out of 24 contigs )
ATTATAAGGTACTAATAAAGTCCGACCATATCTCGTTAAATTTATCCAAC
ANTAATCTTCNNCTAAATGAGCCGCCCGTTCNAATGTCGCAAGNTTNATC
AGGTCNTCGATCCATTGCTTNANAGGNATGGATNTTTNTTCCTTCCAGTG
CTGCAGTATCAGACG
>rnd-1_family-673#Unknown ( RepeatScout Family Size = 16, Final Multiple Alignment Size = 16, Localized to 24 out of 24 contigs )
ACTACCTGACATAAAATAATATAAGATAGTTTATCATGCATTTTTTTCTC
GTTAAAGCGTCATAACTGTAAATTCTTATCTTAACTACAAATTCTTATCT
ATTCAAATAGCTAATAAATGGTAACCAGATTTCATTATAT
>rnd-1_family-674#Unknown ( RepeatScout Family Size = 16, Final Multiple Alignment Size = 16, Localized to 24 out of 24 contigs )
CCCGGTTCACACAGGCCCCTCAGTTGTCAAAAACAGTCCACCATTTCAAC
ACAGTCCGCTATTTCATACNCTGCACCCCCAAC
>rnd-1_family-675#Unknown ( RepeatScout Family Size = 16, Final Multiple Alignment Size = 16, Localized to 24 out of 24 contigs )
TGTTCGCGGAAAGCCTCCCTATAGACCTCCCGACCAGACTTCAGACCCCC
TAAGTTGTCTANTTACTTATCTAGAAGATCTACACTAGGATGGATCACAA
CGATTTGAACTTTCCAAAACAAAAGTTCTTTTTATTGTAAGCTAACAGTC
TATTTATACAAGTGAG
>rnd-1_family-665#Unknown ( RepeatScout Family Size = 16, Final Multiple Alignment Size = 15, Localized to 24 out of 24 contigs )
CACTGGCGTTGAGAGGGCGGGGGAGGCCCGGGACCCTTGGGGGCCCCCCT
GACGCGCC
>rnd-2_family-59#SINE/MIR ( Recon Family Size = 290, Final Multiple Alignment Size = 174 )
AGCATGGTGTAGTGGTTAAGAGCGCGGACTCTTATCTGGGAACTCCTGGG
TTCGCNTCCACCCTCCCACACGAAGCCTGCTGGGTGACCTTGGGCCAGTC
ACAGTCTCTCAGCCCCACCTACCTCACAGGGTGTCTGTTGTGGGGAGAGG
AAGGGAAGGAGATTGTAAGCCGCTTTGAGACTCCATNAGGTAGTAAAAAG
CGGGGTATCAAAAACCAACTCTTCTC
>rnd-2_family-508#SINE/ID ( Recon Family Size = 87, Final Multiple Alignment Size = 86 )
CTTGTGGTGGCTCAGTGGATCAGCCTCTGCTTTGCAAGCTAAAGGTCCTG
AGTTCAATCCCGGGGGTTGGCCTTCTGCCGAGGGGCCGTAAAACTTAGGC
ATGTAACCGCGGCGACACTCGTGTCATCCGCGGCACCCACAGCGGCAGTC
TGGCTCCGGAGTGAACTCCGCCCAGGTGCCAGCTAAGGGAACA
>rnd-2_family-8#LINE/CR1 ( Recon Family Size = 66, Final Multiple Alignment Size = 59 )
TTACCTGCACTGAGGTNCANCGGNCNGATGANAGCGGGAGNGTCGAGAGT
ATCTGGGCCAAGGTAAAANGGCAAGCTAGCAGNGGGGGTATANTGATNNG
GGTCTGCTACAGGCCACCNAGCCAGTCAGNNGGAGCNGATGAGGATTTAT
TAAAGCAGATAACCGAAGCCTCAANAAAGCACGANGTGGTGGTGATGGGA
GATTTTAACTACCCAGATATNTGTTGGAAGACTNATTCTGCCATACATAA
GAAGTCAGATCAATTCTTAGCCTGTGTTGGAGACAACTTCCTCTTTCAAA
AGGTTGAGGTAGGCACTAGAGGGGCTGCCATTTTGGACTTGATCCTCACT
AACAGGGAGGAGTTGGTAGNNGACGTTAAGGTGGTGGGNACCTTGGGNTC
TAGTGACCATGCGCTGCTCGAGTTCTCGATTTTGACNAGAAGTNTGGTAA
GAGTCAGTCAAACANTAACTATGGATTTTAGGAAAGCCGACTTTAATAAG
CTAAGAGAATTAGTAAGGATGATNCCATGGGAAAGAATCTAAAAGGNAAA
GGTGCTATAGATGGATGGGACTTCTTAAAAAGGAACTAANGATAGCTCAA
TCCCANACGATTCCGATGATGAGGAAANCTAGGAGGCGGCAGAGGAAGCC
TACGTGGTTNAATGGGCAGATAGCAAAGGAGCTGAGGCTAAAGAAGGAGG
CGTATCGGAAATGGAAGGAAGGGCTGATTACTAAGACTGACTACAAAGCT
GTAGCTCGAAACTGTAGGAAGGAGGTTAGGAAGGCAAAGTCAGATAACGA
GCTGAGACTAGCAAGGGGGGCAAAATCAGCAAGAAGGGCTTCTTCAAATA
TGTNAANAGCAAGAGGAAGACAAAGGAGGCGGTGGGTNCATTGCTCGCTC
CAAATGGAGAAATCNTGACAGACGACCGGGAGAAAGCAGAGGAACTCAAC
GCCTATTTTGCCTCCGTCTTCACATCTAAAAGTGACTCCTCCCACCTTGT
ATTACCCTTATCACAATCACACCAGAAGGGGACAAGTGTCAGTAGGCAGG
AGGTAAAGGAACTCCTGGCTCACTTGGATGTGTNCAAGTCCCCNGGGCCA
GATGGAATACACCCNAGAGTGCTNAGGGAGCTNGCGGANGAGCTTGCGGG
NCCTCTGTCAATCATCTTCGAGANCTCTTGGAGGACTGGGGAGGTGCCAG
AGGACTGGAGGAGGGCAAATGTNGTCCCANTCTTCAAAAAGGGGAAGAAG
GATGACCCAGGNAACTACCGGCCGGTCAGCCTGACCTCCGTCCCGGGGAA
GATATTGGAGCAGTTGATTAAGGGGTCAATTTGCAAGCATCTGGAGGACA
ATGCTGTGATGGCTAAGAGTCAGCATGGCTTTGTCCCCAACAGGTCATGC
CAGACCAACCTCGTCTCCTTCTTTGACNGGGTGACAGCCTTANTGGATCG
NGGGAATGCTGTCGATGTAATTTACCTGGATTTCAGCAAAGCTTTTGACA
AGGTTCCCCACGACGTTCTGATGGGCAAACTGGAAGGACTGTGGNCTGGA
CTCTAGGATAGTTAGGTGGATACGGAACTGGCTGGAGAACCGCNCCCAAA
GAGTAGTTGTCGATGGGTCGGCGTCTNGTTGGAGGGAGGTGTCCAGTGGG
GTNCCACAGGGCTCGGTCTTGGNCCGGTGCTTTTCAACATTTTTATAAAT
GATCTGGACGAGGGTGTGGAGGGACTACTCATTAAATTTGCAGATGACAC
CAAATTGGGAGGAGTAGCAAACACCCNNGAAGACAGGACGGAATTGCAAT
CTAACCTGGACACGTTGGAGAANTGGGCAGAAANNAACAGGATGTCCTTT
AACAAAGAGAAGTGCAGGGTCTACACCTGGGGAGAAAAAATGTAGGGCAT
GNATATAAGCTGGGTCACTCAAGGCTTGGATGCTCTGCGTCAGAGAAGGA
CTTGGGGGTGGTCGTNGACGGNAAGCTAAATATGAGCCAGCAGTGTGANG
CAGCNGCNAAGAAGGCTAACGCAGTTTTGGGGTGCATCAAGAGAAGCATN
ACTTCCAGAAAGCGGGAAGTCATTATTCCCCTCTACNCTGCATTGGTGAG
GCCGCACCTGGAGTACTGTGTACAGTTCTGGGCGCCTCACTTCCAGAAGG
ATATTGACAGGCTGGAAAGGGTNCAGAGGAGGGCGACCAGGATGATACAG
GGTCTGGAGGGCCTGTCCTATGAGGACAGGCTGAGGGAACTGGGAATGTT
CAGCCTGGAGAAAAGAAGACTGAGGGGGGACATGATAGCAGTGTNCAGGT
ATATAAAGGGGTGCCATAGGGAAGAGGGTCAGGAACTGTTTTCCATGGCC
ACAGAAAGAAGGACCAGAAATAATGGGTACAAGCTGCAGCTGCCTAGATG
TCACCTGAATATAAGGAAAAACTTCCTGACGGTTAGATCTGTACAGCAGT
GGAATAGTCTACCTACGGAGGTNGTGAGTTCTCCANCTCTGGAGGTTTTC
AAGAAGAGGCTGGACGGCCACCTCTCAGGGATGGTTTAATTGGTTTCCTG
CACGGTGCAGGGGGTTGGACTAGATGACCCTTGTGGTCCCTTCCAACTCC
ANNATTCTATGATTCT
>rnd-2_family-97#LINE/RTE-BovB ( Recon Family Size = 49, Final Multiple Alignment Size = 48 )
AGGAAATNGNGAACCCAAGACCATCAAAANCCAGGAGCGGCCACGTCGTG
ACACGTGAACGTTAATNTTTAACTGTATTTTTCTAGGTGTAAGCGAGAGC
GAGTGAGTGAGTGAGAGGAGAGTGAGGGAAGTGAGAGAAAACTATTAGAT
TATAGGNTAAAGATGTCCACCGCCTACTAACCACTACTAACCCCCCCCCC
CGCAATGCGGGTTGGTCCCCTGCCAAAGGACCGTCAAANTAGGCAAGAAA
CCGATGGATGACCAAACAACCACGACCACAAACGCAACATACACGCACAC
AGAAACTACACACGCATCCACAAAACACAATTCCGAACCAGGGCGACCAA
TACAAAAAAGAATCAGGTAAGTGGGCAGGATCATGGAGGAAAGACGAGAA
AAGCAAGCCACAAAGTCATCACGCCGAAGACGGAGATACGATTGGCTACC
TGGAATGTGCGCACAGGCCACCAGGCGGGACAAAAGGAGATCATCGCGCG
TGAACTAGTGAGATATCGCGTATCGATTGCNGCNCTAACAGAGCTNAGAA
TNACGGGCGCAGGAACCCAAACCGTCACAGTCCCGGATAGCGAAGAGACA
GTAACCCTCTACCACTCCGGGGAGGATGACAGACACGCGGCAGGTGTAGG
NTTCGCACTGGACTGCAGAGCAGCAAGAAGCGTCCTGGCAGCTTTCAACC
CANCATCGAGCCGANTGGCCGTCCTGACNCTTTCCGGNACGNTCNNCACA
CACATCNTCGCCGCNTACGCACCAACGGAAGTCAGCNCAGACGGCGCCAA
AGATGAGTTCTACGCCCAACTNCAGGACGCTCTNGACGCCGTNCCCAAGA
AGGANCTCGTCATTNTNGCTGGTGACCTCAACGCNCANGTGGGAGCAAAC
CGAACATAGGNTGGGAAGACGTACTNGGNCGNTTTGGATCCGGATCGAGA
TGAACGACAACGGGACCAAGGCTACTGTCGTTCGCGGCNACAAATGGACT
GCNAATAGGAAACAGCCTCTTCCGGCATCCCAAGAAACACCAGCTCACAT
GGCGCGCACCGAATGGNAAAGACACNGCNGTNCTAGACTACTTTCTTCTC
AACGCCCGCTTCCGAACCTCAGTCATGGATGTCCGGGCAATGCGCGGAGC
AGACTGCGGCTCGGACCACTACCTGGTCCTGGCCAGAGTTAGACTCAGAT
TAAGGCGCATCTCGACGAAGAACCCCTGCCTTTGAGAAAAGAGACTGGAC
AAAACTGACAGGAGCCGGAGTGCCAACGCGAATTCCAAATCGCACTAGCA
AACAGGTTTGCGGCACTCCCTAGAGCAGGAAGACGTGGACGAGGAAGCGA
GACAGGTCTCCGAGGCAATATATGAATGTGCGAAGAACATCTGCCCACCC
ATTCGCNGCCGAACACAAGCCTGGATATCAGACGGATGCCTAGACCTNAT
NGACCAACGGAAACAAGTGAAGCTCTCTAATCATAAACGATACAGGCAGC
TTAACAAGGAAGTCAGGCGTNGGGTAAAAGAGGAACGCGAGGCGCACTNG
AACAGGGCGGCTGAGGANTTNGAGGTCATGGCGCAGAAACACCAATTCCG
CGCACTTTTCACCACGCTCAGGCGAATCAGCGGCAAAACAAGAAAGATAA
GCAACACCATCCGCAAAGCNGACGGAACCTTCGCCCGCTCCACCGAGGAG
AGCCTACAAAGATGGAGGGAATTCTTCCATCAACTGCACAGCCACGAAAC
TCCACAGGGACTGTCACCTGACCCGCCAACAATTGCCGACCCCCTGAACA
CCTGGCGGCAGACGGTGAGCCGACACTGGTAGAAGTGGAAATGGCAATAA
AAGGACTGAAANCTGGCAAAGCGGCAGGNNTNGACGGNATCACAGCCGAG
GCACTCAAGGCTGGTGGGAANCTCCTCGCACAGCGCCTGCACCTACTACT
GAAGCAGATCTGGCGCACAGAGCGCGTNCCAGCGGCNTGGAAACGGGCNG
TCATCGTCCCNGTCCACAAAAAGGGAGACAGCAGGGANTGTAAAAACTAC
CGGGGGATAAGCCTCCTNCCAATCGTGGGNAAAGTCTNCATGGCGATCGT
CCAACGCNGNCTGCNACAGGTCACCGNGAACAGACCNCCAGGGAAGAACA
GGCNGGCTTCCGCCCCAACAGGGGGTGCTGCGACCAGATCTTCGCGATCC
GGCAGCTCATGGAAGANCACATCAGATGTGGCGAAAGAATGGTCATCACC
TTCATCGACTTCCGGGCNGCNTTCGACNGCGTGCACTGGCCAGCCCTGTG
GAAGNCGCTGCAAACCGAACACATACCAGGAAAACTCATTCGCCTACTCN
AAGAAACCTACAAGGACTCTANAAGCTGTGTGCGCGTTGGTGGTGAACTC
NCNGAGGAGTTCCCAATNCACAACGGTGTCAGACAGGGNTGCGTGATCTC
CCCGCTACTATTCAACACCGTGGTTGACGCCATAATGAGAGAAGCCTTCA
GCGGAATAGAGACGGAGTCCAATACGCCGAAAACCGGTACATCACAGACC
TGATGTTCGCAGACGACAGCGCCGTCTTCGCNNACGACGACGCAGAAGCN
NCGGACACCCTGCGTGACATTGCGAACGCAGCCCGCGCNTATGGCCTGAA
GATAAACGTAGACAAGACCAAAGTCCTCACANCGGATGGCTCGCNAGCCA
ANGTGTACCTGGATGGNGCCCAGGTTGAGCAGGTCCCCGAGTTCAAGTAC
CTNGGGTCACTAGTAACNGGAAAAGAAGGTGGCAGCANCGGCCGAGGCGC
GACAGCAGGATCGGCCNGGCCACCNCNGCCTTCGGATCCCTAACACGGCG
CCTATGGAAGAAACGGAATGTNCCCATGAAAACGAAGATGCGGCTATTCA
GGGCGCTGATTCTCCCGGTCCTNCTCTACGGTGCNGAAACATGGACGCTC
CTGAAAGAGGACATCNACAAGCTCGAGACCTTTCAAATGCGATGCCTACG
ACGCATATTAGGAGTCTCGCTACTAGACCGCCTACGAAACACCACCATCC
GGGAGAGATGCGACAACCAAACCACAGTTGAGGACATTCTCAAAGAACGC
AGGCTACGCTGGTTTGGCCATGTATGCAGGATGGCCGAACACCGCCTCCC
ACACACGATGCTGTGGAAACAACGACCATCCACATGGAGGGTNCAACGAA
CGGCACCAAAGAAGACCTGGACCACACACATTGACCAGGACCTCAAGGCT
CGNAGACTCGACTCCGGCAGTGCAAAACAGGCGGCCTTGGACCGCAAGAC
ATGGAAAACGGTTGTGAGGGACAGCGGTCATCCACCGGCACCCACAGCGG
CCTACTGGCTCCGGGGTAGACCCCGCCCAGTGGCCAGCTAAGGGNAAGAA

>rnd-2_family-79#SINE/ID ( Recon Family Size = 46, Final Multiple Alignment Size = 45 )
CTGTGGCTCAGTGGTAGAGCATCTGCTTNGCATGCAGAAGGTCCCAGGTT
CAATCCCCGGCATCTCCAGTTAAAAGGATCAGGTAGCAGGTGATGTGAAA
GACCTCTGCCTGAGACCCTGGAGAGCCGCTGCCAGTCNGAGTAGACAATA
CTGACCTTGACGGACCAANGGTCTGACTCAGTATAAGGCAGCTTCATGT
>rnd-2_family-54#LINE/Penelope ( Recon Family Size = 51, Final Multiple Alignment Size = 45 )
TGGTAGCCGTGTTGGTCTGAAGTAGAACAAAAATCTGGGTCCAGTGGCAC
CTTAAAGACCAACTAGGTTTTATTCTAGGTGTGAGCTTTCGTGTGCACTG
TGCACACGAAAGCTCACACCTAGAATAAAACCTGGTTGGTCTTTAAGGTG
CCACTGGACCCAGATTTTTGTTCTGCTACTTCAGACCAACACGGCTACCC
ACCTGAATCT
>rnd-2_family-191#Unknown ( Recon Family Size = 45, Final Multiple Alignment Size = 41 )
GGTTGCCAACCTCCAGGTGGGGCCTGGAGATCTCCCGGATTACAACTGAT
CTCCAGACTACAGAGATCAGTTCCCCTGGAGAAAATGGCTGCTTTGGAGG
GTGGACTCTATGGCATTATACCCCGCTGAGGTCCCTCCCCCTCCCCAAAC
CCCGCCCTCCCCAGGCTCCACCCCCAAATCTCCAGGAATTTCCCAACCCG
GAGCTGGCAACCC
>rnd-2_family-45#LINE/CR1 ( Recon Family Size = 42, Final Multiple Alignment Size = 38 )
GTTTCAGCANCGGAGAAAGGCACAANTCCTATGCTAGGGAATTTATAGGA
AAGGGATTGAAAATAAAATGGCCGACATCGTAATGCCCTTGTATAGATCT
ATGGTGTGGCCTCATTTGGAACACTGTGTACAGTTCTGGTCACCGCATCT
CNAAAAGGACATTGTAGAGCTGGAAAAAGGTGCAGAAGAGGGCAACCAAG
ATGATTAGGGGGTTGGAGCACCTTTCCTATGAGGAAAGGCTGGAAAATCG
GGGCTTTTCAGTCTAGAGAAAAGATAGCTAAGGGGAGGCATGATAGAGGT
TTATAAAATTATGCACGGGGTGGAGAAAGTGGATAGAGAGAGCTTTTTCT
CCCTCTCCCATAATACTAGAACTCGGGGCANCCCGATGAACGGGCAATAG
GTTCAGGACAGACAAAAGGAAGTACTTCTTTACGCAACGAGTAATTAAAN
TGTGGAATTCACCGCCAGAGGATGTAGTGATGGTCCANAGCATAGATGGC
TTTAAAAGAGAGCAAAGAGAGGTCCATCAATGGCTACTAGCCATGGTGAC
TAAAGGGAACCTCCACATTCAGAGGCAGCGAACCTCTGAATACCAGTGCT
AGGAGGCAGCATCAGGGGAGGGCCTTGGCCTCCGTGCCCTGCTTGTTGGC
CCTCCAGGGCAACTGGTTGGCCACTGTGTGAAACAGGATGCCGGACTAGA
TGGACCACTGGTCTGATCCAGCAGGCTCTG
>rnd-2_family-67#LINE/L2 ( Recon Family Size = 31, Final Multiple Alignment Size = 27 )
AAAAAACTATCGNTAGGCAAANNTNAGGTGNCCANTTATNAACCAGTCNC
TCGCCTGCCNTTTCCNGGNAAAGTCATCAAGAGAGCAGTAGCAGANCNAC
TCCAGGTTTTTCTGGACANNTCCAATGCCCTGGACCCTTCTCAGTCCAGC
TTCAGGCCNGGCTACAGCACGGAGGCGGCTCTCGNGGCCTCGGTCGATGG
CCTCCGNCTNATNANAGACAAAGGGGCCATGCCNNCCTGCNGCTCCTCCT
GNACCCGTCCTGCNGCCTTTGGCACAGCNGACCATACCACCCTNCTGAGG
CATTTGGAGGCAGAAGCAGGNATTNGGGGAAGTGCCTTAGATTGGCCAAA
GGGTTGGTGTTGGAGACCAGCTATCCTTGGGGTGGAAATTTTCTTGTGGT
ATTCTGCAGGGTGCAATTTTATTCCCCATGTTATTCAAACTCTATCAAAA
TCCTTTAGGAGAAAGCATTCATAGTTTGGGAATGAGATGTCATCTGTATG
CTGATGACACCCAGACCTACATCCCTCCTTCCAGATCCCCTGGTGAGGCA
GTCGGGGTCTTCAACTGCTGCCTGACTGCTGTGGGCAAATGGCTGAAAGC
CAGCACATTGAAAATGAACTGAGAGAAGGCAGAAGTGATGCTGGTCAGGA
AGGCAGAGGGTTTAAAATACATTTTGCTTCCCACTTTCGATGGCGTCCAN
CTGNCCCTTCCTGAACCAGTTAAGCTTAGGGGTTATACTGGACCCAGCAT
TGCTGNTGNAGAGGCAAGTCGATAAAGTTGCAAAAAATGCTTTTCCAACT
CAGTCTAGTNCAGAAGATGGCCCCCTGGCCTCGACGAATCTGGCCACCTG
GATCCATGCCGCNATAACATCGAGGCTAGATTACTGCAATGCGCTNTACG
TAGGCCTCCCCCTGAAATCANCTCAGACTTCAATTGGTGCAGAACGCTGC
AGCCCGGCTATTATCAGGAGCTAGGTGGAGCATGCATATTACTCCCACGT
CACTCCATTGGTTGCCCATCATCTATTGGGTNCAATTCAAGGTNCTGGCT
ATCACATACAAAGCCCTTCGCGGCCTTGGNCCCTCGTGCCTCTCTCTCTA
TGCCTCCACCACGGCAGCTTTGCTCATCTGAGCAGGGCCTCTTACAGGTG
CCACCCTACAAATGGGCAAAACCAACAACAGCCCGTACGCGTGCTTTTTC
TGTTGTGGCCCCCACCTTATGGAACGGCTTGCCAGACGAGGTCAGGAAGG
CTCCCGCTCTCCTGGCCNTTCGCAAACTATGTAAAACCGAGTTATTCAAA
AGGGCCTTTCCACAGGTAAGAGGGCTGTACTNTAANGGAAATGGNTCAGG
AAGATGCCTAGGTAAAGGGAAAGGTCTGTAGACTAATATACTGTGTTCCT
GTNAGTCCGTTGCTATAGTATACGCCCTACTATGTAACTGTTGCATTGTT
TAAACTGTATTATGCAAAGAAAATGTTTATGCTCTATGTCCACACTGCTT
TTCAGCTCTGTATCTAATTTCTGCTATCCAAATGCTGTTGTTTTGTTTAT
TGGATGTCCTAGCTGCTGTTTGTATTGTTTCTATACTGTGTAATCCGCCT
TGAGTCCCAGTGAGAAAGGCGGGCTATAAATAACGTAAATAAATAAATAC
ACGAATNAATNNGCATCTTCACAA
>rnd-2_family-369#Unknown ( Recon Family Size = 28, Final Multiple Alignment Size = 25 )
AGTGGCGTTGANAGGCCGGGGCGGTGGGGGCGGACCGCCCCGGGCCTCCC
CCCTCCCGGGGGCCCCATGGCNTTGAAGAGGGGCCCTCCCGCCCGCCCTG
GTTCCTTACCTCTTATTCTTTCGAAANTGACGCAGGAGCCGCCGATCGGC
GGCTTCCTGCNNCGNAAAATGGCGGCCGCGCGACTTCCGGCCGCCANNNT
GGCGGCCGCGCGGCCGCTCCCCCCCCCCCCCGCCGATCAGCTGNCGACGC
CACTG
>rnd-2_family-319#SINE/MIR ( Recon Family Size = 30, Final Multiple Alignment Size = 19 )
TAGCATAGTGGTTAAGGTGTCGGACTAGGATCTGGGAAATCCAGGTTCAA
ATCCCCACTATGCCATGAAGCTTGCTGGGTGACCTTGGACCAGTCACACG
CTCTGCAGGCTAAAGGTCCTGAGTTCAATCCCGGGGGTTGGCCTCCTGCC
GAGGGGCCGTAAAACTTAGGCANGTAACCGCGGCGACACTCGTGTCATCC
GTCGGCACCCACAGCAGCAGTCTGGCTCCGGAGTGAACTCCGCCCAGGTG
CCAGCTA
>rnd-2_family-367#SINE/tRNA-Core-RTE ( Recon Family Size = 18, Final Multiple Alignment Size = 17 )
GTGGCGTTGCGGAGCGGTGGGGGGCCCGGGGCGGTGGAGGAGCCGCGGGG
GCCGCCGGAAACCGGAAGTCACGTGACTTCCAGCGCCCCGCCCCCGCTTC
CGGTGACGTCACTCGCGCCCCCCCATCCCGCCGATCAGATGATCGGCGGG
ACGGGGGGGGGCCCGGGGCGGCCGGCGGCTGCGGCCCTCGCGCCCCATCC
CGCCGGCCAGATGACCGGCGGGATGGGGGCTGCGGGGGCCGCAGCCGCCG
GCTGCGGCTTCCCCCCCATCCCGCCGATGATCGGCGGGATGGGGGGAAGG
GCCGGTGGGTTGGCTGGCGGGGCCCTGTGGCCAGCCCACAGGGCCCCGCC
AGCCCACCCGCGCCCAGCCCGCCGGCCATATGGCCGGCGGGATGGGGGGG
CCGGCGGGTTGGCTGGCGGGGGGCCCCCAAGCAGGCGGGGCCCGGTACGG
CCCGCCCCCCCACCCCCCTATCAACGCCACTGCTGGTTAGCACTTGGGAT
GGGAGACCGGAAGTCCGGGGTCGCTACACGGAGGCAGGCAATGGCAAANC
ACCTCTGTTCATCTCTTGCCTTGAAAACCCTGCGGGGTCGCCATAAGCCG
GCTGCGACTTG
>rnd-2_family-56#LINE/L2 ( Recon Family Size = 16, Final Multiple Alignment Size = 15 )
AGATTGGTTACTGACAACACGCTCTACATGGGGCTGCCCTTGAAAAGTGC
TCGGAAACGTCAATTGGTGCAAAATGCTGCAGCCNAGAAACTGACTGGAA
TGGGTCGTAGGGANCATATAACTCCAGTCTTGGCTTATCTACACTGGCTT
CCGGTTTGTTTCCGGGCNCAATTCAAGGTGCTGGCGCTGACCTTTAAAGC
CCTGTACGGTTTGGGACCAACATACCTGAAGGACCGCTTACTCCCTTATG
AACCTACCCGACCACTGCGGTCATCTTCAGAGGCCTTGCTTCGGGTGCCC
CCACCCTCTATTTAGGNGGGACAGGTGGCAACCCAGGAGAGGGCCTTCTC
GGTNGTGGCGCCGAGACTCTGGAACTCCCTCCCCAGGGAGACTCGCCTGT
CCCCTTCTGTCGCTGTCTTCTGCCAGCAGGTGAAGACTTCTTGGCATTCT
TAGTACTCCCTCCTTCCGCCCAATGTTTTANTCGTTTTCNATGTGTTTTT
AAAATATCTGTTTTTATTGATTATGTGTTTTAATTGGTTTTAAAGATTGT
TTTTTGTTCTTTTAAATTTGTTAGCCGCCTTGGGGGCCCCATGGGGGTGG
AAAGGCGGAGTANAAATCTTTCAAATAAAATAAAAAAC
>rnd-3_family-23#LINE/CR1 ( Recon Family Size = 171, Final Multiple Alignment Size = 129 )
GTCCCTGGCAACGGAAGGATGCCAGNCCCCAACCTGAGGAGAAGGAAGCG
CCGAGTAGTGGTGATCGGGGACTCCCTTCTGAGGGGAACCGAAGCGGCAA
TCTGTCGGCCGGACTTGCAGGTAAGAGAGGTTTGCTGCCTTCCAGGGGCC
AAAGTTCGGGACGTAGCAGATAGGCTCCCAAGGCTCTTTAAGCCCACAGA
CTATTACCCTCTTATAGTAGTACATGTGGGAACAAATGACACAGCCAGAC
GCAGTCTTGANAAAACTGCAAGAGACTNTGAATTGCTGGGCAAGAAGGTA
AAGGAGTTAGGNGCACAGGTGGTGTTCTCTTCCATCCTCCCTGTTCAGGG
AAAAGGCCCAGCCAGAGAAAGAAGAATTCTGGAAATGAACAACTGGCTGC
GCAGATGGTGCAAACGGGAACGGTTAGGCTTCATGGACAATGGGATGCGG
TTCCGTGAAGATGGACTCCTAGCAAGAGATGGTCTGCACCTCACAGGACC
TGGTAAGAATGTGTTTGGAAGGCACCTGGCAAACCTCATACGGAGGGCTT
TAAACTGAGTCCGGTGGGGGAGGGTGAAGACTGCTCTATAGGTGGGGTGA
ACATAACTAGGGGCAGGGAGCAGGTTGTTGAAGCTCCCAGTGGGCGGCAC
ATGTGCACAGAAGGGAGGGCACTGAGGACCCAGCACAGCAAGGGTGGGAA
AAGAGGCTGGAATATAGGGGGTCAAGCACATGGCCTCACATGTCTGTACA
CCAACGCACAAAGTATGGGCAACAAGCAGGAGGAGCTGGAGGCCCTATGT
CGGACGAGTAGGTACGATATCATAGGGATCACAGAAACCTGGTGGGATGA
ATCCCATCAGTGGAATATAGTGCTTCATGGGTATACCTTGTTCCAAAGGA
ACAGGCAACATAGGAGGGGAGGTGGCGTAGCACTATACATTAGGAGCGAA
CTTACCTGCACTGAGGTACAGTTGTCGGATGAAAGTGGGAGAGTCGAGAG
TGTCTGGGCTAAGGTAAAAAGGCAAACTAGTAGTGGGGGTATATTGATTG
GGGTCTGCTACGGACCACCCAGCCAGTCAGCAGAAGCTGATGAGGATTTA
TTAAAGCAAATAACCGAAGCCTCAACAAAGCACGAGGTGGTGGTGATGGG
GGATTTTAATTACCCAGATATCAGTTGGAAGACTAATTCTGCCATACATA
AAAAGTCAGAGCAATTCTTAACTTGTATTGGNGACAACTTCCTCTATCAA
ANGGTNGAGGCAGGCACTAGAGGGGCTCAGCCATNTTGGACTTGATNCTN
ACTAACAGCGAGGAGTTGGTAGCAGACGTCAAAGTGGTGGGGACCTTAGG
CTCTAGTGACCATGCCCTGCTCGAGTTCTCGGTTGTGACTAGTCGATTAG
TAAAAGTCAGTCAAACACTAACTATGAATTTTAGGAGGGCCGACTTTAAT
AAGCTAAGAGAATTAGTAAGGAGGATCCCATGGGAACAGAACTTAAAAGG
TAAAGGTGCTATAGATGGATGGGACTTCTTAAAAAGGAATCTAATGATAG
CTCAGTCCCAAACGATTCCGATGATGAGGAAATCTAGGAGGCAGCAGAGG
AAGCCTATGTGGTTTAATGGGCAGATAGCAAAGGAGCTGAAGCTAAAGAG
GGAGGCGTATTGGAAATGGAAGGAGGGGCTGATTACTAAGACTGACTATA
AAGCTGTAGCTCGAAACTGTAGGAAGGAAGTCAGGAATGCAAAGCTCAGA
TAACGAGCTTAGACTAGCAAGGGAGGCAAAAGTCAGTAAGAAGGGCTTCT
TCAAATATGTCAATAGCAAGAGAAAGACAAGGGAGGCAGTGGGTGAATTG
CTCACTCCAAATGGACAAATCATAACAGACGACCAGGAGAAAGCAGAGGA
ACTCAACTCCTATTTTGCCTCTGTCTTTACATCTAAAAGTGACTCCTCCC
ACCTTGTATTACCCTTATCACAATCACACCAGAAGGGGACAAGTGTCAGT
AGGCAGGAGGTAAAGGAACTCCTAACTCACTTGGATGTCTTCAAGTCTCC
AGGCCCAGATGGAATACACCCCAGGGTGTTAAGGGAGCTAGCAGAGGAGC
TTTCGGGTCCCCTGGCAACTATCTTCGAGGAGTCCTGGAGGACTGGGGAG
GTCCCAGAGGACTGGAGAAGAGCAAATGTGGTCCCACTCTTCAAAAAGGG
GAAAAAGGAGGACCCCAGTAATTACCGGCCAGTTAGTCTGACATCCGTTC
CGGGGAAGATTCTGGAGCAGTTGATTAAGAGGACCATTTGTAAACATCTA
GAGGACAATGCTGTGATGACTAAGAGTCAGCATGGCTTTGTAAGCAACAG
ATCATGCCAGACGAATTTAATTTCCTTCTTTGACAAGATNACATCCTTGG
TGGACGGGGGGAATGCGGTGGATCTAATCTACCTTGATTTCAGCAAGGCT
TTTGACAAGGTTCCACACGACAGTCTGGTNGACAAGCTGATCAAGATTGG
TCTGGATGATAAGACAGTGAGGTGGGTCCACAATTGGCTGGCTAACCGCT
CCCAGAGGGTAAGTATAGATGGGTCGGTGTCGAGTTGGTCAGCAGTGACT
AGTGGGGTCCCACAGGGATCGGTCTTGGGGCCGGTATTATTTAACATTTT
TATAAATGATCTAGACGAGGGGTTGATGGCCTGCTTATTAAATTTGCTGA
TGACACAAAATTGGGTGGTCTGGCAAATACCCAGGGAGACAGGATGAAAC
TGCAATCTAACCTGGACAGGTTAGAGGTCTGGGCAGAAAACAACAGGATG
TCCTTTAACAAAGAGAAATGCAGGGTGCTACACTTGGGGAGGAAAAATGT
AGGTCATGAATATAAGCTGGGTCACTCAAGGCTTGGATGCTCTGCTTCAG
AGAAGGACTTGGGGGTGATCGTTGATAACAAGCTCAATATGAGCCAGCAA
TGCGAAGCAGCTGCTAAGAAGGCTAACTCAGTTTTGGGATGCATTAGGAG
AAGCATTACTTCCAGAAAGCGGGAAGTTATTATTCCCCTCTACTCTGCAT
TGGTGAGGCCCCACCTCGAGTACTGTGTACAGTTCTGGGCGCCTCATTAC
CAGAAGGATATTGATAGGCTGGAAAGGGTGCAGAGGAGGGCGACCAGGAT
GATACAGGGTCTGGAGGGCNTGTCCTACGGGGACAGGCTGAGGGAACTGG
GAATGTTCAGTCTGGAGAAAAGAAGACTGAGGGGGGACATGATAGCAGTG
TTCAGGTACATNAAGGGGTGTCACAAGGAAGAGGGTCAGGAACTGTTTTC
CATGGCCACAGANAGAAGGACTAGAAACAATGGGTACAAGCTACAGCTGC
CTAGATTTCACCTGAACACAAGGAAAAACTTCCTGACGGTTAGATCTGTA
CAGCAGTGGAACAGTCTACCTACGGAGGTGGTGAGTTCTCCATCTCTGGA
GGTTTTCAAGAAGAGGCTGGATAGCCACCTCTCGGGGATGGTTTAATGGN
TTCCTGCACGGTGCAGGGGGTTGGACTAGATGACCNTTGTGGTCCCTTCC
AACACCTTATTCTATGATTCTATGATT
>rnd-3_family-297#SINE/5S-Deu-L2 ( Recon Family Size = 62, Final Multiple Alignment Size = 56 )
TGGTCCAGGTAGCCCGATCCCGTCAGATCTCGGAAGCTAAGCAGGGTCGG
CCCTGGTCAGTACTTGGATGGGAGACCNCCAAGGAAGGCCAGGGTTGCTA
TGCAGAGGAAGGCAATGGCAAACCACCTCTGAACATCTCTTGCCTTGAAA
ACCCTACGGGGTCGCCATAAGTCGGCTGCGACTTGACGGCAC
>rnd-3_family-149#Unknown ( Recon Family Size = 56, Final Multiple Alignment Size = 54 )
GCTTGGATCCAGACTAAATTTCCCGCTGACGGAAGGGATTTCCGTCAGCG
GACAGAACTTTCTCGCCTCCCCCCTCCCGCTGCAGCCCACTGATCTCCCC
GAAATGCTGCTCCTGGGGGACAGGGGACCCCCAGGAACGGCATGAGGAGG
AANTGGGGGTCTGCAGCAGGAAGGGAAATCGGCGAAAATTGCCCCACCCC
TTCCGTTAGCGGAAAATTTAGTCTGGATCCAACC
>rnd-3_family-155#LINE/L2 ( Recon Family Size = 51, Final Multiple Alignment Size = 47 )
GACCTTTGACGTACAATAGANAAAGGCCATGCCTCCTCTGCTCCTTCTAG
ACTTATCCGCCGCTTTCGATACANTTGATCNCACCATCCTGTTAAGGCAG
TTAGAGGAAGAGGTAGGGNTCAGGGGATGNGCCTTAAACTGGCTTAAATC
ATTCCTCTGCGGANTGGACTCAAACGGCTNCTNTNGGGNACCAGAGGTCA
GCTGTGNGGGANTNGCCTTGTGGGGTCCCACAGNGTACAATTTTATCTCC
CATGCTGTTTAANCNCTACGTAAAACCTTTAGNAGAGATCATCCGNAGCT
TCGGAGCTGGATGTCGTCAGTATGCGGATGACACCCAGCCTATATTTCTC
TATCCAGATCTCCTGGCAACGCTGTAGAGGTCTTGAACCGCTGCCTGGCT
GNTGTGGTCAANTGGCTGAAAGNCAACAAACTGAAACTGAACCCAGANAA
GACGGAAGTNATGCTGGTTGGGAAGCCGGAGATCTTGAAAGACATTGTGC
TTCCCACTTTCGATGGGGTTCAGTTGTCCCTTTCTACTGGACCCAGCNTT
GCTGCTGGAGAAGCAAGTTGATAAGATTGTAAAAAGCCTTCTNCCAACTC
AGTCTGGCGCGGAAGATGGCCCCCTACCTTGANACGGCTGATCTGGCCAC
CTGGATCCATGCCACTGTAACTTCGAGACTAGACTACTGTAATGCACTCT
ATGTGGGCCTNCCCTTGAAGNCCACTCGGAGACTCCAGCTGGTACAGAAC
GCCGCAGCTCGGCTACTATCAGGAGCCAGGCGGAGCATGCATATTACTCC
CATTCTGCAGTCACTCCATTGGTTGCCCATCAGTTACTGGATTCAAAGCC
CTTCATGGCCTCGGTCCTTCATACCTGCGGGACCGCCTCCCTCTCTATGC
TCCACCATGGCAGCTTCGCTCATCTGAGCAGGGCCTCTTGCAGGTGCCAC
CTTACAAATGGGCAAAATCAACAACNGCCTATACGCGTGCATTCTCTGTT
GTGGCCCCCACCTTATGGAATGGCCTGCCTGACGAGGTCAGGAAGGTNCC
CACTCTCCTGGCNTTCCGCAAACTATGTAAAACCGAATTATTCAGGAGGG
CTTTCCANAGGTAAGAGGGCTGTATTATAAGTGAAATGGTTCAGGAAGAT
GCCTNGGTAAAGGGACAGGGTCTGTAGACTAATACTGTGTCCTATCAGTC
GTTGTGGAATATGCTCCTACTATGTAACTGTTGCATTGTTAAACTGTGTT
ATGCAAAGAAAATGTTTATGCTCTATCGCCTGTTCTAATTTCTGCTATCC
AAATGCTGTTGCTTTGTTTATTGGATGTCCTAGCCGCTGTTTGTATTGTT
TCTATACTGTGTAACCCGCTTTGAGTCCCAGTGAGAAAGGCGGGCTATAA
ATAACGTTAAATAAAGTAAATAAATAAAATAA
>rnd-3_family-151#LINE/RTE-BovB ( Recon Family Size = 38, Final Multiple Alignment Size = 32 )
AATGCCCGCTTCCGAACCTCAGTCATGGATGTCCGGGCAATGCGTGGAGC
AGACTGTGGCTCGGACCACTACCTGGTCCTGGCCAGAGTTAGACTCAGAT
TAAAGTGCTCTAAACGGAGAACNCCTGCCNCGGAGAAAAGGGACTGGNCA
AAACTGGCAGAGCCGGAGTGCCAGCGTAAATTCCAAATCGCACTAGCAAA
CAGGTTTGCTGCACTCTCAGAGAGGAAGACGTGGACGAGGAGGCGAGACA
GGTCTCCGAGACAATATATGAATGTGCGAAGAACGTCTGCCCACCCATTC
GCCGCCGAACACAGGCCTGGATATCAGACGGATGCCTAGACCTNATAGAC
CAACGGAAACAAGTGAAGCTCNCNAATCATGAACGATACAGGCAGCTCAA
CAAGGAAGTCAGGCGTCGGATAAAAGAGGAACGCGAGGCGCACTNGAACA
GGGNGGCTGAGGATTTAGAGGTCATGGCGCAGAAACACCAGTTTCACGCG
CTTTTCACCACGCTCAGGCGGATCAGCGGCAAAACAAGAAAGATAAGCAA
CACCATCCGCAAAGCCGACGGAACCTTTGCCCGCTCCACCGAGGAAAGCC
TCCAAAGATGGAGGGAATTCTTCCANCAACTGCACAGCCACGAAACTCCA
CAGGGACTGTCACCTGACCCGCCANCAATAGCACCCCCTGAACACCCGGC
GGCAGACGGTGAGCCGACACTGGTAGAAGTGGAAATGGCAATAAAAGGAC
TGAAANCTGGCAAGGCGGCAGGAATAGACGGNATCACAGCCGAGGCGCTC
AAGGCTGGTGGGGAACTCCTCGCACAGCGCCTGCACCTACTACTGCGGCA
AATCTGGCGCACAGAGCGCATACCAGCGGCATGGAAACGGGCNATCATCG
TCCCTGTCCACAAAAAGGGAGACAGCAAAGANTGTAAAAATTACCGAGGG
ATAAGTCTTCTATCAATCGTGGGNAAAGTCTACACGANAATCATCCAACT
CCGCCTGCAACAGCACCGAGAACAGACCACCAGAGAAGAGCAAGCCGGCT
TCCGCCCAAACCGAGGGTGTTGCGACCAGATCTTTGCGATCCGACAACTT
ATGGAAGAGCACATCAGATGTGGNAAAAGAATGGTCATCACCTTCATTGA
CTTCCGGGCTGCATTCGACTGCGTACACTGGCCAGCCTTGTGGAAGTCGC
TGCAGACNGAACACATACCAGGAAAATTCATTCGCCTACTCAAAGAAACC
TACAAGGACTCTANAAGCTGTGTGCGCGTTGGNAATGAACTCACAGAAGA
GTTCCCAATTCACAACGGTGTTAGACAGGGATGCGTGATCTCCCCGCTAC
TATTCAACACCGTGGTNGACGCCATAATGAGAAAAGTCTTCAGCGGTAGG
AANGGAGTCCAATACGCCGAGAACCGGTACATCACAGATCTGATGTTCGC
NGACGACAGCGCTGTCTTCGCAAACGACGACGCAGAAGCGACGGATATCC
TACATGACATTGCGAACGCAGCCCGCGCATACGGCCTGAAGATAAACGTA
GACAAGACNAAAGTCCTCACATCGGATGGCTCGCAAGCCAATGTGTACCT
GGATGGAGCCCAGATTGAGCAGGTCNCTGAGTTCAAGTACCTGGGATCAC
TAATACAGGAAAAGAAGGTGGCAGCATCGGCCGAAGTGCGACAGCAGGAT
CGGCCTGGCCACCTCAGCCTTCGGATCCCTAACACGGCGCCTATGGAAGA
AACGGAATGTNTCCATGAAGACGAAGATGCGACTATTCAGGGCGCTGATT
CTCCCAGTTCTGCTCTACGGCGCAGAAACATGGACGCTCCTGAAAGAGGA
CATNAACAAGCTTGAGACCTTTCAAATGCGATGCCTACGACGCATACTAG
GAGTCTCGCTACTAGACCGCCTACGAAACACCACCATCCGGGAGAGATGC
GACAACCAGNCCACAGTTGAAGACATNCTCAAAGAACGCAGGCTACGCTG
GTTTGGCCATGTATGCAGGATGGCCGAACACCGCCTCCCACACACGATGC
TGTGGAAACAACGACCATCCACATGGAAGGTGCAACGAACGGCGCCAAAG
AAGACCTGGACCACACACATTGACCAGGACCTCAAGGCCCGTAGACTCGA
CACCGGCAGTGCAAAACAGGCGGCCTTGGACCGCGAGACATGGAAAACGG
TTGTGAGGGACAGCGGTCATCCACCGGCACCCACAGCGGCCTACTGGCTC
CGGGGTAGACCCCGCCCAGTGGCCAGCTAAGGGNAAGAAGAAGAAGAAGA
AGTACAGAGGTGTGTGGGGCCATCGGCGTGATCAGCCCCTGNTTTGCACG
CTCTTCGGCACCGCCGAGNCTGTGCTGCAGNGGCGTTCCNANGGNGGGGC
AGAGGGGCGGGGCGCCC
>rnd-3_family-480#LINE/L2 ( Recon Family Size = 33, Final Multiple Alignment Size = 31 )
TAAAGAGCTGCATTGGCTACCAGTCGTTTACTGAGCCAAGTACAAGGTAC
TCTGCATTACNTNCAAGGCCATNAACAGCTCGAGACCAGGNTACCTGNGA
NATCGCCTCCCTTTTTATAGGCCGACGAGGGAGCTTCGATCCTCCGGACG
CTCCTTGCTGCGGGTCCCATCGACGTCAGAGTGCCGCCGGGAGTCCACCC
GTAGCAGGGCCTTCTCNATGGTGGCTCCTTCCCTATGGAACGCCCTCCCA
TCAGAAATCCAGGAGGCGCCGACNTTACTAACCTTCCGGCGCCTCCTGAA
GACNTTTCTTTTCACCCAGGCTTTCCCCGATAAACGAACTGTATGAATGT
GTTGTATGTGGTTCATTCTAAACCAATTTATGTTGTATTGTTGGTTATTC
CTTATTATGTTTATATGTATATGAAATCTATGTTCTNTGTAATCCGTTGT
GTTATACTTTACGGCATTTGTTCTATGTAACATGTTNCAGGTTTTATGTA
AGCCGCTTCGAGATTTTTAATTTAGAAGCGGGGTATAAATAAAGTAATAA
ATAAATAAA
>rnd-3_family-754#Unknown ( Recon Family Size = 33, Final Multiple Alignment Size = 31 )
GTTGGATCCAACCAGCTTTTCCGCTGGTGAAAAGGGAGGAGGGGTCCCCT
TTGACCACCCAAAAGGCTATGCTGGGATCATGGGACCTGCATGGACAAAA
GCCGTGTGGGACGGGGGCTGTAATAAGGAGGGGAATTAGGCTGAGTGAAA
AAGCTGGCTGGATCCAACCCTCTGTACCTA
>rnd-3_family-92#LINE/L2 ( Recon Family Size = 42, Final Multiple Alignment Size = 30 )
CTGGAGACTTATGGAATCCGANGGATTCCTGAATGCTCTGGGGGNATTTC
CAGAGGCCAGGNCCGGTGATCCTGTCGAGGCCTTAGCGGGTCTGTGGGAC
NTGGAGNTNCGCCAGGCCATNGACACGATCNCCCCCGAGCGCCCTCTCCG
GCCGTCGAGCCCAAGGGCTCCTGGTTTACTGAGGGGCTCCGGGTGATGAA
GCGGGCAAGGAGACGGCTGGAGTGCAGGTGGCTACTGCTCGTAGCGAAGC
CGACCGAACATGAGTAAGAGCTCTTAATCGGACTACTGCGTGGCGGTGGC
AGCTGCGAANAAGGCCTTTCTCGCGNCTGCCATTGCGTCCTCGANTAATC
GTCTAGCGGAACTCCTCAGGGTGGCCCGGCGNCTGCTNCCCTCTCGTCCA
GGGGGAGGTGATCGGGGGCTCCCNGAGANCCGCTGTGANGAGNTTGCNGA
TTNCTTCGAGGANGAAGTCGCTCGCCTCCACGCTGANCTGCACGNCNCGC
TNGANGCAGTCTCTACCATCTGGTCCTGTNTTGTGGGATTCTTTTCGGCT
TTTGNAGCCTGAGGATGTGGACAAGGTCCTTGCAANTNTNCGCCCTACAA
CCTGCTCCCTCGACCCCTGCCCATCGTGGCTTATAAAGTNTAGCACTCCG
GGCTGACGCTTGTGTCCAGATCGTGGTTAATGCCTCGNTGAGGGAGGGAG
CTGTNCCCACTGCTTGGAAGGGGAGGCGGTGCGCCGCTCCTAAAGAAGCC
CTCCCTGGACCCAGANGATTTAACAAATTACCGCCCGGTCGCCCAGGTNC
CTTCNTGGGCAAGGTGATNGAGNGGGCGGTGGCNNAGCAGCTCCAGGGAC
TCCTGGATGANACGTTNTCTGGACCCATTTCAGTCCGGCTTCAGGCCNGG
CTTTGGGACNGAGACGGCTTTGGTNGCTCTGGTGGACGACCTCCTTCGGG
AGNNGGACGGAGGGAGTGCGACCCTGTTGATTCTCCTGGATCTCTCAGCG
GCNTTCGATACCGTCGACCATGCCGTCCTCTTGANCCAGCTTCGCGAGCT
GGGAGTNGGGGGCACCGTTTATTAGTGGTTTCAGTCCTATCTGGNAGGAG
GTTTCAGAAGGTGGTGATTGGTGGCNGCCGTCTGCNCCNCGGCAGCTGGC
CTGTGGGGTCCCGCAAGGCTCNATCCTGTCCCCCATGCTTTTCAACATCT
ATATGAAGCCNCTGGGAGAGGTCGTCAGGGAGTTTGGGGTTGGGTGCCAC
CAATATGCNGATGACACTCAGCTCTATCTCTCCCTAACATCAGATNCAGG
GGAGGCCGCGGAAATCCTGAACCGGTGCCTGGACGCAGTGTTGGANTGGA
TGAGGGCTAATAGGCTGAAGCTGAATCCCGATAAGACGGAGACCCTCTGG
GTGGGGAGCTCTTGCATCCAGACGTTGGGGCACGTNCCTGTCCTGGACGG
GGTTGCACTCCCTCGAAAGGAGCGGGTNCGCAGCTTGGGGGTGCTTCTCG
ATCCATCGCTGTCACTAGAGGCCCAGGTGGCCTCTGTGATCAGAAGCGCC
TTCGACCAGNTTCGCCTGGCGAANCAGCTGCGCCCGTTCCTGGAGAGGGA
GAGCCTCGNCACAGTGGTCCATGCCCTGGTNGCCTCTCGATTGGACTACT
GCAACGCGCTCTATGTGGGCCTACCCTTGNANCTGGTCCGGAGGCTGCAG
CTCGTGCAGAATGCAGCAGCCAGGGTGNTGAGCGGGCCCATGCTCACATC
ACTCCTGTGCTACGGCAGCTGCACTGGCTGCCAGTTATCCACCGGGCCAG
GTTCAAGGTGTTGTGCTTGACCTTTAAGGCCNTNCACGGCTTGGGACCGG
GGTACCCGCAAGACCGCCTCCCCCTNTATGNGCCCGCATGGGCCCTTCGA
TCGTCGGNNCGGGTCCTCCTGCGGGCGCCGCCGCTGCGGANTGCCGTCTG
GGTCTCGACCCGCAGCAGGGCCTTCTCAGTGGTGGCCCCCACCCTGTGGA
ATGCCCTCCCTCCAGNAATNCAGGAGGCGCCATCNCTGATGGCTTTTCGG
CGCCTCCTNAAAACGTTCCTATTCGCCCAGGCATTCCCCGGGTGAATGGA
GTGTTGTGGTGTGGGGTGGCGCATGGTGACTGGGGGCGNATGGTGTAAGN
GTGGGAGAGTGTGGGTGTGTATTNGTGTGGTGGTATGGCTGTTGGTGGTT
GATACGTGTATTTGCNTNCATAAATGATTTATATATTTATTGTTTTGAAT
GNATTATGTACATTTTTGTATNTTTTCTATAGTATGGTTTTAAATATGTA
TTACGAATTGTATTGTTTTAAATGTATGTGCATGGTGTAGCCGCCTCGAG
ATTGTTGGAATAAGAGGCGGCGATAGAAGCTTAATAAATAGAAAT
>rnd-3_family-1866#Unknown ( Recon Family Size = 35, Final Multiple Alignment Size = 28 )
TGTCGTCAGGGGGGCGGNGGGGGCGGGCCGTACCGGGCCCCCGCCGTCCA
GGGGGCCCCATCCGGCTCGAGATGGGCCCACCCGCCCGCCCCGGTTCCTA
TTCTGCCTTTATNCGGGTCAAAATGAGCGCGGGAGCCGCGGATCCGCGGC
TTCCTGNCTCCGAAAATGGCGGCCGCGCCANTTCCGGCCGCCATTTTGGG
GGCCCCCGCGGCAGCGCCGCCCCCGGCCGCCGATCAGCTGGCGACGCC
>rnd-3_family-125#SINE/MIR ( Recon Family Size = 32, Final Multiple Alignment Size = 28 )
CCTCCAGCAACTGCCTGCTTGCTACTGTTCAANAGCAGCCGCCCCACGAA
AGCCAGTGTGGTGTAGTGNTTAGAGTTTCAGACTAGGATCTGGGAGANCC
AGGTTCGAATCCCCACTCTGCCGTGGAAGCTCGCTAGGTGACTTTGGGCC
GGTCACGCACTCTCAGCCTAACCTACCTCACAGNGTTGTTGTGAGAATAA
AATGGAGGAGAGGAGAATGATGTAAGCTGCTTTGGGTCCCCATTGTNNAG
AAAGGCGGGGTATAAATTAAGCGAACAAATAANTAATATAGCTGAAGATG
GGGAGGAAGGNCGGATATAAAGATAAAGGTAAGTNGGTGGGTTGGTGGGA
AGGAGAGAAGGAAGCAGGGAAAGGTTGAGGATATGGGGGTTNCCAGGGGA
GGGAAAGAGGAAATAGCGTGGGGAAGGGGATACAGGGGAAAGTGAGGTGC
CCCCCGCAAGTCCTTGCAGGTTCCCCACCGCGCAACTGGGCCCGGCCCGG
CTGCCGGCACCGCGCAACTGGCCAGGCCATAGGTAGAGGCTGCCAGGGGG
AAGGAAGGAGGGAAAGCTGAAGACGGGGGAGGGGGCAGATAAAGGTAGGT
TGGCTGGTGGGTGGAAGGAGAGAAGGAAGCAGGAAAAGGGGAGAGGCTAT
GGGGGCTNCCAGGAAAGGGAAAGAGGAAATAATGGGGAGGGGAAAATGAG
ATGCCCCCCGCAAGTCCTTGCGGGTCCCCCACTT
>rnd-3_family-58#DNA/hAT-Charlie ( Recon Family Size = 31, Final Multiple Alignment Size = 28 )
CTAGAGCAGTGATCCCCAACGTGGCGCCCATAGGCGCCATGGCGCCCGCC
GGTGTGTTTCCTGGCGCCCACGTCTTCCTCCAAAGCAAAGAGCCAGTCCT
GGCTTTCCTCCACCTCATTGGAGCAGGAGGTGCTTCAGAAGAGCCCGGGA
GACATCCTTTGTGTCTGCAGGGAGCACCCATTCGGAAACAGCTGCCTCCA
TCACAGGANGACGCTTGGCTTGGAACCTCCCAACGTTTTGTGANTGTCTT
CGACCCACATGGCAGCCATTTTGTTGT
>rnd-3_family-157#LINE/CR1 ( Recon Family Size = 35, Final Multiple Alignment Size = 27 )
ATAAGGATACTGCAGAGCTGGGAAAAGGNGCAGAAGNGGGCAACCAAGAT
CATTTAAGGGATTGGAGCACCTTCCCNATGAGAGAAAGNTTGNATAGTCT
GNGGCTTCTCAGCCTAGAGAAATGACGGCTNANGAGGGANATGACAGGTT
TATAGAATGCGTGCNNGGGGNAGAGAGGGTAGATAGAGGGCCTCCGCTCN
CTCTTCTCAGATACTAGCACCCAGTGAAGTTGATGGGCAGTAGATTCAGG
ACAGGCAGAAGGAAANACTTCTTCACTCGAACGAGTAATTAAANTGTGGA
ATTCGCTGCCANAGGATGCGGTGATGGCACAAGCATAGATGGCTTTAAAA
GGGGATTAGACAGATTCATGGAGGATAGGTCATCAACGGCTACTAGCCAC
GGTGACNAAAGGGAACCTCCACGTTCAGAGGCAGTAACCTCTGAATACCA
GTGCTGGGAGGCAGCANCAGGGGAAGGCCTCAGCCCTGTTGTTGGCCCTC
CAGAGCAACTGGTTGGCCACTGTGTGAAACGGGATGCTGGACTAGATGGA
CCNCTGGTCTGATCCAGCAGGGCTCTTCT
>rnd-3_family-93#Unknown ( Recon Family Size = 30, Final Multiple Alignment Size = 25 )
AGTGGCGTCGNCAGCGACGGGCGGGGGGCGGGAGCGGCCGCGCGGCCGCC
ATTTTGGCGGCCGGAAGTCGCGCGGCCGCCATTTTNCGNNGCAGGAAGCC
GCCGATCGGCGGCTCCTGCANTCACTTTCAGCCAGGATAAAGGTAAGATA
GGGACCGGGGCGGGCGGGAGGGCCCCTCTTCAATCGCCATGGGGCCCNCC
GGGAGGGGGGAGGCCCGGGGCGGTCCGCCCCCACCGCCCCCGCCTNTCAA
CGCCAC
>rnd-3_family-129#SINE/MIR ( Recon Family Size = 43, Final Multiple Alignment Size = 25 )
CTNCCCTGAAGGGTTGCCAACCTCCAGGTGGGGCCTGGAGATCCCCCAGA
ATTACAACCGATCTCCAGACGACAGAGACCAGTTCTGTCTCTGCCATCTG
GAGCCAGCATGGTGTAGTGGTTAAGAGCGCGGACTCTTATCTGGGAACTC
CCGGGTTCGCTTCCANCCTCCCACACGAAGCCTGCTGGGTGACCTTGGGC
AAGTCACAGTCTCTCAGCCCCACCTACCTCACAGGGTGTCTGTTGTGGGG
AGAGGAAGGGAAGGAGTTTGTAAGCCGCTTTGAGACTCCATTAGGTAGTA
AAAAGCGGGGTATCAAAACCAACTCTTCTTCTTCTTCTTCTCCTGGAGAA
AACGGCTGCTTTGGAGGGTGGACTCTGTGGCATTATACCCCGCTGTGGTC
CCTCTCCTCCCCAAAGCCCGCCCTCCAAGGCTCCACCCCAAATCTCCAGG
AATTTCCCGACCCGGAGTTGGCAACCCTATCCCTGATGTTCCTCCCCATC
CCCCAATATAGTGTAGGGG
>rnd-3_family-525#LINE/L2 ( Recon Family Size = 26, Final Multiple Alignment Size = 23 )
CTGATAACTTTGTTTGGTCCAGAATGGGATGTCCAGGCTATTGTCAGGGA
CTAGATACAGGGTTTGTATCACCCCTGCGGTGTTAGACTTAACCCAGCTT
CTAATCTGTTTCCTGGCAAAATTCACAGTGAAGTTTCTTACCCATGAAGG
CCCTCTAACAAGCTNGGTGGCNGNNGCACCTGAAGGACATCTCCTCCTGC
ACTGTCCAGCTTACCAAACCCTGCTCCCCGTGCCCTCTTGCAGAGGCGAG
GCGGNTAGGAGCCTGGACGGGCTTTTTCNGTGGTGACATCTGCCTTTGGA
ACGCCCTCTCCCTTGAGGCTCACCNGGCACCTACTTTACTGTCCTTTCGG
CGCCAGGCCAAAACATTTCTTTCTACCCAGGCTTTCAACCGAGGGGTTCC
GTNTTTTAGAACTGTTTCTGTGGTCTGCTTCTAGCCTGAGGACTGTTTTA
TGGATATCATTTTAGGCTGCTGAATGTTGTTTTATGCTGTTTTTATGCCT
TGGCTTGTTTTAATACTGATGATTTTTATGTTNTTGTATTTATGGTTTTA
TTGTATTTTATGTTGTGAGCCGCCTCGAGCAGGTCTCTGGAGAGGCGGCA
TATAAATNTTCTAAATAAACAAA
>rnd-3_family-137#Unknown ( Recon Family Size = 24, Final Multiple Alignment Size = 23 )
GCTCGGGTGGTGGTGGGCCCGCACACCCTGTACACAGGCCTGGTGTACGG
GGTGCGGCAAGTTGGTTCCTTTCCTTTCCTTTTTCTTTTTGGTTGTGGGG
GGCTGGCGTGCGGGCGGGGAAGTGCCCTCACCGTGCAGGCAGAAGGAAGC
ACAGAGCCCGCGCAGGACCAGCTCGGGTGGTGGAGGGCCCCCCCCTCTTT
TCTTTTTTCTTCGTTCTTTTTCTGCTGAGATTCCATGGCTTGATTGATAG
AGGTTCTGTTGGGCATCTGTGCCACACTGNCTTCTGCTGGGGTGGGCTGT
GGTTCTGTTGGGCTGCCAAAGGGAAGCAGCAGACTCCGTGTGCCTTGCCG
GAGTTGATTCTGATGAGATNTTCTGGTTTCACCTNGGTTCTTTTCGGCTT
CTGTGCCACGTCGGGCCCTGGGTTCTGGAGGGGTTCCCTGCTGCTTCGGC
ATTGGTTCTGTTGGACTCGCGGTGGTTCTGTGTTGCAGCTTTGTGGCCGC
TGGCTGTCAGGCTTTTGTTTCTGTTTGGCTTGGTCAGTTAGCCGTAGATG
CAGCTGTCCTTTTCCCCATAGGAAACAATGGGGGAAAGGGGTGNCCTGGG
GGCACCTTNTTCAGGGGCCGTAACTTGGGCCCCCGAAGTCCGATGCCCTC
CAAACTTGGAGGGTATGGAGAGAAGAGGTAGAAGGAGTTTCCTGCAAGTT
TGGTGTCACTGGCTTCCTGGGGGGCCGTTCTACANACTTACGAACTCGGC
CCCCCATTGAAGTCAATGGCGACTTCTGAGACTTCCGAACTTTTTACAAA
CAACGATAACCGGCCGCGGTTAATTCGGAANTAATACGACTTCCGAACGC
NCTTCCACTTACGACTTTCGAGACATACGACTTACAAATTTTTGCCTGGT
GCACACCCT
>rnd-3_family-382#LINE/RTE-BovB ( Recon Family Size = 29, Final Multiple Alignment Size = 23 )
ACTATNGTCATCCCCATTACTATGTATGGATGTGAAAGTTGGACAGTGAA
GAAAGAGGACAGGAAGAAAACCGATTCATTTGAAATGTGGTGTTGGAGGA
GAGTTTTACGGATACCATGGACTGCCAAAAAAGACCAATAAATGGGTTCT
AGACCAAATCAAGCCTGAATTGTCACTAGAGGCTAAAATGACTAAACTGA
GGCTATCGTACTTTGGTCACATCATGAGAAGAAAAGACTCACTAGAAAAG
ACAATAATGCTAGGAAAAGTTGAAGGCAGTAGGAAAAGAGGAAGACCTAA
TATGAGATGGATTGACTCGATCAAGGAAGCCACTGCCTCTAGTTTGCAAG
ACCTGAACAAGGCTGTTAATGATAGGACGTTCTGGAGGTCACTCATTCAT
AGGGTCGCCATGAGTCGGAAGCGACTTGATGGCACAAAACAT
>rnd-3_family-131#LINE/Penelope ( Recon Family Size = 28, Final Multiple Alignment Size = 22 )
TAAGAGTTTTTAGGCTTTCACGGCCGGCATCAACANTAGTGTTCGGAGGA
TTTTTCGGGTNAGAGCGCCGTGTTCTACTGGAAAAGTATCCGTTTCCAAA
CGTTTCGCTCCCAGCTGCGGGAAGCATCCTCAGTGGGGTTGCAGCCTGCG
AAGTCTCTCGGACCTCCTAGGCTGCTGTGTCACTTGTGAGGTTCGGGACG
CTGGAACCCTGATATTTCTAGGCTGAGGAGGGGGGATGTGTGGGGGGAGC
AGACAAAAGGTCTGTAAAAATTCTTTGGGCTGTTGGAGTGCTGTGGGGGC
AAAGGTCCTTCTGTGTGTTTGTTATTATGCGGGGATAGTTTTGAAAGGTG
GGGTGATAAGGGAGGCTGCTGATTATGAATGAGGTTCTGTGGCAGGGAGG
GACAAGGTAAAGAGTCATTGTTCTCTGGAGGTAATCTCCAAGGTTGAGAT
AAGGGAGGTGCATTTTGTTGATTGCATTCCAGAAGAGATTGAGGAGGTCC
TAGGACAAGCTGATTGTCTTGTATGATTTTGTCAGTTCTGTGTTTTGAAT
TGTTCCGTAAGGCTGGGAACCACGAACGGTGCAGAAAGACAGCTTCTTCT
TTCCTGTTGAAATTGGGNTGATTTTTGTAAATTTCGATCGCTTCTCTGTN
CAGGCGGGTGTGGTAGTGTGGGCCCGTGGAGAGGACCTGGGTTTTGTCAA
ANNGGATCNTGTGGTTCCCCTCTCGAAGGGCGTGTTCGGCNACGGCNGAT
TTNTCCGGCTGCAGCAAACGACAGTGTCTTTTATGTTCAGTGAGCCGGGT
GTTCACGCTGCGCTGTGTCGTGCCAATGTACACTTCCCCACATGAGCAGG
GTATTTTATAAACTCCTGGGGNAGAGAGGGGGTCTCTTCTGTCCTTTGCA
GAGCGAAGTGTGTGGCAGATCTTCTGCGTGGGTTTGAAGATTGTCCCAAC
GTTGTGTCGTTTGAGAATTCTGCCGATGCGATCNGTAACTGATTTNATGT
AGGGCAGGAAGGCTGTGCCCACTTTTGTAGGTGGCTCGGGGGCCGTGGTG
GAAGGTCTCCTGGGATGGAGGGCTCTTTTGATTTCCTGCTGGGAGTATCC
GTTGGCTTGTAAGGACCGGTTGAGATGTTGAAGCTCCTGCTGCAGNTGGT
CTGGCTCGCACACGCGGGAGGCTCGGTGGGCAAGCGTTTTTATGACAGCA
CGTTTCTGACGCGGGTGGTGGTTGGAGTTTTTGTTAAGGTAGCGGTCCGT
GTGTGTGGGTTTTCTGNAAACCGTGTGGCCAAGTTCCCCGTCGTCTTTCC
TGGTGATGAGGACGTCCAGGAAGGCCAGTTGGCCATTATTTTCTTTTTCT
AAGGTGAACTGGATACGAGGGTGCATTGAGTTTAAGTGGAGAAGGAAGTC
TTTCAGGGCAGAATCTCCATGGCTCCAAATGGCAAACACGTCGTCCACGT
ATCTGAACCAGCAACGAGGTTGTTGGGGGGCGGATCTTAGGGCTGTATCT
TCAAAGGCCTCCATATAAAAATTAGCGATGACAGGGCTGAGGGGGCTCCC
CATGGCCACCCCATCGATCTGCTCGTAAAAGACCTGGTTCCATTGGAAGT
AGGTGGTAGTGAGTACGTGGTGGAAGAGTGTAGTGATGTCNTTGGGGAAG
ATCTGTTGAAGTCGGGTCAGGGTTTCTTTGACGGGAACCATGGTGAACAA
CGAGACCACGTCAAAGCTAACCAGCAGTTCGTTAGGCTGCATTTTTAGAG
TTTTGATTTTTTCTATAAAATGTGTAGAGTCTCTGATGTAAGAGGCGGTG
TTGCCTATATGGGGTTGAAGAAGACCAGTCAGGTGTTTGGCCAGGGTGTA
AGTAGGTGAGCCGATCGCGTTGACTATCGGACGGAGTGGCACGTCGGGTT
TGTGGATCTTGGGGAGACCGTACAGTCTAGGTGGCAGAGCCTCGGATTTC
TTGAGGCGGCGTTGGAGCTCGGCAGAGANTGACGAGTCTTTGATGAGTTG
ATTTGTTTTCCGTAAAAACCTGGTGGTGGGGTCCCTGGGTAGTCTCCTGT
ATGTGTTTGGATTGAGGAGGTCTGCAATTTTGTTTTGGTAGTCCTCCGTG
TTAAGGATCACCGTGGCATTCCCTTTGTCCGCTGATAGGATAAGTATGTC
CTTGTCAGTGTTGAGTGTTTTTAGTGCTGATCTTTCCAGATGGTTAAGGT
TACTTTTTGGAGGTTTGGCATGCTGTAAAATCCTAGCCGATTCCCTTCTG
ATCTCCTCTGCAGTGTCTTT
>rnd-3_family-140#Unknown ( Recon Family Size = 31, Final Multiple Alignment Size = 22 )
GGGCTGCCAAGCCCCTCGTTGGGGCGGGGGATCCCCCGCCCCGAGCTCCC
GTTGCCCACTGCCGCTCCGAGTGGCGTGGGAAGGAGAAAAATTGAAAAAG
GCCACATTGCCACCATGATGACGTCACTTCCGCGGAAAACCCGGAAGTGA
TGGTCAGTAGCTCTAGGAATCNCCNGAAACTCTATGGTNTTACCACAGAG
TTTCCGGNAATTCCTAGAGGTGACCATTGTCACTTCCGGGTTTCCCCCGG
AAGTGACGTCATCACGCCTGATGCCCCCAACCCCTCCTGCCAGTTGCCAG
GCTCGGCCTGGCAACCCTAGCTGTCCTCATGCGCTCATCGGCACTCAAGT
TGCCCAGTACAACACCAAAAGCAAGTGATG
>rnd-3_family-866#DNA/hAT-Tip100 ( Recon Family Size = 26, Final Multiple Alignment Size = 22 )
AGTGGCGTCGCCAGGGGGGGCGGGGGGGGCGGGCCGCACCGGGCCCCCGC
CGTTCAGGGGGCCCCCATCCGGCAAAAAAAATTTAAAAAAAATTTTAAAA
AAAATTTTTTTAAAAAAAATTAAAATTTTTTTTTACTTCCCCCCCTCCTT
TCCGGCGGCCCGCCGGCCCATATGGCCGGCGGGCAAGGCGCTGGTTGGCC
CCTGCAGCCGGCGGGGGGGGGGAGTAAAAAAAATNTTTAAAAAAATTTTT
TTTAAAAAACCCGCCGAAACCGGAAGTGACGTCACTTCCGGTTTCGGCGC
TCGCGGGAGGCCCCCGCCACCCCCCCGCCATTGGGGGGGCCCCCGCAGCG
CCNCCCCGCCCCGGGCCCCCCCACGGCTGACAACGCCTG
>rnd-3_family-12#LINE/L2 ( Recon Family Size = 22, Final Multiple Alignment Size = 21 )
GCTGTTGGTATCCGGCNGGGCNGNGCTNGTCGAGTGAGTCCAGGAGGTAA
TAAACGCCTCTCTGTAGGAGGGTNTANTTTGAACCGCTTTGAAAGAGGTG
GTCGTGATANCCCTCCTGAAGAAGGCATNCCTGGACCCCACCGACCTAAA
CGACTACTGCCCGGTGGCCAGCACTCCATTCTTGGGCAAGGTACTTGAGC
TGGTAGTGGCTACATAACTTCAGGTGGTCTTGGAAGCAATGGATTAGACC
CATTTCAGTCCAGATTCAAGTCTGGTTGGGAGATGGAAACAGCCTTGTTC
GCCTTGACTGATCATTTTCACTGGAAGAGTGATATGGAGTGCACCCCTGT
GGGTTCTCCTGGACCTCTGAGGAGATTTTTTTCCTGTCAAGTATGTGTCA
CCGTTGACTATGGTATCCTTCTTGAGAGTCTGGCTGGGTTGGGAGTAGGG
TGTACTGTGATTCAGTGGTTCTGCTGTTACTTGACCAGCTGACTCCAGAA
GGTTGTTCTGGGCAACTGCTGCTCAGCCACATGGCATTTGTGCCCTGGGA
ATGGATCCCATGTTTTCTCTCTTGCTGTGTAATATCTACATGAAACTGCT
GTGATAGATCATCAGAGTGGGGCTCTNCCGGCACTTCAGATGACACCCAG
TTCTATTTCTCCTTAACGATGAGTCAGGTGGGTCTGTGGAAGTTCTGAAA
AAGGAAGTTATGAGGCGGATGAAGGCCANTAAACTGAAGCTCAGTCCAGA
CANGGCCGAGGTACTGTGGTCGCGGAGAAACTGNTTAAGGACTGAGGAGC
CAGCTTACACTGAGGAGGTTGCACTCCCCCTGAAGGAGCAGGTTTGTAGC
TTGGGGGTGCTNCTGGACCCTGGCCTGCGTTGGANGCTCAGGTCTTCANA
ATGGCATGTAGCGCCTTTTAAGCTGGCTTCGCCAGCTATGGGCCNTTCCT
CGAAAAGCATGATCTGGCCACAGTGATCCATGCTTCGNTCACATCCAGGC
TAGATTACTNTAACGCGCTCTACGTGGGGCTGCCTTTGAAAACGGTCCGG
AAACTTCANCTGGTTCAAAATACGGCGGCCAGGCTATTGTCAGGNNTGTA
AACAGGANTCATATCACCTAGTGCTGAAAGGTCNGNACTGGCTGTCCAGT
TGTTTCCGGGCNCAATTCAAAGTGCTGGTTCTTACCTTTAAAGCCCTAAA
TGGCTAAGGCCCNGGTTCTGAAGGACCGCCTCCTCCCATATTGTCCAGCC
NGCAGGTTNAGATCTNCCTCANAAGTCCTACTCTCTGTGCACTTGCTGTC
AGAGTTAAGGCAAGTGGTAACCGGCGACAGCTTTTCCAATAGTGGCACTT
AATACCTTTCCATTGAATATCCTTGCCCTTGAGGCTTGCCTTCTGCCAAC
ACTACTGTTTTAGATATTGGACCAAAACCTTTAAATCTACGTAGCTTTTA
ATTAAGGGTTTGATCTCTCAACACCATTTTCATAGTGTGCTTTTANCCTN
TAAANAANTCTGTTAGATTCTTTTAAGCTGCTCANCGTTTTGTTATCATG
TTCTAGGTGGGTTTTTAAGCCGGGGCTTAATTTTGTAAGCTAACTCGGGC
GGGTTCTCTGGAGAGGNAGCATATTTTTTTCTAAANAAATAA
>rnd-3_family-681#LINE/Penelope ( Recon Family Size = 25, Final Multiple Alignment Size = 20 )
TTCTTCCCAGAAGGCCAAAGAGTGCAACCCGACNCCAGCAACATTTNAAA
TANTACACATTTTGTCTTTGCTAACCTNANCANTGGATCACACAGGATGC
TTACAAAAGGCCTTAAAAGATCACCCCTTCCCCTTTTCCCCTTCCCTCTC
TGTCTTTTGCTGTTTTAAAACATCCAGCCTGATGAAGAGTTCTGGNGAAC
TCGAAAGCTTGCACACTGTTTTGTGTCATTTTGGTTGGTCCTAATAAAT
>rnd-3_family-422#DNA/hAT ( Recon Family Size = 20, Final Multiple Alignment Size = 20 )
CAGCGCTTATTTTGTAAAAAGAAAGTGCCGGTACTCATATATAAGGTTGC
ACTGATTTCCACCAATTCCCCCCTCAGGACTTGGGAGGGCCCCCCAAAAG
GTGCCGGTACTCCGTACCGGTGAGTACTGCCACGAAAAAAGCCCTGGTCT
ATAGCCTGC
>rnd-3_family-230#Unknown ( Recon Family Size = 20, Final Multiple Alignment Size = 20 )
GGGGCGTCCCGTGGCCAGTGCGGGGGGAGCTCCCCGCACTGGGCGCTCCC
CGCCCCTGCCCGATTGGGGGGGCCACTGGCGGCGGTGGGCTGCGCCCGGC
CGCGGCGGCGGATTGCGCGCGGCGGCGGCGGGTTGCGCCCGGCCGCGGCG
GCGGGTTGCGCGCGGCGGCGGCGGGTTGCGCCCGNCCGCGGCGGCGGGTT
GCGCGCGGCGGCGGGTTGCGCCCGNCCGCGGCGGCGGGTTGCGCCCGCCG
GCGGTGCGCCGCGGCGGCGGGTTGCGCCGCGGGGCGGGTTGGCCCCGCCA
TGGGGGCGGGTTGCGCGCGGAGGCGGGTTGCTCCC
>rnd-3_family-910#Unknown ( Recon Family Size = 18, Final Multiple Alignment Size = 17 )
TCCAGCGCAAAATTTCCGCTTGCGTCAGACTCTTGTGCAAGCAAGAAATA
AGACTGCGGCGGCTTGCGCTAAGTCAGACTTATTGTATCCCCACTTGCGT
TTCTGCTTGCGCAAGATCTTGCGCAACCAATTTCTGGGCACTATAATATA
CAGGGAGGAAAGCGCTAGGTGTTGCACAAGATCTTGTGCAAGCGGAACTG
CGCTAAGTCCATTTATGTTTCCGCTTGCGCATCGCTGGATCCAAGCC
>rnd-3_family-121#Unknown ( Recon Family Size = 17, Final Multiple Alignment Size = 17 )
TGCATTGCAAGGNTAAGCANCGTCAGATTTGAGAATCCATCCAAGCCGAA
CCAGAGGAACGAAGAAGCTGAGCAGAACCCANGACCAGTNCGATCCGTGT
GAGAGCTGCCTTCCTCCCCCCCCCCCTCCCGCTTCCCGCACATTGAAACC
TGCAAAGNTCCCCGACTTTGCAGGTTTCANTGNGCAGCTCTGGCAGATAA
CCCGAATATTTCCGGGTCTACTCGGCATGGGAAATATCTGTGTTGACAGA
TATATTCAGCTTTGGATATACCCCAAAATACCGATTAAGGTATTTTTCGG
GTATATTTTCGTACCGGATATATCGGTATGCACACCCC
>rnd-3_family-32#LINE/L2 ( Recon Family Size = 17, Final Multiple Alignment Size = 17 )
CTCTATTTTTTTTTTGTTTGGTACATTTTGTCAGACACTTCCTCCAAGAT
GCGTGGAGCGGTGTACACTCTTTTGTTGTTGTTGTTGTTTTGTTTATACC
CTGCTTTTCTCTCCAGTTGGGACTTCAAGCATCTTACGCGATCATTTTTA
CTTCTCCATGTTTCCCTCACAACAACAGCCCTGTGAGGTAGGTTAGACTT
ACGGAAAATGACTGGCCCACTATCATCTTGTGAGCTTCCATGGCAGAACG
GGGATCTGAACCTGAGCTCTCCCAGGCCCNAGCCCAGCCCATGCTAACCA
CTGCACTGCCATTAATATGCAGTGGTTAAAGAGTTGCAAGGGAACCCAGT
CACCACTGCATCAGTTGTGGTGCTTAGTGTGGAGGTACAGTGTAGGCACC
TCAATGACATGACTTGTGANCACNANATNCTGCGAGTCAGCGCTTACGCA
TGCACTTGAAGGACTACCACNTGCCCCTCTGGGGGGCCAGCATGGTGTAG
CGGTTAAGAGCGTGGACNCTTATCTGGGAACNCCTGGGTTCGCNTCCNGN
CTCCCCCACATGAGGCCTGCTGGGTGACCTTGGGCNAGTCACGGTCTCTC
AGCCCCACCTACCTCACAGGGTGTGTCTGCTGTGGGGAGAGGAAGGGAGG
GAGNTTGTGAGCCGCTTTGAGACTCCANNAGGTAGTAAAAAGCAGGGTAT
CAAAAACCGACTTCTTCTTCTTCTTCTTCTTCCCGTCCAGTCCATCCAGT
TAAGATCGNCCTCCCAAGCCCTGCTCTCTGTGCCCCTGCCTGCAGAGGTG
AGGTGGGTGGCAACCAGACCTGGGGCTTTTTCAGGCGTGGCACCTTGCTT
ATGGAACGCNCTCCCCCCTGAGNCTCACCTGGCACCTGCCCATTTTCTTT
TAGTGCCAGGCCAAAACGTTTCTGTTCACCCAGGCTTTTAATTAAGGGGC
TGATCTTTTAACACTATTTTAGCCCGGAAACTGTTATCTTAATCTGTCGG
TGGTCTGTTTTTATGGTCTACGTTTTTACGCTGGGCTGGGTTTTTAATGC
TGGATTTTAATTACTANCTTTTAATGTTTTGTCTTTATTGTTTTTTTCTG
TAAGCCGCCTCAGGCAGGTTCCTGGAGAGGCGGCATAAAAATTTTCTGAA
TAA
>rnd-3_family-69#LINE/CR1 ( Recon Family Size = 20, Final Multiple Alignment Size = 17 )
CTTTGCTGTGGGTAAATACTTAGGATTAAAGCCCTTCACATGCTCTGGCT
CATACAGGACCACGCATACACGTTGCTCCGCGCGCCAACTGCGGTCTTCA
GCAGCCATCTACTGGCTATCCCACCACTTAGGGTGGCCCATCCGGCGTCG
GCCAGANNCCGGGCCTTCTCCATCGTGGCTCCCGCTCTGTGGAATGGGCT
CCCTGAAGAGGTGAGGGGAGCNCCNTCCTTGGAGATTTTCAGGAGGCACT
GCAAGACCNNCTTGTTTGCCAGGGCNTTAGGGGGATGTGAACNGCAGGCA
TCTTTTAAGGGCGGAGGGGGAGNGATTTGGGGGTTTGATTTTAGTTTGTG
TAATTTTATTCTGGTAGTTTTTGGTTTAATTGGAATTTGTTTTTAAACAT
TATTGTAAGCCGCCTTGAGCCACAAGGAAAGGCGGGATAAATTAATTCAG
CCATACGGAAAGGTGAATAAATTNNTTAAAGGATACTGTNATTCCCACCT
AACATTCCACATGTGGTATGCNGNTTTGAGCTTCATAATCAC
>rnd-3_family-443#Unknown ( Recon Family Size = 25, Final Multiple Alignment Size = 16 )
ATAGCTGAATTACAAATATAGAAAAAATGGTGTTGATTTGTTTTATATTT
CATATATATATATGATGCAAAATTGCTTGGTTCATATTACCCTGATTGCA
GTGGCGTTGATAGGGGGCGGGGGGCGGGCCGTACCGGGCCCCGCCTGCTC
GGGGGGCCCCCCGCCAGCCAACCCGCGCCTAGCCCGCCGGCCGGCGGGCT
AGGCGCGGGTTGGCTGGGCCCTGTGGCCGGCCCAGCGGGGCCCCGCCGGC
CAACCCACCGGCCCTCCCCCCATCCCGCCGATCANACGGCGGGCGGGGGG
GCCGCAGCCGGCGGCTGCGGCTGCGGCCCCGACCCGCCAGCCACAGGCCG
GCTGCCCCGGCTCCCCCCCATCCCGCCGATCATATGATCGGCGGGATGGG
GGGGCGCGAGTGACGTCACCGGAAGCGGGGGCGGGGCGCCGGAAGTCACG
TGACTTCCGGGGCCCCCGCAGCTCCTCCACCGCCCCGGGCCCCCCGCAGC
TCCGCAACGCCACTGCCCGANCATCACCTCATCTTACAATTTAC
>rnd-3_family-37#LINE/RTE-BovB ( Recon Family Size = 17, Final Multiple Alignment Size = 16 )
TGGGAAGTCTAGTCTCCAATGCANGGAACATGCTCTAAAGAAATAACCCA
CTGTATTGGTCTAGCAGCAGCATCCTTTGGAAAACTACAAAAAACTGTAT
GGAACAACAAATTCCTCCTACAGAAAACTAAGATCAGAGTATTCAAGGCT
GTAGTTATACCATCACTGCTCTATGGAGCTGAGACATGGACAGTTAAGAA
ACAAGATCAAAGGAGAATAGACAGTTTTGCGACAAGATGCTTAAGAAAGA
TACTAAAGATAAAATGGTGGCAATTCCGAAGAAACAAAGACATCTGGTGT
GAAATAAAGGAGCCTCCACCATCAGCACTGCTCCTAAAAACAAGACTGCG
CTGGTTTGGCCATGTTGTCCGGATGGACAACTCAAGAACTGTTCGCCAAG
TATACAGCAGCCAAGGCATAGGGAAAAGATCTCGAGGCAGGCAACGGAAG
CGCTGGATAGAAAATATCAATGAAGACCTGAAAATTGCCAAATGTGACCT
TCCAAGAGCGATGAAAATTTGTCGAATACGCATGGGCTGGAAGCATATTG
TCGAGGAAGCTGCCATGTCTGCTAGCAGGAACTATGTGCTCTAACATACC
CTGCTACAGATAAGCAACGAAGAA
>rnd-3_family-489#Unknown ( Recon Family Size = 17, Final Multiple Alignment Size = 15 )
TAGGGTTGCCAGGTCGCTGCTGGCTACCAGCGGAGATCCGGCAACCGCTC
GGTGGCGTCGCCGGCGACGTCAGCACGTCACCGGCAACGCGCTGACGTCA
CTTCCGGGCGTGCCCCAGCGACGTCAGCGCGTCGCCGGCGACGTGATCAC
GTCGCCAGCGACGCGCTGACGTCACCCGGNCACGCCCGGAAGTGACGTCA
GCGTGTCGCCGGCAATGGGGCTCTTTTTACCATAGAGTCTTTTAAAAAAT
ANCGGAGCGTCCGCGGCCACTTCCGGGTNAACCCGGAAGTGCCGCAGACG
CTCTTCGGCGGNAGCTCCGCCGGTTCCGGCGGGCAACNCCGCAAATCGGC
GGGAGTTTGCCCGCCGGAACCGGGAAGCTGGCAACCT
>rnd-3_family-182#Unknown ( Recon Family Size = 16, Final Multiple Alignment Size = 15 )
ATATCTAATTCCGAGCCAGGCCACGGAGTGTGGATCAATAGATCCGCAAA
ATGGAGCTGGGGCAGATAGGAGGATTTCTCTACACACCTGAAGGAAGTCC
CAGGTTCGCAGAAAAATCTGAAATCCCACAACGCACGCACACACATTGGA
GAGTTAAAACCCCCAAAATAATAGCAACAACACCTGTAGCTTTAAGAAAA
GAATGCCCGCTGAACTCTCAGTGGCCATTTTGGGGGTTGCTAGGCAACCA
CAACTATTGCCGAGCCTTCAAGCTTGGTTTCTGCAAAGCCATGANGGGGA
GCNCGTGNAGGCCGANACCATCCTGGAAAATGTCCCGTCTNCCCCTGTCC
TCTGATGGAGGAGGACTCCCCGAGGACAGATCAAACAGC
>rnd-3_family-195#Unknown ( Recon Family Size = 16, Final Multiple Alignment Size = 15 )
GGGTTGCCAACAGCCCTGGAGAAAANGTCCTGTCCCTTTAACAGAGGCTT
NATGGGATGTTTACCGGGTGATGTTATTTACCTCCATGCCATGAAAAGCT
TCAGCTGCCCATTTCCACACATTAAGCCTCTATTAAAGGGACAGGACATT
TTTCTCCAGGTCTGTTGGCAACCCTA
>rnd-4_family-134#Unknown ( Recon Family Size = 102, Final Multiple Alignment Size = 91 )
AGGTGAGAATGAGGTGGCAGAGTNCTGAGGTGGCAGAATGGACTGTACCA
CTTCAGACTGCGAGGGAAGGATTGCAGTTTCCAGTTTCCCTACGTNAAAA
ACTCCCTGCAAGTAGAAAACTAGCACAGCAGGCAAAGGGCTAGGCGAACC
TTTTCCCCTGNTGCGCTTGCAGGGAGTTTTTGGGGGAACATTCAAAAATG
TGACCCTCCCCACCTGCAGTCGTACATTGCCACCTCAGNATTCTGCCACC
TCATTCTCCTGCATGTGTGAACC
>rnd-4_family-278#DNA/hAT-Tag1 ( Recon Family Size = 97, Final Multiple Alignment Size = 82 )
TATGCATGTTTACTCGGAAGTAAGTCCCACTGAGTTCAGTGGGACTTACT
CCAAGTAAATGTGCATAGGATTGCAGC
>rnd-4_family-165#DNA/hAT-Tag1 ( Recon Family Size = 75, Final Multiple Alignment Size = 63 )
TTCCTTTTGTTTAAATGTGANTAATTTTGNCACAATTAATATGCTATAAT
GTGTTTAATGATAATACTTATTAAAGAGTTCAGTGTTATAAAGTTTAACT
TAATATCCAAATATGCTGNTAGTCCTATTGTGACTGTATGAGANCGTTTC
TGTCCAAATAATACACTTTCTTTTGTTTACTACAGAAATTTGTTTTCTAC
CTTGTCTTTTCCTACCTCTCAGATGGCAAAAATTAAGATACATGTGCTAN
GGTAGCATAGGGTGCAGCAGTTTGCAGCTCTTTCTCAAGTATTGGGTATA
TTTGCAGTTTTGCTTGTAGAAAACNAAGGCGTTTATACTTTTAAATTCCA
TAAATATGCCAAATAGTACAATTTTATATGCTAACTAAGTTATAAATGAT
GCATTTTATGTTGTTAAAGCAGTAAAATAAGTTTAGGTTTGATAGGAAAG
TAAGTATTGCATATATTTCAATTCCCCTCCCCATTTTTTCCCAAGAAAAC
CTCCCATGGCTTCAAATTTCCGGAAATTTTACAT
>rnd-4_family-3145#LINE/Penelope ( Recon Family Size = 73, Final Multiple Alignment Size = 62 )
AAGAGTTTTNAGGCTTTCACGGCCGGTATCAACAATAGTGTTCGGAGGAT
TTTTCGGGTGAGAGCGCCGTGTTCTATTGGAAAAGTATCCATTTCCAAAC
GTTTCGCTCCCAGCTGCGGGAAGCATCTTCAGTGGGGTTGCAGCCTGCGA
AGTCTCTCGGACCTCCTAGGCTGCTGTGTCACTTGTGAGGTTCGGGACGC
TGGAACCCTGATATTTCTAGGCTGAGGAGGGGGGGATGTGTGGGGGGAGC
AGACAAAAGGTCTGTAAAAATTCTTTGGGCTGTTGGAGTGCTGTGGGGGC
AAAGGTCCTTCTGTGTGTTTGTTATTATGCGGGGATAGTTTTGAAAGGTG
GGGTGATAAGGGAGGCTGCTGATTATGAATGAGGTTCTGTGGCAGGGAGG
GACAAGGTAAAGAGTCATTGTTCTCTGGAGGTAATCTCCAAGGTTGAGAT
AAGGGAGGTGCNTGCTGTTGATTGCATTCCAGAAGAGGTTGAGGAGGTCC
TAGGACAAGCTGATTGCCTTGTATGATTTTGTCAGTTCTGTGTTTTGAAT
TGTTCCATAAGGCTGGGAACCACGAATGGTGCAGAAAGACAGCTTCTTCT
TTTCTGTTGAAATTGGGATGATTTTTGTAAATTTCAATCGCTTCTCTGTA
CAGGCGGGTGTGGTAGTGTGAGCCCGTGGAGAGGACTTGGGTTTTGTCAA
AAAGGATCTTATGATTTCCCTCTCGAAGAGCATGTTCGGCNACGGCAGAT
TTTTCCGGCTGTAGCAAACGACAGTGTCTTTTATGTTCAGTGAGCCGGGT
GTTCACGCTGCGCTGTGTCGTGCCAATGTACACTTCTCCACATGAGCAGG
GTATTTTATAAACTCCTGGGGAAGAGAGGGGGTCTCTTCTGTCCTTTGCA
GAGCGAAGTGTGTGGCAGATCTTCTGCGTGGGTTTAAAGATTGTCTCAAT
GTTGTGTCGTTTGAGAATTCTGCCGATGCGATCAGTAACTGATTTTATGT
AGGGCAGGAAGGCTGTGCCTACTTTTGTAGGTGGCTCGGGGGCCGTGGTG
GAAGGTCTCCTAGGGTGGAGGGCTCTTTTGATTTCCTGTTGGGAGTATCC
ATTGGCTTGTAAGGACTGGTTGAGATGTTGAAGTTCCTGCTGCAGCTGGT
CTGGCTCGCACACGCGGGAAGCTCGGTGGGCAAGCGTTTTTATGACAGCA
CGTTTCTGACGCGGGTGGTGGTTGGAGTTTTTATTAAGGTAGCGATCCGT
GTGTGTGGGTTTTCTGTAAACCGTGTGGCCAAGTTTCCCATCGTCTTTCC
TGGTGATGAGGACGTCCAGGAAAGCCAGTTGGCCATTATTTTCTTTTTCT
AAGGTGAACTGGATACGAGGGTGCATTGAGTTTAAGTGGAGAAGGAAGTC
TTTCAGGGCAGAATCTCCATGGCTCCAAATGGCAAACACGTCGTCCACAT
ATCTGAACCAGCAACGAGGTTGTTGGGGGGCAGATCTTAGGGCTGTATCT
TCAAAGGCCTCCATATAAAAATTAGCGATGACAGGGCTGAGGGGGCTCCC
CATGGCCACCCCATCGATCTGCTCGTAAAAGACCTGGTTCCATTGGAAGT
AGGTGGTAGTGAGTACGTGGTGGAAGAGTGTAGTGATGTCATTGGGGAAG
ATCTGTTGAAGTCGGGTCAGGGTTTCTTTGACGGGAACCATGGTGAACAA
CGAAACCACGTCAAAGCTAACCAGCAGTTCGTTAGGCTGCATTTTTAGAG
TTTTGATTTTTTCTATAAAATGTGTAGAGTCTCTGATGTAAGAGGTGGTG
TTGCCTATATGGGGTTGAAGAAGACCAGTCAGATGTTTGGCCAGGGTGTA
AGTAGGTGAGCCGATCGCGTTGACTATTGGACGGAGTGGCACGTCGGGTT
TGTGGATCTTGGGGAGACCGTACAGTCTAGGTGGCAGAGCCTCGGATTTC
TTGAGGCGGCGTTGGAGCTCGGCAGAGAATGACGAGTCTTTGATGAGTTG
ATTTGTTTTCCGTAAAAACCTGGTGGTGGGGTCCCTGGGTAGTCTCCTGT
ATGTGTTTGGATTGAGGAGGTCTGCAATTTTGTTTTGGTAGTCCTCTGTG
TTAAGGATCACCGTGGCATTCCCTTTGTCCGCTGATAGGATAAGTATGTC
CTTGTCAGTGTTGAGTGTTTTTAGTGCTGATCTTTCCAGATGGTTAAGGT
TACTTTTTGGAGGTTTGGCATGCTGTAAAATCCTAGCCGATTCCCTTCTG
ATCTCCTCTGCAGTGTCTTTTGGGAGGCTGCGGATGCTAGCCTCGATGTT
GGAGATGATGTCCTCAGTAGGGATTCTGGAGGGGGTGATGGCAAAGTTCC
CTCCTTTGGAGAGCACCGAGGTCTCAGCTGGTGTTAGATGGCGTTTGGAG
AGGTTGACAACAATTCGCTGTGTGTCCAAAGTTGGGGTGGGCTGTTTGGG
TTTGGAGACGTTAACAAATTTCCGTTTCTGGCGTTTGGTAGCCTGACTCA
TGGTGGCTATAAAAGAGGAGTGGGTGATGCGATCAACTTGGTCCCAATTG
TCCTTTCCTAGCTTGTGGCTTACTTCCAGGTGGATGAGAAGGAGTTGGCG
GTCGTTGAGGGCAAGGTCCCGCCGGGTTGTGTGGATCCTGTCGCGTAGGA
GGGCTCTCTCCATGCGGTTGTAGATCCGGTGAGCCGTTGGGGAGTTGGCG
TGGCGTTTCTGTTGTAGAAATCGGGGGATGATCTCCGTGTCTCGGCAGCG
CAATAAGAAGGTTAGGGAGCAGAGTAGTTGGGCTTTCCTCTTTCGAAGAG
ATTCCAGTCGTCGGGTCAGATGGTACGTTTCCTCCCCGTA
>rnd-4_family-133#LINE/CR1 ( Recon Family Size = 80, Final Multiple Alignment Size = 61 )
ACANCTGAGCCAATTAAAATACTCAAATGTGAAATTGTTGATCTACTAAC
NAGTATATGTAACTTGCTAAAATAGTTNCCCTCCTGAAGATTGCAAGAAA
GTAGCAAATGTACCATTTTTAAGAGGGGATCCAGGAAATTACAGGCCAGT
TAGCCTAACGTCCGTNCCAGGTAAATTGGTNGAAACTGTTATTAAAGACA
GAATTATTAGGTATAGAGGAACAAACCTTGCTGAGGAANAATCGGCATGG
CTTCTGCAAAGGGAAGTCCTGCCTCACCAACCTTTCGGAGTTCTTTGAGC
GGGTTAACAAGCATGCGGATAAGGTGATCCGGTAGACATTATANACTTGG
ACTTCCAAAGGCTTTTGACAAGGTCCCTCACCAAAGACTCCTGAGTAAAC
TTAGCAGTCATGGGATAAGAGGACGGGTCTCTTATGGATTAAAAATTGGT
TAAACGACAGGAAGCAGAGAGTAGGAATAAACGGGCAGTTCTCGCAATGG
AGGGAAGTAAGCAGTGGGGTCCCACAAGGATCGGTATTGGGACCGGTGCT
ATTTAATTTGTTCATAAACGATTTGGAATTGGGGGTGAGCAACGTAGTGG
CCAAGTTTGCAGACGATACCAAATTATTCAGGNTGGTGAAAACCAAGGCG
GACTGTGAAGAGCTNCAGGAGGATCTCTCCAAATTGGGTGAGTGGGCAAC
AACGTGGCAAATGAAGTTCAGTGTAGGTAAGTGATGAAAACCTAACTTTA
AATATATGCTGATGGGGTCTGAACTGAGGCTGAGACTGAAAGAGATCTTG
GGGTTGTAGTGGATAGCTCGATGAAAATGTCGACTCAGTGTGCGGCAGCG
GTGAAAAAGGCA
>rnd-4_family-33#Unknown ( Recon Family Size = 73, Final Multiple Alignment Size = 60 )
GTGGATCCAGTGATCCGTCAAGGGACAGTGCTTTCCCGCGTTCCCCTCCC
CCCAGCAGTCCTTTCCGACCCCGGGAAAGTTTATTCCCGGGGTCGCGGGA
CCCGCGCGGAGNAATAGCCGCGCGGGTGGGGCTGCAGTGAGGAGGGGAAG
GGGCAAAATGCCTCCCCCCTCTTCCCTTGTCAGCGCAGCTGCGCTGACGG
AAGAGGCAGAGGGAGCGATTTCGCCCCCTTCCCCCTCCTCACTGCAGCCC
CCTGACCCACGCGGCTGTTAGTCCACGCGGGTCCCGCGACCCCGGAATCG
ACTTTCCCAGGGTGGGGGGTGAGGAGGGAACAGTATGTGACCGTCGGCGC
CTTCCGCTGACGGATCGCNGGATCC
>rnd-4_family-201#LINE/L2 ( Recon Family Size = 70, Final Multiple Alignment Size = 57 )
TGTCTCGCCCCAGTGTTAAGTTTTTTTTAGTTGGTTTTACTGTTTTATTG
TTTAAATTCACACCTTGTATATGTTTACAATATTTGAAAGCCGTGTGTTA
GTTCTGTAGAGGTCCTGTGGGTGCGAGTGTGCAGAATGTGTGTGACGATG
TGCCTGGGAGGGGCGGGAGACAGTGGGGTTAGAGGGGTCAGAGGGGGCCG
CCATCGCAGTCCTCGTCGGCCGGGGGAGGTATGGGAGGGGGAGGAAGAGT
AGATCAACTCTGGCAGGGAGGGACGGTGCCTGCGCACGATCGCCCTCTCT
GCCCCTTCCTCCCTTCCCCAAGATCCTGCTGGCATGACCTCTGGNTTCTC
CTGCCTGGTAACCTTACTGCTGAATGCCAGGNCGGTCGGGAATAAGGCCC
CCCTCATTCCGGANTTNATCGGGGATGAGGGAGCCGACCTGGTTTGCATC
ACCGAGACCTGGGCGGTGGACGTGGAAGAGGTCTCCCTCTTGCAGTTGTG
CCCCCCAGGATTCTCGGTTGTGCATCAGCCCAGGCAGGAGNTCCTGGGGG
GGGGGAAGTTGCCGTGGTGTATAGGGATTCTCTCTCCCTCACCAGGAAAC
CCCTCTGCTCCGACACAGGCTATGAGGTCCTGTACACTGTGCTGGGCCAG
CGAGACAAGCTAGGGCTGCTNCTGGTNTACCGGTCACCTAGTTGCCCAGC
GGCTTCCCTGGCCGGGCTGGCGGAGGTNATCTCGGAGGTGGTGTTGGAGA
ATCCTAGGGTACTCGTTCTGGGAGACTTCAACATCCACGCAGAGGCGCCA
TCCTCTCCGTCGGCCCGTGAGTTCATGGCATCCATGGCGGCCATGGGACT
GTCTCAGCTNGTTGNAGGTCCNACGCATGTGGCAGGCCACACNTTAGACC
TAGTCCTTGCCTCGGGGNGTGAGGGGGGTGGNCCGAGCGCGGTNNTTGTN
ACCCCACTGTCATGGTCGGATCATCATCTGGTGAGNTTTAGNNTGNCTGC
GCGCTCCCTTCCCGTGCGCAACGNGGACCTATTATGGTCCGCCCCCGGAG
ACTTATGGAACCTACGGATTCCTGAATGCTCTGGGGGAATTTCCGGAAGG
CAGAGCCGGTGATCCCGTCGAGGTCCTTGCTGATCTGTGGAATACGGAGA
CGCGTAGGGCCATCGACACGATCGCTCCCGAGCGCCCTCTCCGGCACCGC
AGAGCCCTNNCTGCTCCTTGGTTCACCGAGGANCTCCGGGCGATGAAACG
NACTAGGAGACGGCTAGAGCGCAAGTGGCGTNCCACTCGNTGCGAAGNCG
ATCGAACACGCGTACGAGCTCTCAANCGAGCCTACTGTGTGGCGGTGGCG
GCCGCGAAGAGGTCCTATTTCGCGGANGCCATTGCGTCCTCAGGTAACCG
CCCAGCGGAGNTCTTCAGGGTGGTCAGGGGCCTACTGCCATCNANTTCGG
CTGGAGGCTGCCCTTGNACCCTCTGAGGCCCGCTGCAACGAGNTTGCCGG
TTACTTTGAGGATAAAATCGCTCGTCTCCGTGCCGACTTNNACGCCACTG
TTGATGCAACTCCNGGTGAGGTGTCCAGNGCACCGTCTNGTCNNGTTTTA
TGGGATTCTTTTCAGTTTTTGANGCCCGAGGANGTGGACAAGNTGCTCGC
ATNTGTTCGTCCACAACATGCTCTCTCGATCCCTGCCCCTCGTGGCTTAT
TAGAGCCAGCCGTGTGGGGATGNCTGGGTGGGTCTAGGNGGTCGTGAATG
CCTCCCTGAGGGACGGAGTGGTGCCTNCCGCCTGGAAAGAGGCGGTGGTG
CGCCACTCCTTAAAAGCCATCCTTGGACCAGGAAGATCTGGNTAACTACC
ATCCAGTCTCNAATNTNCCNTTCTTGAGCAAGGTGATNGAGAGAGTGGTG
GCTACACAGTTGCAAGCACTCTTGGATGAAACTGATTATCTGGACCCATT
TCAATCTGGTTTCNGGCCCGGTTNTGGGACNGAAACGGCCTTGGTNGCCC
TGGTGGATGACCTGCTTCGAGAGAGGGACAGGGGGAGTGCGNCCCTGTTA
ATTCTCCTNGACCTCTCAGCGGCTTTTGATACCGTCGATCGCGCCATCCT
CTTGGACCGGCTCCGCGAGTTGGGAGTGGGAGGCACCGTGCNNCGGTGGT
TCCGCTCCTACTTGCGGGACCGGTCTCAGAGGGTGGTGATCGGCGACTCT
GCCTCGGCACCCTGGCGGTTGACCTGTGGAGTCCCACAGGGTNCGGTNCT
GTCACCGATGTCGTTTAACATCTACATGAAGCCGCTGGGANAGGTCATCA
GGAGATTTGGGGTNGGGTGTCATCAATATGCTGATGACACCCAGCTCTAC
TTCTCCTTNNCATCGGANTCAGGGGAGGCCGTGGAAACCCTGAGCCGNTG
CCTGGANGCAGTAATGGGCTGGATGAGGGCCAATAAACTGAGGCTGAATC
CAGACAAGACGGAGNCCCTGTGGGTGGGGAGCTCCCGNATCCGGGAATTG
GGGATTTCCCCTGTTCTNGATGGGGTNGCACTCCCTCAGAAGGAGCAGGT
GCGCAGCTTGGGGGTNCTCCTNGATCCATCGTTGTCACTGGAGGCCCAAG
TGACCTCGGTGGCCAGAAGTGCTTTCCACCGGGTTCGCCTGGTGAGACAG
CTGCGACCCTTCCTGGAGAGGGAGAGCCTCGCTACGGTGGTCCACGCTCT
GGTAACCTCACGANTGGACTATTGCAACGCGCTCTATGTGGGCCTGCCCT
TGTACCTGGTCCGGAGGTTGCAGCTGGTGCAGAACGCGGCGGCCNGGGTG
GTGAGCGGGACTTCGGTCCGTGCNCACATCACCCCGGTGCTGGAGCGGCT
GCACTGGCTGCCGGTCACCTACCGGGCCAGGTTCAAGGTACTATGCATCG
CATACAAGGCCATAAACAGCTTGGGACCAGGGTACCTTCGACAACGCCTC
CCTTTTTACAGGCCAACGAGGGACTTGCGGTCTGCTGGGCGGGCTCTGCT
GCGGATACCGGCGATNGCTGACTGTCGCCGGGTGCTTACCCGTAGTAGGG
CCTTCTCCGTGGTGGCCCCCACCCTGTGGAATGCCCTCCCCTCGGAGATC
CGGGAGGCGCCGACNCTCTTAGTGTTTCGACGCCTCCTAAAAACGTTTCT
TTTCTCACAGGCCTTCCCTGTGTGAGTGTGATGAATGACTGGCATTTATA
TGTGTATTTGTAATTNTACATTTATGTGTTTTTATTCTGTAAGCCGCTTC
GNGATCACGTGGGATGGGAAGCGGGATAGAAATATTTTAATAAATAAAAT
AAATAAATAAACTCTGATCACTGGCGTTGACAGCCCGGGGCGGTGGGGGC
GGACCGCCCCGGGCCTCCCGCTTGAAGGGAGCCCCCCCGCACACCCTGGT
CTTACCTTGCTTATATCCCAGTGAAAAAAGACTGCAGGAGCTGCGGAACT
GTGGCTTCCAGCAGCCGAAAATGGCGGCCGTGCTACTTCTGGCCGCCATT
TTGGAGGGCCCCCGCGGCAGCGCCACCCCCCCTGCCGATCAGCTGTCGAC
GCCACTGGCTCTGATGCTTGTTGGCTGATGTCTGAAAATCCCGTAGACTT
CCCTCCCGCTATCC
>rnd-4_family-99#Unknown ( Recon Family Size = 67, Final Multiple Alignment Size = 56 )
TGGCTTGGATCCAGCGNAGCATTTCCGCGGGCAGAAGGACTNCATGTAGG
AGCGCGACTTTCTCGCCTCCCCCCTCCCTGCCACTGCNGCTCCAGATGCC
CCTCCCCCCCAGCACGGGAGCTCCAGGAACAGCATTGGGGCGTTTGGGCT
GCAGCGGGAAGGGGGAGGCGAGAAAGTCGCGCTCCGCGGGCGGAAATCCT
TCCGCCCGCGGAAACGCTCCGNTGGATCCAA
>rnd-4_family-243#Unknown ( Recon Family Size = 69, Final Multiple Alignment Size = 56 )
ATGCTCGAACACCTGCCGGTTCGGCTCAGCAGTCGCGAACAGGGAGCCGA
TTTTTCGACGGTTGGTTTGACAGTTCATCGACCTGTTCGTGGCTGTTCGG
CGGGTTGCTTCACTGTATTCCTTCCTAACCGTGCAGTACAGCGCAATCGG
CTTTTCGCGCATGCGCGTTCTCACACAGCCCGAGTTCTACCCCCCCATCC
TTGCTGCATNACTGCTCTGCTCAGCAGGCAATTGTTTAAATAGACAATCA
GTCACAAATCATATAAATCAGTCATNAATAAATGCTGTGTTTCAATAAAA
TCCTACCCTTCGGTGTTCGTCTAAGTAGTCCTTAGTGACGCTAATGGCTG
CCGATCNGTTTGAATCGGCAGCGTCTTTGCGCATGCGCAGTTTTGCGAAA
ACCCGATGCAAACCNGTTCGGCAGGCGTTCGCGGCTGCTCGGCACGAACC
GAACAGACCGGGTGATCGGCTCGCGTCTGATCGCCGCCTTCGAACATGGT
AAGTTTGACTGTCGAACACGTTCGTGGTGAAATTTGCAG
>rnd-4_family-139#Unknown ( Recon Family Size = 53, Final Multiple Alignment Size = 52 )
TAGGGATGCCACGAACTTCGCGGCGAACATGTTCGGCAGGCGAACATACC
GTGTTCGACAGCCGCGATCACTCGTGAGCCGAGCCTCGGATCTGTTCGCT
TGTCCGCNATCCGCCTTGAACAGCTTTGCAGCTGCTGCTGTNGCGGTGGA
GTTCATTTCTTGTGGTGGTGGAGTTTCATTTCCTTGCCTTGGAGAGTTTT
GCATCTGCGCAGTAGGGATGATAATTCTNCCCAGGGTCATGGATGGTTGG
GTCAGGTAATTAAATGATGTGGGGGGGGAACTACGNCTCCCATAAGGCTG
TGCGAAAATGCGCATGCGCGAAATAACGTCGATAACGCGGACTTAAATGA
ACACCAAACGGTAAATGCAGTGTTTATTANAATCACTGGCTGACTGATTT
GCTCGCTGTTTATTTATAATTGGCTGCCGAGCGGCGTGCAGCGACGACAG
GTCTGTGGGGGAGAGGGGAANTAGGACTCCCATCAGCGTGCGCATGCGTG
AAACGCTGCCGATTGCACTGTACTCAGTACTGTTTGAATACGCGAAAAGT
AACCCAAGATCAAACTGNTCTGAACCGTTCGACGAAAAATCGGCTCCCTG
CTCGTAACCGGCGAGCAGAACGTGAGCCGAACCAGCGGGGGTTGA
>rnd-4_family-406#Unknown ( Recon Family Size = 58, Final Multiple Alignment Size = 51 )
CTGCCTCGGCAAATGCCGGGAGATTTTGGGGGCGGTGCCTGGGGAGGGTG
GAGTTTGGGGAGGATGTGACGTCACTTCCGGGTGACGCTCTAGGAATTTC
CCCTAGTCTCTATGGTAAAGACCATAGAGACATGGGGAAATTCCTAGAGC
GTCACTATGGAGGCCATTTTCCGGCCATTTTTTCTCCCGCTCCTCAGTTT
CTCGAGGGCGGGGGATTGGGGCCGAGGGCGGGGGTTTACCCGCCGCGGGC
AGGCAAATGGCAAGCCT
>rnd-4_family-290#SINE/MIR ( Recon Family Size = 52, Final Multiple Alignment Size = 50 )
TATATCTAATAGCAAACTGGCCANATCTGTGGATACTTAAATCCAGAGAC
TGGAGCCGTGAACAGACAAGACGGATCTTTCTACAAACCTGAGAAAAGCC
CCAGGTTTGCAGAAAANCTGAAATCTTAAAAAAACGCATTGGGGGGTTAA
CCCCCCAATGATAATAAGNAGCGCCTGTAGCTTTAAGAAACGGATGCCCT
CAGTGGCCGTTGCTAGGCAACCACAGCATTCCAGGNCTTGGTTTCTGTCA
GNAAAAGGCAGGGGCAGGGCTGTTTTGGCCTTTGAGGGAGGACTCATCGG
GGCCAGGCCCGGCAGCAGCCACCGGGCGACTTGCTACCACCCGACTTGCA
TGACTCACCCAGGCCCGGCTGCTTGCTACTGTTCAACAGCAGCCGCCCCA
CGAAAGCCAGTGTGGTGTAGTGGTTAGAGTTTCAGACTANGATCTGGGAG
ACCCAGGTTTGANCCCCACTCTGCTGTGGCAGCTCACTGGGTGACTTTGG
GCCAGTCACACACTCTCAGCCTAACCTACCTCACAGGGTTGTTGTGAGGA
TAAAATGGAGGAGAGGAGAACGATGTAAGCTGCTTTGGGTCCCCATTGTG
GAGAAAGGCAGGGTATAAATGAAGTAAATAATAAATATAGCTGAAGATGG
GGGCAGATAAAAGGTAGGTGGGTGGTGTGTGGTGTGTTCCCTTAGCTGGC
ACCTGGGCGGAGTTCACTCCGGAGCCAGACTGCTGCTGTGGGTGCCACGG
ATGACACGAGTGTCGCCGCGGTTACGTGCCTAAGTTTTACGGCCCCTCGG
CAGAAGGCCAACCCCCGGGATTGAACTCAGGACCTTTAGCGTGCAAAGCA
GAGGCTGAGCCACTGTGGAGATAAAAGGTAGGTTGGTGGGTGGGTGGGAA
AGAGAAGGAAGCAGGGAAAGGCGAGGATATGGGGCTGCTACGGAGGAGGG
AAAGAGGAAATAGTGTGGGAAGCAGGGAAAACGAAAGTGAGGTCCCCCCG
CAAGTCCTTGCAGGTNCTCCCCANTGCAAGTCCCGGTCAGCTGGCACCGC
GCAACTGGGCCACGGTTTTCCCGGGGAGAGGCTGCCAGGGGGAGGGAAGG
AAGGAAAGCTGAAGACGGGGGCAGATAAAGGTAGGTTGGCTGGTGGGTGG
GAAGGAGAGAAGGAAGCAGGGAAGGGGAGAGGCTATGGGGGCTTTCAGGG
AAGGGAAAGAGGAAATAATGGGGGAGGGGGAAATGAGATGCCCCACGAAA
GTCCTTGCGGGTCCCCCGCTTGTNTAATTCTAAAGTAATGCCATTTGCTT
GAAATTTACAATTGTGGCTCTTTGTTCCAGGTTATTTACAAGAAA
>rnd-4_family-348#DNA/hAT ( Recon Family Size = 52, Final Multiple Alignment Size = 47 )
TCCACACGGGTTATCTGCCCCGGGTTCAATGCTGTTGGGAAGCGGGTTTT
TTCCCTGCTTCCCCACAGCATCGTGGTGCATTCGTGCACCTCCCGGGGTT
TCCCCGGCTTTTCTCCGATCTTTCTCAAACCTGCTTTGCTNCAAAGTTTT
GGGAAAGATCGCAGCAAAGCCTGGATGGCTGCCGTGCGGGTGGGAAAATT
CGGATTTTCCCGCCCACGCGGCAGCCATTTTCCCTGNCCCTGTCCCCGCG
GCGGCCCTTCCCCGCCACCGGGGGACTTTTAAAAAAGGCAACTGAATATC
GTTATATCAATATAACGTTATAACAATNTGTGTAACAGGTTCTCTGAATT
CCCAGCTTTCATTTTTTAAAAAGTCTCTAGCCCCTTCCGTTGTGGAGATA
TAAGGGAAAGACGGAAGGGGCTAGAGACTTACTTTTAAAAAAATGAAAGC
TGGGAATTCAGAGAACCTGNTACACATTGTTATAACGTTATANCGATATA
ACGATATTCAATTGCCGATTTTTAAAAAATGNAAAAGCCCCGGTGGCCCG
GGGGAGGGGGGATGGCCGCTGCTGGGGGACTGGGGCAGGGAAACTGCGGG
GAAACCTGCCACGTGGAAGCCCCGTTGCCGCTGCGCTTTATCGGCAGCCG
CACCAGCAACGGGGAAACCACACAANCCCGTCCCCGTGTGGAAAC
>rnd-4_family-1835#DNA/TcMar-Tc2 ( Recon Family Size = 46, Final Multiple Alignment Size = 43 )
TAACTCAAATGCAAGACTAGGTTTTTCCCCCCAGGTATGCCATCAAAAAG
AGGGGGTCGTCTTANATTCGCATACAAGTTACAGTTATGTCCAATAATTT
TGTGTATGTGCATAACATTTTAGGGGGGTCGTCTTACATTCAGGGTCGTC
TTCCTTTCGAGTAAATA
>rnd-4_family-103#Unknown ( Recon Family Size = 40, Final Multiple Alignment Size = 40 )
TTAAGAGAAATTCTCTTAATTCCTCTTTACCCAATTTCTCCCTGAAATCC
AACAATCCGTTTCTTTCCCTCTTTTTAGGAATTTGGAGTCTGTTTCGAAT
CAATTCCGTTTTGATCAAAAGAGAAATTCGAAGAGAAGGGGCAGGAAGGG
AGGTTCTGCAAAATTTCAGAATTTCACTCTGCAGATGCTCAGAGGCAGGC
AATGTCTTCCCAAACCTTCCTNTCCTCCTGCTAGAGCACCACCCTGTGGT
GTGTAACATCAAAACAACTGCAAGGGCTGAAGTTACAAAAGGGCGCATAG
ANCGCCACCGTGNAGAATACCAAAGAAATGACAGAGAGAGAAAAGGAGAA
AAGAGGAATCAATGGCTATATCTAAAAAAGGAATTTCGGAAAAAGAAATT
CCACTCCCCATAACAATGC
>rnd-4_family-1165#Unknown ( Recon Family Size = 40, Final Multiple Alignment Size = 40 )
AGTTCAGGCATAACGCGAAACCATGGTTTATTTTAACTATGGTTAGTTTG
TGAAACCAGGATTCAGCTCGCAGACGATCGCTCAAATCCGGTTTGCCTTC
GACAAATGCTGTTTTTCGTTGCCTTCTCTGTGGAGCGATCCAGAAGCAAG
CCAGGATTAAGCCAGGATGTCTGCGTTCGTACATCACGCGAAACCATAGT
TAAGACTAACTGTGGTTAATAAACTTCAGATCATGGTTTGACGGACCCTA
ACTAACCATAGTTAGTGGAGTGGCCCGCGTTCAGACGATCACGCTAACCA
TAGTTAGTTTAATTAAACCATGGTTTGCATGACGTCTGAACCGAGCCAGT
ATG
>rnd-4_family-271#Unknown ( Recon Family Size = 43, Final Multiple Alignment Size = 40 )
GTCAGACATGCTCTGGGAGTTCCGTGCTGGAACTTAATTCCCAGGCGCAC
GGGGCCCAATTCGGATCGGGACCGCGGCGCGCGGGGAGAGGGGGCTTAAG
CCTCTCCCCCCGTGCCGTTTTCCCGACCTGAAATGGCCCCAGGGATGCTA
TTTGCCCTTAAACGTAGCCCATCAATGAGGGGCAAATAGCGGCTCCCCGG
GGCCGTTTCAGGTCGGGAAAACGGCACGGGGGGGAAGGTTAAAGCCCTCT
TCCCCTCACGTGCCGCGGTCCCGATCCGAATCGGGNCCCCGCACGCCTGG
GAATGAGTCCAAGCGCGGAACTCCCAGCGCACGCCTGATCNGAAGACTCG
GGGCGGACTCCTAAACGGTGTGATTTCTAGAGGAACAATACCCAAAAAAA
ACCCCTCCAATACAT
>rnd-4_family-460#Unknown ( Recon Family Size = 42, Final Multiple Alignment Size = 40 )
GTTTTGCATTCATCGCCGCTGCGAATGCAGAGGCATTCGCATGGCAACGG
AGCNTCCACACGGGAGTTTTCTGCGCACTTTCCTCCGTCAGCCGCCATTT
CCCCTGCATTTTCCCCGCCGCGCCACCGGAGGGCTTTTTGAGGGCTTTTT
TTTAAAAANTAGTAATTGCTATAGCGCTATAGCAATTACAGATTTTTTGA
AAAGCCCTCAAAAAGCCCTCCGGTGGCGTGGCGGGGAAAATGGTAGCCGC
GAGGCTGTGAAGGAAAATGGCGCCGATGTGGGCGGGACCTTTGAAAATTG
CACCTTCCCGTCCAGACGGCGTGCTAACGTGCTTGGACTGCGTTCTTCCA
GAAAAGATCGNAGCAAAGCAGGTTTGGGAAAGAGCANACCGAGGACGGGG
ACAGAAACTGGAGNATGATTAGAGGACGACGTCGTGCGGATGTGCTCCAC
AAACAGAAAAGCACTCCAGTTTGGAAGCAAGGCGGAGNAAAACCTCCATG
TGGAAGCAGCCCGATNTCTGAATCCACNTGACCTCTGAATTGAC
>rnd-4_family-624#Unknown ( Recon Family Size = 44, Final Multiple Alignment Size = 39 )
AGCTGTTTTTTCCTCCTCTACAGAATCGCATCTGTATCGCTCCCCCCCAT
TCTTCCTTTCACAAATAAAGGGTTAAACATGGCTAACAGGGGGGGTGTCC
TCGTTTGCATAATCCTCCAGCCNCCCCCCTTTTTTGTTTTCCCTAAGTGA
AACCTCCNAACCTCCGTGCCTTTGTAGATTTCAAGGAACCTTTGTAGATT
TCAAGGCACAGAAGCCTAGCACCAAATGAAGGTCCGTAGAAACGGAGATA
ATGGCCGGAAAAAAAATTAAAAGGGGGGATGCGGGAATTTGGAAGGAGAG
GCTACAGTGATGTGTGCTGGGAGGCGGGAAGGGGCGGGATCGACTGACTG
TGGAAAACTTCGCTGAATATGCGCTCGTGGAAACCGCGAGGCAAACGCCG
GATAACCCGAATTGCATTCCCGGGGGGGGGGGGGGGAAGCCGATGCGGAA
GGAGCGCACCGTCCAGAAGGGATGGGAAACCCCGATGCTTT
>rnd-4_family-38#LINE/L2 ( Recon Family Size = 45, Final Multiple Alignment Size = 38 )
AAGCGGTTGATGTTCTGAATCGGTNCTTGGAGTCAATAATGGACTGGATG
AGGGGAGAACATGCTGGAACNTAATCCTGACAAGACGGAGGTGCTTTGGG
TNAGCAGGAAGGCAGACCAGGGACNTGAGATNTCCCCTGNCTTGGNTGGG
GGAGTTANANCCNCCTTGAAAAGTCAGATTTGCAGCTTGGAGTNCTGCTC
GACACAGCAGTCGCCTTAGAAAATCGAGTGACCGCTGTGGTCCGAAGTGC
TTTCGCTCAGCTTTGGCTGGTGCACCAGNCGCGCCTGTTCTCGGCTCAGT
CAGATCTAGCCACAGCGATCCATACCTTAGTTACATCTAGACGGGACTAC
TGCAATGCACCCTACTTGGGGCNACCCTTGGAGAGTGTTTGGAAGCTGCA
GCNAGTGCAGTATGCTGAAGCTGGACAATAATTGCACTGGCTTCCGGTCC
GCTCCNAAGCCCANTTCAAGGTGCTGNTTTTGACCTTTAAAGGCTTCGGN
CCGGGGTATCTAAAGGACCGTCTTCTCCCGTNCGTTCCCTCCCGGNAAAT
AAGATCACAGAGAGGCCCTCTTGACTGTCCCGTNNACCGAAGAAGCTCGT
CTGAAGAGAGGGCCTTTTCAGCGGCAGCCCCGCGACTATGGAACAACCTC
CCAGGGAGGTGCGCCTGGCCCCCCTCACTCTCGGTCTTCAGGAGGCAGCT
GAAGACAGTTTTATTCAGGNTGGCATTCTGATTAGTTTTAGTTCTGCCTA
CCGGCAGTTTTAAATTGTGGTTTTAATGTGTTTTATGTATTTTATGTGTT
TTTATTGTAAGCCGCCTGTAAGAAAGGCGGCNAATAAATGTTTTAAATAA
ATAA
>rnd-4_family-757#SINE/MIR ( Recon Family Size = 42, Final Multiple Alignment Size = 38 )
AATGAGCTGTGANCCGGGAGGTCTCTGGTTCGAATCTCGTCTCTGCCACG
AACCAAGTGCCCTCAGTTCCTTCTTCCCATCTGCAATACGGGGATAATAC
TGGCCTACCTTACAGGGCTGTTGTAAGGATTACTGAGATAATGTACGTGA
AGCGCTTTGAACACTGAAAGTGCTTATAAAATGCTAAGTATTATTCTTC
>rnd-4_family-2950#Unknown ( Recon Family Size = 40, Final Multiple Alignment Size = 38 )
GGGCGGCAAAATCTGCTCCGCGCGCGTAAAAAGGAGTTGGGGGGCTGCGG
GGGGCGTCCAGAGGCGTTTTGCCTCAGGCGGCAGAGACCCTAGGGCCTGC
CA
>rnd-4_family-150#LINE/L2 ( Recon Family Size = 53, Final Multiple Alignment Size = 38 )
TATTGTGCTTCCCACTTTCGATGGGGTTCAGTTGTCCCTTTCTGAATCGG
TTAAGAGCTTAGGGGTCNTGCTGGACCCAGCGTTGCTGCTGGAGAAGCAA
GTTGATAAGGTTGCAAAAACGCTTTCTATCAACTCAGTCTAGCGCGGAAG
ATNGCCTCNTACCTTGACACGGCCGATCTGGCCACCTGGATCCATGCCAC
CGTAACATCAAGACTAGACTACTGTAATGCGCTCTACGTGGGCCTTCCCT
TGAAATCGACTCCGAGACTCCAGCTGGTACAGAACGCGGCAGCCCGGCTA
CTATCAGGAGCTAGGCGGNGCATGCATTTACTCCCGTTCTACAGTCACTC
CATTGGTTGCCCATCGNTTATTGGGCTCAGTTCAAGGTTCTGACTATCAC
ATACAAAGCCCTTCATGGCCTCGGTCCTTCGTGCCTGCGGGACCGCCTCC
CTCTCTGTGCTCCACCACGGCAGCTTCGCTCATCTGAGCAGGGCCTTCTG
CAGGCGCCACCCTACAAATGGGCAAAATCAACAACAGCCCGCGCGCGTGC
TTTTTTCTGTTGTGGAATGGCCTGCCTGATGAGGTCAGGAAGGCTCCCAC
TCTCCTGGCTTTCCGCAAACTATGTAAAACCGAGTTATTCAAGAGGGCTT
TCCACAGGTAAGAGGGTTGTAGTATAATGGAAATGGTTCAGGAAGATGCT
TAGGTAAAAAAGGACAGGGTCTGTAGACTAATACTGTGTNCTGTCAGTTG
CTGTAGAATATGCTCCTACTATGTAATTGTCGCATTGTTNAACTGTGTTA
TGCAAAGAAATGCTTATGCTCTATCTCANCACTGCTTTTCGGCTCTGTAT
TTCAAATTTCTGCTATCCAAATCCTGTTGTTTTGTTTATTGGATGTCCTA
NCTGTTGTTTGTATTGNTTCTATACTGTGTAATCCGCTTTGAGTCCCAGT
GAGAAAGGCGGGCTATAAATAACGTTAAATAAATAAATACA
>rnd-4_family-316#Unknown ( Recon Family Size = 40, Final Multiple Alignment Size = 37 )
TCTTGCCATTGACAAAGATATAGTGAGGCGGGTCTGGCCCGTATCCTACC
ACTCCGCTNAGCAAAGTTTGAAGCCTTCCTCCAGCCTAAGGAGCCTTCCT
CCAACTTAAGTGGCTCTTCCGTCGGAGGAAGAGCCACTTAAGTTGGAGGA
AGGCTCCTTAGGCTGGAGGAAGGCTTCTTGGAGGATGGTTGGATCC
>rnd-4_family-694#DNA/hAT ( Recon Family Size = 44, Final Multiple Alignment Size = 35 )
CCTACATGATTTTAAAATGAAACAACACCTAAANCANTNCATAAACAATT
AGAACCACCCTGTAAGACTGTAAAAGCCTGTGCCAGTCCTCAGGANNCAG
GAATCTAAAGCTGTAATCCAAGGCTGTTTCCACACAGATGTTTTGCTCCG
GCTTGGCTTCCTTACNGCAGTGCTGTTTTCGGGAGCATCCACACGACGTC
GTCCTCTATTCGTTGCGTTTTCCACCCTCTTTTGCTGCGATCTTTCCCAA
ACCTGGTTTGGTACAATCTTTTTGGAAAGATCGCAGTCAAAGCGCCTTTG
GACGCCGTGTGGACGGGAAGGCGCGCATTTTTNCAGGTCCCGCCCACATC
GGCGCCATTTTCCTTGCCTCGGTCCCCGCGGCCGCCATTCTCCCCTACCA
GAGGGTTTTTAAAAATCNGCAATAGCTANATCGCTAACAATCTATTGCNA
CAATCTACTAGTTCCCAGCTTTCGTTTTAAAAATAAGTCTCTAGCCCTTT
TCGTTGCGGAGTTATAAGGGGAAAGGTACNGGCTGTACATTTCTCCTTAT
AACTCCGCAACGAAAAGGGCTAGAGACTTATTTTTTAAAAAAAATGGAAG
CTGGGAACTAGTACATTGTTGCGATAGATTGTTATAACACTATAGCGATG
TAGCTATTACCGACTAAAAGTAATAANCCTGAA
>rnd-4_family-359#LINE/L2 ( Recon Family Size = 48, Final Multiple Alignment Size = 34 )
ACGGCTGGAGCGCAGGTGGCGCGCTTCTCGTAGCGAAGCCGACCGAGCAC
GAGTAAGAGCTCAAAATCGAGCCTACTGNGTGGCAGTGACGGCCGCGAAG
AGGTCTTTCTTCGCGACCGCCATTGCGTCCTCGCCNAATTCCTCCGCGGA
ACTTTTCAGGGTGGTCCAGGGGCTGCTTCCCTCCAACTCGGGGGGAGGTG
GTCAGGGGCTCCCTGAGACCCGCTGTGAGGAGCTTGCTGATTTTTTCGAG
GATAAAGTCGCTCGCCTCCGCGCCGAATTGCAAGCCCCGTTGGATGACAG
CGCACTGNANANNTNTNCAGTGTGCCGTCTGGTCGGCCTTGCTGGGATTC
NTTTTGGCTTTTGAGGCCTGAGGATGTGGACAAGGTTCTTGCAAGCGTCC
GTCCTACAACCTGCTCTCTCGACCCCTGTCCATCGTGGCTCGTTAAGGNG
AGNCGCGGGGGGTTGACAGGCTGGGTCCAGATCTTGGTNGANGNATCGTG
GAGCGGTCCCCCCGGTGTGGAAGGAGGCGGTGGTGCGGCCGCTCCTAAAG
AAAGCCCTCCCTGGNCCCAGAGATTCTGGCAAATTACCGTCCTGTCGCCC
AGGTTCCATTTGTGGGCAAGGTGGTCGAGAGAGTGGTGGCGTGGCAACTG
CAGGNACTCTTGGATGAAACGGANTATCTGGACCCATGTCAATCTGGGTT
CAGGCCCGGTTTTGGGACTGAAACGGCCTTGGTAGCCCTGTTGGATGACC
TCCTTCGAGAGAGAGACGGGGGGAGTGCAACCCTGTTGATCCTCCTCGAT
ATCTCGGCGGCTTTTGATACGATCGACCACGCCATCCTGCTGGACCGNTT
GCGCGAGTTGGGGGTGGGCGGCACTGTTATTCGGTGGTTCACCTCCTACT
TGCGTGACCGAGTTCAGAGGGTGGCGATCGGTGACAGTTCGTCCGCNCCT
AGGCGGTTGACCTGTGGGGTCCCCCAGGGCGCGGTACTGTCGCCATTTGT
TAACATCTATATGAAGCCGCTGGGACAGGTCGTCAGGGAGTTTGGAGTTG
GGCGTCATCNATATGCCGATGACGCCCAGCTCTATTTCTCCCTNACATCG
GACGCGGGTGAGGCCGCGGGAGTCCTGAATCGGTGTCTGGACGCAGTGTT
GGGCTGGATGAGGGCCAATAAGCTGAGGCTGAATCCTGATAAGACGGAGA
CCCTGTGGGTGGGGAGCTCCCGATTCCGGGGAGGGGATTTGGTCCCTATC
CTTGATGGGGTTGCACTCCCCGTCGGGAGGGGGTCCGCAGTTTGGGGGTG
CTTCTTGACCCATCGTTATCTTTTGAGGCCCAGGTGGCCTCTGTGGTCAG
AAGCGCCTTCTACCAGGTTCGCCTGGCCAAGCAACTGCGCCCGTTCCTGG
AGAGGGAGACCCTCGCCACAGTGGTTCATGCGCTGGTAGCCTCTCGATTG
GACTACTGCAATGCGCTTTATGTGGGCCTGCCCCTGCACCTGGTCCGGAG
GTTGCAGCTGGTGCAGAATGCAGCAGCCAGGGTGGTGAGCGGAGTTTCGG
CTCGTGCTCACATCACTCCTGTGCTGCGGCAGCTGCACTGGCTGCCAATT
ATCCACCGGACCAGGTTCAAGGTTTTATGCATTGCATTCAAGGCCATNCA
CAGCTTGGGACCGGGGTACCTTCGCGATCGCCTCCCCCGTTACGTGCCTG
CAAGGGNCCTTCGCTCNTCGGGGCGNGTTCTNCTGCGGGTTCCGNCTGCG
GCGGACTGCCGTCGGGTNTCGACCCGCGGCAGGGCCTTTTCGGTGGTCGC
CCCCACCCTCTGGAATGCTCTTCCCCCAGAAATTCAGGAGGCGTCCTCNT
TAATGGTTTTTCGGCGCCTCCTGAAGACGCACCTATTCANACAAGCATTC
CCNGANTGAGGATGGGGTGTGGNGGAGTGATGNGTTGGATGTGCGGGTGT
GGGAGTGGGTGTGGTGGAGTTGGTTGGGTGGGTGGGGGGAGGTNTGGGGT
GGGGCAGGGCGGGTATTTTTATATTTTTATATAATATTTTATTGAGTGAT
ATTTATATTGTCGATGTTTTAAATCTGGTGTAAGCCGCCTTGAGACATGT
GGNATGGAAGGCGGGNTAGAAGCTGATAAATAAAATAAATAATA
>rnd-4_family-804#DNA/hAT-Ac ( Recon Family Size = 38, Final Multiple Alignment Size = 34 )
TCTCTTTTTTGACTTGNCTGGGTTCTCTCTGGTTCGGCATTTGATTGGAT
TCTCCGGTTCGGCATTGGCTCGGGTTCTCTGGTTCAGGCTTGCAATAGCA
TCCCTTCCCTTCCCTTGCTTGGATCCTCTGGTGTGTGACGTTGTTTGTAT
TTTTCCCCATAGGAAATAATGGAGAACGGCTGGGGGCACCTTGTTTAGGG
GCTTGTAGAATTGGACCCCTGGGTCCATACTTGAAACTTGGGGGTTATTT
AGGGGACAGGTAGCACCAGTTCCCTGCAATTTTGGTGGGGTTTGCTCAAA
AAACAGCCCCTCCAGCCCCCCCGGAAAGATTCCCCATAGGGAATAATGGG
CCGAATANATTCGGAATCTCCTGAAAACCCGAATCTGGATACCGTAGTCG
GGGACCCGAATAATACCGATAATTATGCCCTCCCCGAAATCCGAATCCGA
AAAATACTGAGTGGGNGTGTGTGCA
>rnd-4_family-785#Unknown ( Recon Family Size = 38, Final Multiple Alignment Size = 34 )
GTGAACACGATCGCCAGGCGAACTTACCTTGNTCGAACCTCTTGATTACA
CGCGAGGCGAGCTCCTGATCGGATCGCCTTGATGTTCCCTGGCGAAGTTC
GTCTCGAGCACCGTGTCGGGCAGCTTTGTGCCTGCGCAGTAGCCGCTTGT
GCATGGCCAGGTTGCCTTGTTNCACCCAGTGTTTCGATAACAAATTCTCA
TTTACCGGAGAAGNGGCATGTATCCCCCGGGGTCATGGTTGGGTCATTAA
AGTGACCTGCNTGGTAACTACTGTTTATCCCCTCTTTGCACCTGCACAGT
CGGATGCATCCTTTAAATGACCAGCATCGGATAGATTGCATTGCCTGCTT
TTTGCGCCTGCGCAGTCAGCGGCATCTATTGAGAAGTGATCGCAAGAACT
GATCGCAAGATTAGCTGGGTTCATGGGCAGACACCGAAGGCACACAGAGA
CACCTAAGTAGTAAGTCTCAACTCAAAANTGATCTTCCTCCACTTTACTA
TGCCTTTTTAAAAATTGGAGGCGGTGGCAGCGGGCGCGTTGGGAGCAGCN
GCGAGAAAGCAGTCTAATCGTGCGAGAAAGCAGTCTATCAATGCAAACAG
TCACCGTCAGACGCATCTGAACAGCTCGCCGAACGATCGGCTCCCTGCTC
GCGANCGGCGAGCAGGATGCGAGCCGAACCGACGGGTGTTCGAGCATA
>rnd-4_family-930#DNA/hAT-Charlie ( Recon Family Size = 34, Final Multiple Alignment Size = 34 )
AGGGGTCTGCAACCTATGGCTCCAGAGCCAAATGCGGCTCAGTACGGAAC
CAAATATGGCTCTTTNAAAAAGAAAATGAAATCTTTAAGTTAAGGTATAT
TGGAGGGGTAGGTGGGATGCTAGAATAACCAGTATGTGAAGGGAATGGCA
GGCAAAGATTTTTATGGGACTAAAGGGCTTCTTAGAGATGCTTTACAGAA
AGGGAAATGATAGAGGTGAACAGTTGCCAGTAATCCAAGTGCGAACCATG
CGCAGATTTATGCCAGTGCACTAAAACAATCGTGCAGGGTGCTCCTGTGT
ATATTTATTACTTATTGTGAGACCTCGTGTGTGCCACTTCCTAATAAAGG
ACTCGCAACAACCAGTGTTTGGGCTGCAGAAACTTTATGGATTATTAATC
AACACGTCAATTATCAGTAATGTTAAGTTGTATATTTTCAGTTATGCAAA
CGGGCTTTCTTATACTGGCTCTTTGTTGATCTCTTGCTCTGAATTTTGAC
GTAGTTTGGCTCTTTAATTATAAAAGGTTGCTGACCCC
>rnd-4_family-681#Unknown ( Recon Family Size = 36, Final Multiple Alignment Size = 33 )
GTCCTTTCCACTGATTCCCCCTTCCCGCTGCAGACCCCCTGTTCCTCAGG
GTCCCCTATCCCCCAGGAGCAGCGTTTTGTGGAGATCTGGTCTGCAGTGG
GAAGGGGAAGCAGGAAAGTTCCATTCTGCCACTGGAAAATTTAGTCTGGA
TCCAACCTNTGATTCAGTATGCGTCCAGGCAAACAGTGGCGTTGAGAGNG
ACGGGCGGGGGGGCGGGAGCGTCGCGCGGCCGCCATTTTGCCNAGCAGGA
AGCCGCCGATCGGCGGCTCCTGCGTTCATTTTCGGACGGAATAAAGGTAA
GATAGGAACNGGGGCGGGCGGGAGGGCCCCTCTTCGATCGCGATGGGGCC
CTCCGGGAGGGGGAGGGAGGGGGAGGCCCGGGGCGGTCCGCCCCCACCGC
CCCCGCCTCTCAACGCCACTGCAGGCAAAGTNTGTTGACAGAAAGCACAG
GTGATCGACTGGAGGCAGGCAGAATGGAAC
>rnd-4_family-208#Unknown ( Recon Family Size = 37, Final Multiple Alignment Size = 33 )
AGACTCAGAGGGCCAAACTACACATTACNGTTTTTAAATGAGTTGGGTCC
GGGTTCCCAACTCGNGTTCCCTGCAGCCACACAGCAGCTGCGGGGAATGG
CTTTTTAAAAAAGGAGCCCGNNTGGGCTCGGAATGCCGCCGTGGGGGGAG
GAAGGGCTCCCGCCTCTCCCCCCAAGCCGTTTTCCCACGCCGAAACAGCG
CCGGGGGGAGGTTATTTCCCCGTTTTTGCTGCCACATTGAGCAGCAAAAN
CGGGGAAATAACTCCCCAGCGCTGTTTCGGCGTNGGGAAACGGCTGGGGG
GAAGGGCAGGAGCCCTTCCTCCCCCCACGGCGGCGTTCCGAGCCCAANCG
GGCTCTCCTTTATTTTTAANAGCCATTCCCTGCAGCTGCTGTGTGGCTGC
GGGGAACCNGAGTTGGCGGGAACCCGGACCCAGCTCTTTAAAAGCCGNAA
CGTCTAGTTTGGCCC
>rnd-4_family-53#LINE/CR1 ( Recon Family Size = 34, Final Multiple Alignment Size = 32 )
ATACANTCATCCCTGAACGCGNGCGTGTGTGTGTNTAAAATAGGCAGAAC
AGGAGGGAGGGATGTGTTGGGGGGGGACTGCTCTGTATATCAAAGGGGCA
CAGAGTCAAATAAGCTAGAAAATATAGGGGAATGAACTCCCCGANAGAAG
TGATTCAGATGGAGATACTGGGCCCTAAAGGTTACTTAAAAGTGCGGGGG
CGTTAGTTGCCCACCTGATCAAACCCTGAGGCTGATCTTGAGACGGAGAA
GGAAATAAGGGAGGTGACTAAAGCAGGAAATGCTGTAAAACTGTGGCTTC
AACTACCCTCACATTGACTGGGTAAACGTGTGCTCAAGTCGTGCNACAGA
ANCGAGATTCCTAGACATCATAAATGACTGTGCACTGGAACAATTGGTCA
CAGAGCCAACCAGAGGNGTAGCGACCTTGGACTCGGTTCTGAGTGGGGCT
CGAGACCTGGTGCAAGACATAGATGTTGTTGCACCGATTGGGAACAGCGA
CCACAGTGCTATTAAGTTCAGCATTCATGTCAACGGAAAGTTGCCCCTAA
AGTCCAAAACAGTAACATTTGATTTCAAAAGAGGGAACTTTNCAAAAATG
AGGGGGACTAGTCAGAAGGAAGCTGAAAGGGAAGCAAGAGGGTCAAATCC
CTCCAGGATGCTTGGAAGCTATTTAAAACCACANTAACTGAAGCCCAGAT
AGAATGCGTNCCNCAAGTTAGGAAAGGTACCGCCAAGTCTAAGAGGANGC
CGGTGTGGTTAACGACCCAAGTCAAGGAAGCCATAAAAGGCAAAAGGCTT
CTTTTAAAAAGTGGAAGTGAANAGAAGAGAACACGGGTTCTGGCAAAAGA
AATGCAGTTGACAATAAGGCAGCAAAAAGAGAATTTGAGGAGCACGTTGC
TAAAAGCATCAAGACGAACAATAAGCATTTCTTCAAATATATCAAGAGCA
GGAAACCAGCCAGGGAGGCAGTTGGGCCATTGGACGACAAAGGAGTGAAA
GGACTGCTNAAGGAAGATGGGGAGATNGCAGAGAAGGTAAACGAATTCTT
TGCATCTGTNTTCACTGTGGAAAACATGGAGCATGCACCCCACGCCGGAG
CCACTGTTTTCAGGAAGGGNGTCTGAAGAACTGAGTCAAACTGAAGTGAC
GAGAGATGAGGTNCTAGANATANTGGGAGGTTAAAAACCACGACAGGTCC
GGACGGCATATATCCGAGA
>rnd-4_family-49#LINE/RTE-BovB ( Recon Family Size = 50, Final Multiple Alignment Size = 32 )
TTGCAAGGCAGAGGCTGATCCACTTGAGCCATCCCTGTGTTGGTTGCTAC
TTCAACCGAGCTTAGAATAAAGGGCGCAGGAACCCAAATTATCACAGTCC
CAGATAGCAAAGAGACAGTAACTCTTTACCACTCCGGAGGAGATAAGCAT
GTGGCAGGTATAGGATTTGCACTGGACTGCAGAGCAGCAAAAAGCGTGGC
AGCCTTCAACCCAGCATCCAGTAGAATAGCTGTCCTGACACTTTCCGGCA
CACTCTCCACACATATCATTGCCATCTACGCACCAACAGAAGTCAGCCCA
AACAGCACCAAAGATGAGTTCTACGCCCAACTCCAGGACACTCTTGACGC
AATCCCAAAAAAGGAACTCGTCATTATTGCTGGTGACCTCAACGCTCAGG
TAGGAACAAACAACATAGGATGGGAAGATGTACTAGGCCGGTTTGGAGCT
GGATCGAGAAACGACAATGGGACCCGGTTAATATTGTTTGCGGCTAGAAA
TGGCCTGATAATAGGAAACAGCTTTTTCCGGCACCCCAAAAAACATCAGC
TTACACGGCGCGCACCGAACGGCAAAGGCACTTCTATGTTAGATTACTTC
CTTATTAACACCCGCTTCCGGACCTCACTCATGGATGTCCGTGCAATGCG
CGGAGCAGACTGCGGCTCAGATCACCATCTTGTACGAGCCAAGATGAGAC
TCAGATTGAGAAACATCAAGCCGAAGAAGATCGACACTGGAAAACGAGAG
TGGTCCAGACTTCAGGAACCATCAACCACTTACAAATTCCAAGTCGCACT
AGCAAACAGATTTGCAGCACTCCCACAGCAACAAGATATCGACGAAGAAA
CAAACCAAGTCTCAGCTGCAATCTATGACTGTGCCAAAGAGCTATGTCCA
CCCATACGCCACAAAACTCAACCCTGGATATCAGATGAATCCTTGGATTT
AATTGACCAAAGGAAACTGATAAAAAACGCAAGCCGTGACCCGCACTATA
AGCAGCTCAGCCGTAAAATCAAAAAAAGAGTCAACAGAGAGCAACAGGAA
TACTGGGACAAGACTACTGCAGAACTGGAAACCATGCTACAGAAAAATCA
ACTCCGAACACTCTATACCATGATCAGGAAACTCAGTGGGAATGACCAGA
AACTCAACAACTGTATGTGCAGAGCAGACGGAACAGAGTCTCCAGAGATG
GAAAGAATTCTTCCAACAGTTACACAGCCATGAACCTCCAAAAGGCCAGA
TATCAGACCCACTGCCTATAAAATTGCCAGAATTTCCTGCCTCAGAAGAT
GAGCCAACCTTAAAAGAAGTCAACATTGCAATCAAAAAACTAAAAAATGG
CAAGGCAGCAGGCTTTGACGGAATCACAGCTGAAGCACTCAAAGCTGGTG
GAGACATCCTTGCAAATCGCTTACTCCAACTAATAAAACAGATCTGGCAC
AAAGAACACGTCCCAGCAGCCTGGAAAAAAGTGGTCATTGTCCCAATCCA
CAAAAAGGGAGACAGTAGGGACTGTAAAAACTACCGGGGAATAAGCCTCC
TTCCAATCCTAAGCAAAGTCTTCATGGCGATCGTCCAACGCAGGCTCCAA
GGTCATCGCGAACAGACCTCCAGGGAGGAACAGGCAGGATTCCGCCCCAA
TAGGGGATGCTGTGACCAGATCTTCACAATCAGGCAGCTCATGGAACATC
ACATTAGACGTGGGGAAAAAATGGTTATCACCTTCATCGACTTCCGGGCA
GCCTTCGATAGCGTGCATTGGCCAGCACTGTGGAAAGCGTTAAAGGCAGA
ACACATGCCAGGAAAACTCATTAACCTGCTCCAAGAATCATACAAAGACT
CTAACAGCTCTGTACGTGTTAATGGTGAACTTTCCGAGGAGTTCCAAATA
CAAAACGGTGTCAGACAAGGCTGTGTAATCTCCCCATTGCTATTCAACAC
CGTGGTTGACGCCATAATGAGAGAAGCCTTTAGCGGAAAGAGAGGAGTGC
AATACGCTGAAAACAGATACATCACAGACCTGATGTTCGCAGATGACAGC
GCCATCTTCTCTTACAATGACACAGAAGCCTCGCACACCCTGCGTGACAT
TGCAAACGCAGCTCACACTTACGGCCTAAAAATAAACGTAGAAAAAACAA
AAGTCCTCACAACAGATGGCTCCCCAGCCACGGTCTACCTAAATGGTGAC
CAGGTTGAACAGGTCCACGAGTTTAAGTACCTTGGGTCACTAGTAACNGA
AAAAGCAATAGCAGCAACGGCCGAGACTCACAGCAGAATCGGCAAGGCCA
CCAATGCCTTCAGAGCCCTNNCCCAACGCATCTGGAAGAAAAAAATCCTC
CCCATNAAAACAAAGATGCGGCTTTTCCGGACGCTTATCCTGCCGGTCCT
CTTGTATGGAGCTGAAACATGGACGCTCTTGAAGACGGACCTCCAAAGGC
TCGAGGCCTTCCAAATGCAATGCTTGCGACGGATCCTGGGAGTCTCACTT
CTCGACCGCCTTAAAAATACCACCATCCGCGCCCGATGTGACAGCCAGCC
CACNATTGAGGAGACGATCAAGAAANGTCGACTGCGCTGGTTTGGCCATG
TCTGTAGAATGGANGAAGGACGCCTCCCACACAAAATGCTGAATGACCCA
CGGCCCAAAACATGGAGGGTTCAAAAAACGGCACCAAGGAAAACCTGGAT
NAAGCACATCGAACAGGACCTAAAGGCCAGAAGACTNAACATCACNGAAG
CAAAACCGGCGGCCCAAGATCGCCAAACATGGAAAACGGTTGTGAGCAGT
AGCTGTCATCCACCGGCACCCACAGCGGCATACTGGCTCCGGGGNAGACC
CCGCCCACATGCTCGCTAAAGGGATAGAAGAAGAAGAAGGAACTTTTCAC
ATTGAGGTTTTTTCCACACTTTGGGTGCTGATCTGCAGCATTTTTTCCTC
CCAGATTCCTCACGTCCTTGTTTTCTATCAACTGTC
>rnd-4_family-100#Unknown ( Recon Family Size = 35, Final Multiple Alignment Size = 32 )
GAAGGGCACCAGGCCAAAATTCGTATGTCGTAGTTTCTAAAGTCGTAAGT
AACAGGCAGTTCGTAAGTCGTTTTACATACGAAGTAACAGCTCTCAGGTC
ATTTTTGTTACTCGTAAGTAAGTCGTAATAGAAACAAACACCAATAATTT
CTAAAACAGCAGACCGGAGCCAGAACCATCTCCAGAACAGCAGACCAGAC
CCCAGCAAGGTCAAAAACAGCACAGCAGCCCTTCAAAACCGACAGGAAAA
TACCTTTCTCTCCCTGCTGGATTGGAAAGCGTCTCCCTGTTGCTCCGTTC
CATTTACTGTCTGCAGCGTGCTGAGGGGGAGGGGGGCCGTGTCTCTCACA
CAGAGAC
>rnd-4_family-1136#Unknown ( Recon Family Size = 32, Final Multiple Alignment Size = 31 )
GTTTTTCAGCGGGAACGCACCGGAACGGAGTACCGGGACCTCTTTTGGGC
CGCCTATCAGCTGATTGGGGCCAGGGCGGCCCAAAAGAGGTCCTGGTACT
CAGTAGCTTCTGAGAGGCACGCTGAGGGGGAGCCTTTTNCGGGCACATGT
ACCCGGCGTGGAGGCTCTCAGACCCCCCCNCGCCCCTCAGCGCGCCTCTC
AGAAGCCTCTGAGAGGCGCGCTGGAGGGAGGGGTGACCGGTGCAAATGTC
GCGAGTACCGGCACCTCTTTTTCTAGAAAACAAAG
>rnd-4_family-161#Unknown ( Recon Family Size = 33, Final Multiple Alignment Size = 31 )
TGAAGAAGGAAGTCGCCATTAAGGTTTTTGGCTCTGCAGAGAGAGCACAT
GCTCTCCTCCTGCAGGATGGAAAATGCCCCCTGCATTTTTCATCCTGATT
GCTGTAAATATGTTTTAGTTTAGATATTTAGATTTCTTCTCTTTTATTTT
GTAATAGATTCATGGAGCTAGTTTTAGGAATTTTTTCTTTTTTNCCTTGC
AATTTTTGATCTGCCTTCTACCTGCCTTTGTTCCTGCCTTTGATCTTTGC
TTGCAAGCCAACTGAAACTGTAAGTAAAACTTTTCTTTTTCTAATTATTG
CCTCACGTGTATTGATTTTTATAAAAAGGGAAATGCAAGGCTGAAAGCTT
TTCGGGCTGCGTCTCTGCTAAT
>rnd-4_family-946#Unknown ( Recon Family Size = 32, Final Multiple Alignment Size = 31 )
TANCCCCTCACCCCGGAGATGTCGCCNAGCCCATCAAGGAACTAACGCAA
TCACACCCTAATCACGGGGCACTCAGAGCTGNCCTCACACCCGGTTCTTT
TGTCACATTTTAAGAGCCCTTACGGACCCGGTCTTTTGTGCTTATGCAAA
ACCACCCTTCCATTAGCGCAGTCNTGGAATTCTTTCCCAGAACTTGAGCT
TTTCCCGCCACNGTTTGAACAATGGGACCACCGGTCCATAAAAGGTGGCC
CCTGNGCCAGCGCAAATTGTCTCAGGTATCCGATACCCAGTGCCTGAACC
CCTGCCACGCTNNGCAGGCTCCTTCGCTCCTTCGCTTTGCCGGCATCTTG
CTCTGCTTCCCCGGACCTCTGCTGCACCAATCCNCGGATCTCCACGGACC
CTCGTCTCCTTCCGCTCCAGGTCGTATAGTCCTTCCTCAACTCCCCTCCC
TTCCTCTTCCTCCTCCTTCCTTCCCAGTAGGTGTGTGTGTGTGCGGNTTT
CTTCCAATCAACGCTGTCGCTTCCTTTTAATAAAGTTACCATTTAAATCT
TCTCCGTTCCCTTCATTTCGGGGGTNTCACGCTTAGGGACGGGACCTCGT
TATACACAGGCAACAAAGATCCTGCAAGTTGCCCCTCAGGACCCCGTGTC
TTTTAACTCTATTCCCCCACGGGGACCCCTTCGGGTAACA
>rnd-4_family-24#SINE/tRNA-Sauria-L2 ( Recon Family Size = 34, Final Multiple Alignment Size = 31 )
ATAACTAGGGCTGTACTAGTCTCCGTNTGGATACAGCCAGGTCACGGGCT
TTCTCCGTGGTAGGCCCAGTCCTCTGGAACGGCCTACCGGAGTGGGTGCG
GAGGGCGCCTTCACTTGCTACATTTAGGAAGGCATGTAAGACGGTTTTAT
TCCAGAGGGCATTTGGTGGAGGGTGAACTGTTTCGGCAGATCTGGCTGTG
CGTTTTTAATCCCGTGCGTTTTAACTCTTGTGCGTTTTGTAAGTCTGAAC
GCCTTTACGTTGGTAAANTGTGTATTTTGGTCTGTTTTAAATTTTGTGCT
TGAATTGTTGTTTGCGTCCTTGCAACTTGGTTGCTGCATTGCTGCTGCCT
TGAGTCCGAGGAGATAAGGCGGGATATAAATGTTTTAAATAAATAAAT
>rnd-4_family-654#LINE/L2 ( Recon Family Size = 35, Final Multiple Alignment Size = 30 )
ATGATACTCTGTAGGCAATCAGATTTACGTTTATTTATTTTTTCCTCAGA
AGGGTCCACCTTTAAAGGCCTGAATGGTCAGGGACCTTCCTTGCGCTACC
TCTCCCGGTATGGTCCCGTCTCCCCGTTCATCATCTCGGGGNCTNTTGNN
GGTGCCTGGCCCNCGGGTTGCCCGCCTTGTCTCCACAAGGGCGAGGGCCT
TCTCGGTGGCGGCCCCTGCCCTCTGGAACCAGCTCCCCGAAGAGGTGCCC
TGCAGGACCTGNCGGGGTTCCGCAGGGCATGCAAGGCCGCCCTTTTTCGG
GCGGCCTTTGGTTAACTGTAACCTGTCGGGGAGCTGAAGCTGTGCTAGCT
GCGCCTTTTTCCCAGAGCTGGGCCCTAATGCCTGATTTGTATTGTTTTTA
ACGNATTGTGCTGCTAATTTTTATTGTACTTATATTGTATTATATCTGTA
TTGTGTTTTATGATTGTTAGCTGCCCCGAGTCCCCCTCTGTGGAGAGGGA
GCGGGATA
>rnd-4_family-192#Unknown ( Recon Family Size = 36, Final Multiple Alignment Size = 29 )
ATGGGTTGGATCCTAAGCAGCGCGAGCAGAGCCGCNTNANAGAAAGACTA
CTCCGCCTCCCCCTCCCACTGCAGCCTTCTGTGCCCCCTGAAATTGTGCT
CCCGNGGGTCAGTGGACCTCCCTCGAGCANCACGGGNGGCAAAGCGGGGG
TCTGCAGCGGGAGGGGGGAATCGGCAAAAATCGCCCTCCCCTCCTCCACG
AGCGGAAGTGCCNTTCTGCACNGGCACTGCT
>rnd-4_family-167#Unknown ( Recon Family Size = 31, Final Multiple Alignment Size = 29 )
GGCCCGACAATGAGCCCCGGTGAGGCTCATTGCTGGGGCGGCAGGTGGGG
GGAGCGGCAAAATTTGCCCTCCCCCCGCGCCCAGGCGCCCCCCTTAAAAC
TCCCCCGTTTGGGGGGAAATTACTTTTTAAAAAACAGNATGATCGCGGCG
GCGCTCCGCCGCCGCCGAGCTCTGCTCTGCTGCTTTACTTTAAAAAAAAA
AGGCGCCGCGCACAGCGACGTGCTGTGCGCGGCGCCTTTTTAAAAAAACT
AAAGCAGCAGAGCAGAGCTCGGCGGCGGCGGAGCGCCGCCGCAATCATGC
TGGGGGGGGGGGGGGCGGCCACGCGCGCAAGGGGGGAGGGGGGCGGCAAG
GGTCTCTGGCCGCTCAGGCGGCAGAGACCCTAGGGCCGCCACT
>rnd-4_family-993#Unknown ( Recon Family Size = 35, Final Multiple Alignment Size = 28 )
GCATGAGGTGTGTGGTTGGGGTTAGATTGGTATGTAGTGGGGGATGATGC
TGGGTGATGTGTGAGTGGGTAGGAGCGGATGGGAGTGGTAGAGTTGGGTG
AGGTGTGATTGGGGGAGGCGGGTGGGTATTTTTATTTTTATATTTTTATA
TNGTATTTTATATGGATAATTTATATTGTAGATGTTTATAGTATGGTGTA
AGTCGCCTTGAGACATGTGGTGTANNAGGCGGCATAGAAGCAGGATAAAT
AAAATAAATA
>rnd-4_family-8#SINE/MIR ( Recon Family Size = 29, Final Multiple Alignment Size = 28 )
AGCAGGGCTGTGGTTTGGAGCTGCAAAATAGAACANTCCCCGGTTCGAAT
CTCGCCTCTGCCACGAACTCACTAGGCGGCCTTAGGCAAGCTCTNTTGCC
TCTCANCCTCAGCTCCCGTCTGCAATACGGGGATAATAGTGCTGACCTAC
CTTACAGGGTTGTTGTAAGGATTACAGGCAGTTCAGATGTGAAAACTGCT
TGAAACACTCCAAAAGNGCTATATAAGTTCTT
>rnd-4_family-1074#Unknown ( Recon Family Size = 30, Final Multiple Alignment Size = 27 )
TCCAACATGCCCCTCCCTCCTCCTTTGCTCNCGCCACACGCTGGACAGCC
CCCTTTCAAAGTATGTGCAAGCAGCGCATGCCCCGTGGAGGCTTCCATCC
TNTCGCGTCCTCAAAACAATACAGTGAGAACCGCATCCTTGCAAAAGAAG
GTTACGGCCTTTAAAGCAACACAGTAATGTGTTTTTTTTTGTACATGGCC
TACAAGGTCACGTCTCAGAGGGTAGCTGATTCTATGGGGCCACAACTCAA
AAGGCCCTGACCCAAGTTCTAATCAATCTCACCCCTTGATTGGAAGGGAC
TTTGCGCCGGAGACAGCGAGAAACTTCCTTATTGGTTAATAACTTCTAGA
CAGAGAGGCCGGCTGAACAGGGTNGGAAGGGGCCTGGGAAAGCTTTCAGA
GCTGCTCATAGAAATAGAAAAAGACCAGCATCACACAAAACCTGAACTTC
TGGTATTCANTTGAAAACGTGACCGGCTGTCATTACTAGTGGACGCAGAG
TGGCATTTCTCTATCTCTATGCTGAAATCCTTTGCACTGGAAAACAGAGT
GAAAACCAGTTCAATTTTATACCNGAAGTACGATGACTGCATTAGGACTG
TACCTCCTTGGTGCCACTCAACCAATTAGAATTCCTAAGGCTGAACTATT
GGNTCCCAGCGACCAATCAGTACATTTTCTGGCTAGTGCTCTGAGGTGAT
CTGGAAGCTAGGTGACTGCGGGCAGCGGCAGCTCTATGAGCTCCCGCCCT
GAAAAAGGGAAGCCGATTCCGTCCCCTGGGTTGGAGAGTCCCCCCC
>rnd-4_family-895#Unknown ( Recon Family Size = 28, Final Multiple Alignment Size = 27 )
AGCCATGGTCTTGCACCGCCAAGTTTACAGCGCGCACCACCAATCACGGC
CGGCCCCACCCACCATNCCGTGCCACTCTTTTGGAGCCGGCAGCCTGCCC
AGCAGGCAGATCAGGCAGAGATCGATGGATTTCCCAAATCAAACTGGAAA
CCAAGGGGCATGTTACTCTNGTATTTCTNTCTGTGCGCTCCCACACTCTG
CATCCAAACCCTGCCCCGAACCTCAAAGCCATCTCTCATTGGTGGTAGCC
GAGTCAGTAGGCGTGGACGCTGGCACCTCCTCCTAAGGAACTACACGCCC
CTTTTGTGTTGTTTCTGAGCCACAACGCAGCAGAAAGCTTTCTGGTGCAC
CACCAACTTAAGCAGTCACCCTATAC
>rnd-4_family-199#Unknown ( Recon Family Size = 39, Final Multiple Alignment Size = 27 )
AAACTTCTCTCTGGGTAGTAACCGCTGCCGCCAGCGAATCTGAGAGTATC
TCCTGCTAGATGGATTTGCGCGTCTAGCACTCTGTATCTGCGTTGCCATT
TAGAGGCTCCGCCTAGTTGCCGCGCCTCCCGCTTCGCTCCTACNAGCTAG
CAGGGACGATCTACTGCACTTTTGCANTTCCGAGCTATCGCGCTCAAGGG
ATGGTGAGCTCACCTGCTGCCCCTCCCCTTTACTGCTCTTTGGANAGCAA
GACCANATAGGCGTGGTGTGTTTCCAGAGATCAGGCTTNGAGCATTCAAA
TATAAGAAAGTTCATAAACGAAAATAAAAAGAGTACACGTGNTCTGTTCA
AGCATTAGGCTGAGCAAGGGNACAAAGAAAAGGTGAAAACACGCAGTCCT
CTAAACCTTCAAACCTATACTTGTNTCGACTGTTTAATTAGGACAGGCTA
GTAATTCTTGAAGTTGCAGCATTTAGAAGTAATTCGTTCTCAGAGTGGGG
NTTCTCCCATTGTCCCTCGACATGGNCAAGATGGAGTCCCTAGGTAAAGC
TTAGTCCTTCATGGCTTGTGCCCATCCAAGAAAGATGAACAAGGAGAAGA
GAGCTATAAT
>rnd-4_family-835#LINE/L2 ( Recon Family Size = 35, Final Multiple Alignment Size = 26 )
CATATGAACCTACCCAACCGCTTGGTCATCTCCAGAGGCNTGCTTTGAGT
GCCCCCGCCNTCTGAGGCTAGCAGGTGGCAACCTGAGAAAGGGCCTTCTC
GGTCATGGGTCGCCGAATTATGGAACTCCCTCCCCAGGGAGATTCGTCTA
TCCCCTCTATCATTGTCTTCCGCCAGCGGGTGAAGACTTTCTCCCTTTTT
GTCTGGCGTTCCCTTACTGACTCTTATTGGCCCTCCTCCCTGTTTGTGTG
TGTTTATGTATTTTATTTGTTTTCAGTATTTTNTAAATGTGTTTTAATGT
TTTNACTGTTCGCCGCCTTGGGGACCCTGAATTGGGTGGAAAGGCGGCAT
AGAAATGTTTTAAATAAG
>rnd-4_family-1178#Unknown ( Recon Family Size = 29, Final Multiple Alignment Size = 26 )
GGCATGGTCTTAGTGATTCTGGGGCCCTGGGCAAAAGTCCAGGATGGGGC
CCCAGAATCGGCTGCCGCCAGGGCCAAGCAAGGGGCGGCCCTCGCCCCGT
GCAAGGTAGGAGCCACCGCTGCCGCCAGAAGCCAGCTGCCCGAGCCCCGG
ATGGGCAGGCGCAAGCGGCAGCAGGAGCCTGCTCTTCTTCTTTCCCCCCC
TCCTTTGGGGGGGCGGGGCCGTGGGCGGTCAGCCCCCCCCCAGCGCGGGG
CCCGGGGCAGCTGCCCCTGTTGCCCATTGGCTAA
>rnd-4_family-446#DNA/hAT-Charlie ( Recon Family Size = 27, Final Multiple Alignment Size = 26 )
GCTGGTTTTTGCGCCNATCACGAAAGCAGCAAAACCGGGCCACCCACAGA
CAAGGCAGGGGTNTCTACATACTCGGGGGACTCCCCAGGTATGCAGAAAA
ATATGACTTTGTAAATTAANCAAAATAGCCTCCCCCCNAATCATGATGAG
AATAGAATATGCTCCAGAAGCACGGAGAGGGGGGAGTTGGCCTGCTCAAT
CAAGCCCCTGAGAGCTTATAGAATCCTGTGGAGGGGGGGATTTTCCAAAT
TGTTTCCCCCTCCCATTT
>rnd-4_family-985#SINE/tRNA ( Recon Family Size = 28, Final Multiple Alignment Size = 26 )
AAGCTGGGGGGAGAGGTAAGGCCNTGGCTCGGTGGCAGAGCACACGCTTC
GCATGCAGAAGGTCCCAGGTTCAATCCCTGGCATCTCCAGTTAAAAGGAT
CAGGTAGCAGGTGNTGNGAAAGACCTTTCTCTGCCCGAGACCCTGGAGAG
CCGCTGCCAGTCAGAGCAGANAATACTGACCTNGATGGACCAATGGTCTG
ATTCAGTCTGTGCTGGGCAGCTTGANGGGCTG
>rnd-4_family-2521#LINE/RTE-BovB ( Recon Family Size = 25, Final Multiple Alignment Size = 25 )
TGATGGAACGTGCTCTAAAGAAATAACCCGCCGTATTGGTCTAGCAGCAG
CATCCTTTGGAAAACTACAAAAAACTGTATGGAACAACAAATTCCTCCTA
CAGAAAACTAAGATCAGAGTATTCAAGGCCGTAGTTATACCATCACTGCT
CTATGGAGCTGAGACATGGACAGTTAAAAAACAAGATCAAAGGAGAATAG
ACAGTTTTGCGACAAGATGCTTAAGAAAGATACTAAAGATAAAATGGTGG
CAATTCCGAAGAAACAAAGACATCTGGTGTGAAATAAAGGAGCCTCCACC
ATCAGCACTGCTCCTAAAAACAAGACTGCGCTGGTTTGGCCATGTTGTCC
GGATGGACAACTCAAGAACTGTTCGCCAAGTATACAGCAGCCAAGGCATA
GGGAAAAGATCTCGAGGTAGGCAACGGAAGCGCTGGATAGAAAATATCAA
TGAAGACCTGAAAATTGCCAAATGTGACCTTCCACGAGCGATGAAAATTT
GTCGAATACGCATGGGCTGGAAGCATATTGTCGAGGAAGCTGCCATGTCT
GCTAGCAGGAACTATGTGCTCTAACATACCCTGCTACAGATAAGCAACGA
AAGAAGAA
>rnd-4_family-976#LTR/DIRS ( Recon Family Size = 32, Final Multiple Alignment Size = 25 )
GTGGTCTCTGTGCATCACACGATGGGTCTCGCGCCTGCGCAGAGNCCTGA
AACGGAACACTTCCTAAAGCTACTAAAAAAGGCGCGAAAAAAGCCTCTCC
CCTCCCCCTCAGCTGCACTGAGCATGCTCAGGAGGGGAGAGGGCGCCNTT
TCCCCTCAGTTCCTTTTCGTCCGCCNCANGGCAGACAGCTTCTGCGGGAA
CGCTCCGTGAGAGATTATTTCCTCTCAGCTACTTAGTCTTTTTCTTCGTC
ATCCTCCTTTTGTATTGTTCATCGTCGCCGTTCCTGTTCTTCGTCATCTT
TTTTTTAAAAAGAGTCGTCATTGTCNTCCCCCTCCCCTCCCACCTNCTTC
CGCGGGCCTCCGGGTCCTCCTGGGCAGCTTGCGCCTTTTTCGTGGCGAAA
ACCACATCGTTTAAACGGTGTGTGGGTTGCTCAGAAGCTCCCGTCGCAGA
CGGCCACGGCNGNTGCCTNGNGTGCTTGGGGGAAGCACACAACGCCGGCG
CTTGTCGACACTGCCAGGCCTTCACNAAGCAGGCCCGCAAGAACCAGCAG
CCCCGCCTGAGATCCGTTCTCTGGNAGAAGTCTTCTCANCCTGGCTGAGA
CCACTAGCNCGATGTCGACGAAACCGTCCGCCTCGGTATCCACCTCGAAG
GCACNGTCTTCTAGCCCGTCGACCGCAAAGCTGGCATTGAGCTCCTCGGT
ACCATCAACGTCGAAGACCTTGATGTCGAAGGGCTGTCGACATCGAAGCC
ATCACTCTTNTAGAGGCTTTGCTCGCTCCAGCCCCTTCGGGCCCAAAGTT
GGNTCCTCGGAGTCCTCTNCGGGAGTGT
>rnd-4_family-978#DNA/hAT-Ac ( Recon Family Size = 25, Final Multiple Alignment Size = 25 )
GCAGTGATATCACTCAGTGGCTCGGGAGCCACATGTGGCTCTTTGACATG
CCNCCTGTGGCTCTTCTGAGCACCGTTCCCCAATGTGGCACCTGCCCCAT
GTTTCAGGAAAGTGGGCAAGGCCCTTGCCCGGTGGGGCTTGTGGTTGGCA
GGTGGTTCCCACCTTGAAACAGCCGCCGCCGGAGGAACGGGTAAGCTGCG
AGCCTCCCTGAGGTGCAGGCCTCACGCCAGGGACGGAAGTAAATGCGGCT
CTTTTGGTTGATGGTAACTGCGAATGTGGCTCTCCGCGAGCCACGGAGTG
AGTC
>rnd-4_family-2007#Unknown ( Recon Family Size = 25, Final Multiple Alignment Size = 25 )
CAGCTGAGCATCGGCGGGCATCGGCCTCAATCCCCGGGAGGTCTCCCGCC
ATAAGCNGGCACCTGGCAAT
>rnd-4_family-903#Unknown ( Recon Family Size = 26, Final Multiple Alignment Size = 25 )
CCCCAGCCCTTTGTCCTGCTGCTCNTCTCGGTGTGCGTGCGAAGAGAGGC
AGGAGGCGTGGCGCCCTTGCTCTCTACGCATGCGCACTAGCAGCAGGTCC
TTCCAAAAGGCAGCAAAATGGCAGCTCTGTAGGGGCTCGCGACCCAGCAG
GTGGGGCTCCGTGACCCACCTGAGTCCCGA
>rnd-4_family-67#Unknown ( Recon Family Size = 29, Final Multiple Alignment Size = 24 )
CTGGATCCTGCGGATCCGTTCCACTAGCGGTGGCGCTTTCCTCCGGCGCA
AGGAGCCTTCTCCTGACGCAAGAGGCTCTTCCGCCGTGGAAGAGCCTCTT
GCGTCAGGGGGAAGACTCCTGCTGCTGGAGGAAGACGCCGCCGTTAGCGG
AACAGATCCAA
>rnd-4_family-220#Unknown ( Recon Family Size = 28, Final Multiple Alignment Size = 24 )
GGTGGAATAGCAACGTCCGGTGTACAAAGGACCTGACCTGACCTGAAGCA
AGAAGATAAGAAGAAGACCTCAAGAGGGGGCTGTAACAGGGGGGATAGAT
AGCCAGNTAGATAGGGTCTTTAACCTCCTACTTTGATCTCTGTGTCTTTC
CTGTCCTGTTNCCCAGAATGCTACTCTCAGGGGCAATATCCTGCTTCTTC
TTCACACACTTTTATTGCTCTTTGTTCTCCAGNCATGTAGCTAGACGCAT
CTATCTACCTCTCCTCTTTCCTATCCCNTATGTAGTTCCTAGACTCAAAT
AAACTTTCTCTTAAGNCATAATCAGA
>rnd-4_family-270#Unknown ( Recon Family Size = 24, Final Multiple Alignment Size = 24 )
CAGGGATGATTTCGAATTTCTCATCCCTGCTGTTTCGACCCGAAAATCCN
CATTTTGATTTCACTTCCCCTTGTGCGAATCGAACCCGCGATTCTTTATT
TTATGCCGTTTTCTGTTTCCTCACATCGAATTTCCCCATAAAATGTACGC
ATTTTTCCAACGTTATTTGTGCATCAATAAATCAGCATTACGCATTTGCT
GCACAAACGNTACGCATTGTACGTATAAATTGCGTATAAAAACCACACAA
CCGNATGTACCANAATACGAGAGAATCTACAAAACCNACAGCAA
>rnd-4_family-743#LINE/L2 ( Recon Family Size = 26, Final Multiple Alignment Size = 23 )
ACAGCGGTTTTCAACCGGTGTGCCGCGGAACCTCTCCAAGTGTGCCGCGG
CTGCCCAGGGAGGCCCNGCCCGGTGGCCCGGCGCCGCCCGCGCGGCCCGC
TCGGATCGGGCCCCCGCGGCTCAGATGGGCCCATGCGCGCCGGCTCAGAT
CGGGGCCCCACGGCTCGGATTGGGCCCNCGCGGCTCGGATCGGGGCCCCG
CGGCTCAGATCGGGCCCGCGCGTGCGCGGATCGGGCCCGCGCGGCTCGGA
TCGCCCCCCGCGGCTCGGATCGGGCCCGCGCGTGCGCGGATCGGGCCCGC
GCAGCTGCCCCGGGGAGCGGAAGGGGCGGGGTGGGGGCGGGGGCGGGGCT
TGGCTCACAGCCTTGTAGGTGCGCCGTGAGCCAAAAAAGGTTGAAAATCA
CTGGACTAGGATGTAGGAAATCCTGGTTTGAATCCCCACTCTACCATGAA
AGCTTACTGGGTGACCTTGATCCACACTCTCAACCTAACTCAAAGGGTTG
TTGTGAGCATAAAAATGGAGGCGAAGAGCACAATGTGAGCTGCTTTGGTT
ACCCATGGGGAGAAAGGTGGGATATAAAGTAAATAAATAAATATTCTTTC
ACTACAGTACCACAGTGTGGTTCTTTTAATACTGATGTTCTACTCTGTGC
ACTTCTCCTCTACAGC
>rnd-4_family-221#Unknown ( Recon Family Size = 25, Final Multiple Alignment Size = 23 )
CAGGGGCGTCCCGCAGGCGGTGCGGCGGGAGCGAGCCGCACCGGGCGCCC
CCCGCCCCCGCCCGATTGGGGGGGCACTATTGCCGCGGCCCCGGCCCGCG
GCTCCGGCGGCGGCTCGCGCCGCCCCGCGGCTCCCGGCTCCCGTGGCCGC
GGCTCGCCCGCCCGCCCCACGGCTCCGGCCGCGGCTCGCGCCGCCCCGCG
NCGCCCCACGGCCGCGGCTCGCGCCGCCCGCCCCGCGGCTGCCGCCTGGC
CGCGGCTCGCGCCNCTGCGCCCGCGGCTCCGGCGGCGGCTCGCGCTGCGC
CGTGGCTCCAGCNGCGGCGCCCAGCCGTGGCTCCGGCGGCCACGGCTTGC
GCGCCCGCCCCGTGGCTCCGGCCGCGGCGCTCGCCGCGGCTCCGGCCGCA
GCGCCACGGCCCCCG
>rnd-4_family-45#DNA/hAT-Blackjack ( Recon Family Size = 26, Final Multiple Alignment Size = 23 )
GTGTCATGAGGCACACCCATTTCAATTCCTCCTGCAGTTGAAAGCAGAAA
AAGCATAACTGAGCAGCACAAAAAGGTCATAGCAACTGGAAGTTGCTAAC
TAACCATAGGGTTGCCAACCTCCAGGNGAGNCTTGGAGCTCTCCGAGAAT
TGCAGCTGATCTCCAGACAGTTCCCCTGNAGAGGNTGGCAGGTNTGGGGG
GNGGACTTTATAGAATTATGTGCCGCTTCAGAGGGTGTTCCNCCCCTACT
GATCCCCCTCCCCAAATCCTNCCCTTCCCTNCCCNGGCTCCACCCCCCAA
ATCTCCAGGAATNTCCCAACCCGGAGCTGGCAAGCCNNCCTAAGCAGGTC
TACTCAGAATCCTACTCAGGTCTATTCAGTGGGGCTTACTCCCAGGAAAG
TGTTCTTAGGATTG
>rnd-4_family-79#DNA/PIF-Harbinger ( Recon Family Size = 23, Final Multiple Alignment Size = 23 )
CCCTACAGACTTAAACTGGTTTAACAGTCATTTCTTCCCAAGGAACCCTG
GGAACTGTAGTTCTGCGAGAAGGGATGGGGCTCTCTGANAGAGAATTCTC
GNCCCCTCACCAAACTACAGTTCCCAGGATTCTTTGGGGGGAAGCCACGA
CGGTTAAANTGGTACNAAACCNGTATAAGCATGCACA
>rnd-4_family-1305#Unknown ( Recon Family Size = 24, Final Multiple Alignment Size = 23 )
TTGCACACTTACAACTTATTTACAATGACATAGAATGATTCAACCACTCA
TACATGTTTGATTTTGAACTCTCCAGAGCCTGTTCTAACCAACTGCTTCC
TTCATAAACACATAATCCTTCCCCCTCCGACTCACAGCCCTCTGCCTTCT
TCCCTCACACAGTTCTCCCTGAACTCAAGCTGCCAACCTCCTCACAACAG
CCCCCGTTGGCTGCCTCTGGGAGAGGCGGAGCTGAACCTGTCACAACTTC
TCCCTAGAAACAGTATTTTTTAACTGAAGCTCTCTGCAGCTTCAAAGAAA
TGACAAAATGTTCATTTCAACTCCAATTAACAACAAAAATGAGCCCATGT
CCATCA
>rnd-4_family-675#Unknown ( Recon Family Size = 23, Final Multiple Alignment Size = 22 )
GCCTGCCTGTGGTTTGTTGGGGAATGGCACGAGGACTTTGCANCAGACGT
GCGATGGGAGTTTTGTGCCTCCCAGACGCACNCGGGCTCTTTTTTGCTCG
CGACCACAGCCCCGTCTTTGCATCCTCAAACCGCCCCGTGGAGCCGCTAT
TGGCTCCGTTGTGAAAACCACATGCCATGTAAGTAACGTGATTTTTACAA
CGGAGCCAATAGCGGCTCCACGGGGCGGTTTGAGGACGCGAAAACAGCAG
GGGGGAGGCTAAAGCCGCTTCTCCCTGCGTGCTGCGGTCGCAAACAGAAA
AGAGCCGGTGTGCGTCTGGGAGGCACAAAACTCCCATCGCACGTNTGATG
CAAAGTCCTCGTGTCGTTCCCCAACAAACACGAGGACTTTGTAATGTGTA
GATNAGCCTTAT
>rnd-4_family-1114#DNA/hAT-Charlie ( Recon Family Size = 23, Final Multiple Alignment Size = 22 )
CAGATGCCTAGAGCAGCGGTTCTCGAAACTGTAGGTCGGGACCCAAAGTG
GGTCGCGACTCTCTTGCAGGTGGGTCGCGAGGCCAGGAGGGAGGAGGAGG
AGCTGGGNAGGCTCGATGGCAAATTTGGGTTTGCCTCTGCATAATGTGCA
AAATGGCCATGAAATACAGCCTGTTGCTCAGTAATGCTATATNTTAATAC
TAAACATGAAAAAAAGTGNAAACTTGTTCAGTGTTAACTGATGTGAGATT
CCTGCATTTTATGTTGGGGAGAGGAAAGTAGCGTGGAGTTACTTTGCAAG
TAAGTGGAT
>rnd-4_family-798#DNA/hAT ( Recon Family Size = 23, Final Multiple Alignment Size = 22 )
GAACTTTCCGCACGGGTTATTTTCGTCGGTTCTGGCCCCGTACTGCTTTG
GTTTATCCCCTGATTTCCGCACGCATTTTTGTGCCTTTAGTTTTTGCTTC
TTTGTTTGGTTCCCTTGTTTTTTTCCAGCCTTTTCTTTTCCCCCGGCTCT
TTTGAGACCACTTTTACCCCAATTTTTTTTGAAGCCGATTCTGAGTCGCC
TTTTTTCCTNGTGCGTAACGTTTCTTTCGGTTTTGTTTGTCCCACCCACT
CCCACCCACTTTTTGATGACTGGATGTTAGTCATCATCAAACCACTCCTT
TCTCCCCCCCTTCCGGTTTCCTTTTTGATCTTTTTTTAAAAATTCAATGC
TTCCATCATTGCATCGATCGAACATTGTAATGATAGGTGTAGCGGGTTCT
CTGAATTCCCAGCTTTCATTTTTAAAAAAAAGTCTCTAGCCCCTTCCNTT
GCGGAGATATGCCTTTTTCCTTATATCTCCGCAANGGAAGGGGCTAGAGA
CTTTTTTAAAAATAAAAGCTGGGAATTCAGAGAACCTGCCACACCTATCA
TTACAATGTTCGACCGACGCGTCAGAATANGAATGCACAAAAAATAAAAA
GGGAGAGGGTGCTGTGACGCCACCGATGATGACAGCGCCCTCGCTTGAAA
ATCCTGATNNTCTAAGGCACGTACGACTCCCCAACTGTAAAATGCA
>rnd-4_family-1800#Unknown ( Recon Family Size = 23, Final Multiple Alignment Size = 22 )
CTGGAACAAAGCAGTTGGGGGAAGAGAGGGTATAGCCGATTGGGAACATT
CTCCCCTCTTCGCCAGCTCACCATCATTGTGGTGCAAATCTTGCACGACA
GAATGAACCCTGTCGCTCGCTTGGGCCATCTCGTGATTTTTGTCCGCTGC
CAGAGTATCACCCGGAAAGCCCTCTTTGGGTTAAAGCTCCAGGAACTTCC
GTNACAGTCTCTTTCGATTCCNNAGCCAAGCCACCCTCGGACGNACCGCA
GGCTGAGCTTCCAGAATCGTCCCCGAATGCCTCCNGCCCNCACGTTTCAT
CCTCCGCTNCCATCCGTGAGCAGNTTCCTTGNTGTGAGGAATCCCCCGCT
GCTCAGCACGGAATCCAGGNNGTCTTTGAGGAAGGACNCAGGCTTGAGGA
ACATGTTATCCACTTAATATAGAGTGGNTTCTTCGACAAAGAGTCCTCCA
AACCGCGAAGACGTACGGCTGCCAAGATATTCCTCTCTCTTTTCCCCGCG
ACTCTGTCCCTGCCCCTTTCAAAGTCGGCGAGCCCTGGCACCGCTGCGGT
GCCTGCCCCCGNANAAAGAAGGAANCGATCCTCTCCGCCAGGAGATNACA
GAGGAGAAANTGGAGCTGAGCAGACAGGANCATCTTGGGTGGCCTGCCTG
TTCATTCGGTCCCAAACACGTGCACCAAAACACTTGCTTCAGTAGGTTAG
GCGTTATGCCGAGAAACCGAGGGAGGAAGGGATGCACAGTGCTTGAGAGA
TACTGACGGCTGCTCTGTAGAAGAACCAGCAGCTCAAATTCCCAGCGTGC
TTTACCTGCCGAAAATCAAGGCAGGTGTACAGTACCTNTCTCTAATGTGA
AAAAGGGAAAGGGCGGGGTGTGCCAAAGCAACAAATGCAGGGGNAGAGTC
GGTAATCTAGCAATTTAAGAACCCACCATCTTGCCCAATTGGAAAGCCCT
GACCGAATCATTCAAGGTCAGCATTACAAATTTAAAAATGGTGAAAGTCC
TGCCCAATTAGAGATTCCAATTTAAGAATCGCAAGAACACATCCCCTCTC
TCTGCCCGGGAAAACCGCAGGGCAAGAGACACAGGAACGGCCTTTGATCC
TGCCCAAACCACCTCTCTACAGAAATGTCAAAGCCATCGGCTTCACACAG
CGTTGCAAGCACCCNAAGAATAGCAGAGGGACAATTTAAAAGTCCAGGCA
GNACAGAAGACTCTGCCACGACCTTGCCCAATGAAGGTGAGAGCCCACGT
GTGCCACTAACCTTTCATCTCTCAAATCACTTGCCTTTCCCGTGTCTCCC
TAACGGTCACACCCCCCTCTGTTTCCTGGCCAATGCAGCAAGGGGAATTN
GGTCCCTTTAAGCAGGAGGCCTCTGTTCCTACGGGTTTTTAACAGGAGTG
AGGGTATGCGACTATCAGGAGGAAGACACNGACTCCNAAGTGTTAACGNT
ACGAATCCAAGGGTTTCTTGGAAAGCACTAATGCACGGTACACTACCTCT
GCAAACTGCAAACTACATCCGATGTGAGATACATGACGACATGGCAAAAG
CCCCGACAACAACTTGGGACCGAATTAACAATGCCAGCTGCCAACACAAA
GCTGTGATCTTCGAGAAGAATGTTGATTATACCCTCACAACCAAAAAGTG
GGAAATGTCTCCGATTCTGTCGAATCAATTTCTCTTCTACCTTCGGCTTT
GGATTTGACCATCTCTTTGATATGGAAGTTTTTTTCTGACCGGTTAGTCC
AAAACATGCTCTTTCAGAGAGGATCCTGCAAGTCAGACTGGAGTTCGCAG
GGACTAAAAATCAGAAGGACCAAGTTGAGAATCTGATTCACCAGGGGGCT
TTCCCTCAGGACAAGACAGCAGGCAAAAGGTCTTTCAAGAAGGATCCTGA
GTGAAGGGCTGACATCTTAGATCTGCCTTCTGCTGTNGCAGGTTTACTGC
TGTGTAGCAGCCGGCTCGGTAGCTCTTCTTCAGTCACAACCTGTGCTGAA
AGTCTATTGCCAAGGGTGCCACCGAGTTTCTATCACTAGGGAGAAGCCCG
TCAACTTCCGAGCGCTAGCCGAGGCGTGTGAAATGCCGTGTTTCCAAGAA
GACCGAAGCACACCTTGGCAGGACCTGAGAAAGAAAAGGGCACCCTGAGG
GTGGATGCCTTCCGCTAGTTCCCTCCAGCTTTCGGCCTCTTTGTGGAACT
CAGACGCACTAGGCTGGCCTGCAGTCGGCGTGGCAGCCTTCGCCGACTCT
TGTCCATCCCTCCCAAGCCCAAACGATGTGTTTTTGATTCTTGGTTTCTT
CTGAGCGAGTTTTCTCTCTTTACTTTCCTCACGTGCCTTTCCTTCTGGAG
GGAAGCGCCACAGACTCTTCTGAGGCCTCGTCTGGAGACCTGTCCAAAAC
TTGGGCAGACAGCTCACTTTGAACAGCAGCCTCTTGACCGTCCTGGTCAA
GTTCAACAGGGTTGGGGGGAGTCCTGCCTGCAGCGGACCGGCCAGGAGGG
AAAGCTTGGTCAGCTCACCCTGGTCAGCCTACTTCACGGGTGCCCCCAAC
TGTCAGCGTTCTGATTGGTTGTGACACGTTTCTCAGGACTTCCAGCACTG
TGACATGGCTGTCACCATGGCAACAGTGAAGGCCCTGATTCAGAGGCCCT
GGTGGATTGGCCTGGGGTCCGGGGATCGGCTGGCTCTTCGCTGAGGCGGC
ATTGTTTATTTTTGAAATNTATGATAGTATTATAATACAAATATCATTGT
TAGTGTAATCATCGTACAACGCACAGGACATCCAAGAATACCGGGATATT
ATACGNAATTTCTTCCTTGCTTCCACATTTATCCAACCTAATTTTGTTCC
GATNCAATNAATGATACTGATTCTTAACAAAATTCTCTTGTTCAAATCAT
GTACCGTCACAACTTTTTTCTCCGAGCATATAAGATGCCTTATTTCACGG
AGCCGTTCCTCCATCCTCGGTAGCTTCTTCTACTTGCAGTCTTGTGCTCC
CAAAATCCTAGTAGCTGTCCCCAAATTCCTGATNAGCTCTTTACCTGTCC
TAACATTACGAATACATTCCGGTAGAACTGAAACGGGTTCAATGAGATCC
AAGTCTGTATAATGTTGTTAAATGTGACATGTTCCTTGCCAAAATATATG
GGCAAAACTACCAAATATGGAGAAAACACACCAACATGATTTTTACATCT
CCAGCCAATCAGAGAAGNTGTGAATACCATCTTTGCTGGGCTTTGCGGCG
TATAACACCACACACACACACACACATATATATATATATATTGTTAATAG
TATGTTCTCTTATTCCACTATTTTATGAAGATCTTTCAATATCTACCTGT
CAATATAGTCAAAGATTATCCGGTCTTCTTGTCTTCAGTCAGTTTCCCAC
TTACTC
>rnd-4_family-807#DNA/hAT-Charlie ( Recon Family Size = 22, Final Multiple Alignment Size = 22 )
AGCAACTGAGGCACTGGCAGCGCTGCTGGGGCCAGCGGCGTAGGAGAAGG
CGACCGCGTGGCTTATGCCCGTCATCGCCTCCCAGACCTGCACAGCTACC
GGCCGGGTCCGAGGCAAGCCCCTGAGGTCCGGCTCGGCTTGCTCCCAGTG
TGTCTGGCCAAGTACAACCCTCGTCTCTCCCCCATTTTGTTTGCCGGCAC
ACCAACATCTTCACAGGTAGATGCTGCGTTTTTTGGCACTCGGGCCAAAA
AGGTCGCCTGCCTCTATCTGAGAA
>rnd-4_family-523#Unknown ( Recon Family Size = 26, Final Multiple Alignment Size = 22 )
ATGNTCTGTTTGNATCAGNAGCAACTGTTGTGTGTAGTTTTGCAAAGCAC
CGTGGGAGTTGTGTTGCCAGCCACATGCCTGGCAACCGGCGGGAGACGGG
GGAGGGGGCTGCCATTGGCAATGGCATGATGTCACTTCCGGGGAAAACCC
GGAAGTGATGTCATGCCTCTCTAGGAATCGCCAGAAACTCTATGGTAAAA
CCATAGAGTTTCCGGCGATTCCTAGAGAGGACCCGAAGTGATGTCANGNC
TCTCTAGGAATCGCCAGAAACTCTATGGTAAAACCATAGAGTTTNCGGCG
ATTNCTAGAGTGGACTGACGATTTTGTTTTTCTCCTGCCACTGCCGTGGG
CAGTGGCAGCCGGGGGCGGGGGATCCCTGCAGCAGGGGCCTGGCAACCCT
ATNAGGAANTGACTGTANTTT
>rnd-4_family-519#LINE/L2 ( Recon Family Size = 26, Final Multiple Alignment Size = 22 )
CTAGCGCGGAAGATGGCCCCCTACCTTGACACGGCCGATCTGGCCACCTG
GATCCATGCCACTGTAACNTCAAGACTAGACTACTGTAATGCACTCTACG
TAGGCCTTCCCTTGAAATCAATTCAGAGACTCCAGCTGGTACAGAACGCT
GCAGCCCGGCTACTATCAGGAGCCAGGCGGAGCATGCATATTACCCCCAT
TTTGCAGTCACTCCATTGGTTGCCCATCATTTATTGGGCTCAATTCAAGG
TTCTATCACATACAAAGCCCTCGCTTGGNCCTTCATACCTGTGGGACCGC
CTCCCTCTCTGTTGCTCCACCACGGCAGCTTTGCTCATCTGAGCAGGGCC
TTCTGCAGGTGCCACCCTACAAATGGGCAAAATCAACAACAGCCTGTACG
CGTGCATTTTCTGNCGTGGCCCCCACCCTATGGAATGGCCTGCCGGATGA
GGTCAGGAAGGCNCCCACTCTCCTGGCCTTCTGCAAACTATGTAAAACCG
AGTTATTCGAGAGGGCCTTCCACGGGTAAGAGGGCTGTAGTGTAAGAGAA
ATGGTTCANAAAGATGCCNNGGTAAAAAGGGACGGGGTCTGTAGACTAAT
ACTGTGTCGTATTCAGTCGCTGTAGAATATGCTCCTACTATGTAGTTGTT
GCGTTGTTAANCTGTATCATACACAGATAACATGTATGTTCCATGTTTCA
GCTCCGTATTTCNAATTTCTGCTANCCAAATNCTGTTGTTTTGTTTACTG
GATGTCCTACCTACTGCTTGTATTGNCTATACTGTGTAATCCGCTTTGAG
TCCCAGTGAGAAAGGCGGGCTATAAATAACGTAAATAAAATTTTAAAATA
CTATACCGAAAACAAGTA
>rnd-4_family-135#Unknown ( Recon Family Size = 24, Final Multiple Alignment Size = 22 )
ACTGTCATGACCCCCCCCGACCCGCTCAGTGACTCGGACTCTGAGTCCNC
AGAGGAAGAGCCCGAGGAGCCAAGGCCATCAGCTGAGGAGGNCCAGAGGG
ACCNGGGAGGGCCCAGCANTGCAGAGGCGCCAGCGGACGATGCGCCAGGG
TGCCAGAGCCTGCAAGGGAGCCTCACCACTGCCTCCTGAGATAGCCACCG
AGCCTCCGCCGGGCAGTCGAGCCCGGACCCGCGCAGAGCCCCCCCGGAAT
CTGTGCCCTTCCACTCCAGGAACGGCGGTGGCAGAGGGCCCGGGCCGAGG
CGGCACAGAGGAGGCGAAGTGCCAGGCTGGCTGCACGCCACACCGNGCCG
GAGCAGTGCACTGAGGGTGATACTCCTTGCAGGATCCTGGCCAAAGCACA
GGCTAGCCTCAGGAGCNTCAACACCTGCCAGCAGGGCAGCTGAGCCCGAT
TACCTCNCAGCCTATTTAGGCTGAGGCTTGGGAAGGCTGCCTTGCTGGAT
CAACCGGTCCACTAGGCACAAGCCCTGTGCTCCCAGCTCCTGGCTCCTCG
CCTCCAGCCCTTGCCTNGCCAGCCAGGCCTGACGGCCCTACTCCAGAGGA
GTCCGAACCGGGTCTGCTGNCAGAGTGCAGGACACACACTACGANTNACC
AGGTGGA
>rnd-4_family-14#LINE/L2 ( Recon Family Size = 29, Final Multiple Alignment Size = 22 )
CTGAGGGGGGATATGCCACCTGGAAAGAGGCGGTGGTGCGTCCACTCCTT
AAAAAGTCATCCCTGGACCAGAACGATCTGGCTAATTATCGCCCNGTCGC
CNACGTTCCTTTTGTGAGCAAGGTGGTCGAGAGAGCGGTGGCGACGCAGT
TGCAGACACTCTTGGANGAAGCNGATTATCTGGACCCATTCCAATCCGGN
TTCAGGCCCGGNTTTGGGACTGAAACGGCCTTGGTCGCCCTGGTGGATGA
CCTGCTCCGAGAGAGAGACGGAGGGAGTGCGTCTCTGTTGATCCTCCTCG
ACCTCTCAGCGGCTTTTGATACCGTCGATCACGGTATCCTCTTGGACCGG
CTCCNTGGGTTGGGAGTGGGAGGCNCCGTGCATCGGTGGTTCTGCTCCTA
CTTGCGGGACAGGTCTCAGAGGGTGGTGATTGGNGACTGTGCTTGGCACC
CTGGCCGTTGGCCTGTGGAGTCCCGCAGGGTTCCGTCCTGTCCCCCGTGC
TNTTTAACATCTACATGAAGCCGCTGGGANAGGTCATTNGGAGATTTGGG
[truncated: 1,114,004 more chars]
