# Supplementary material for: High-quality genome assembly and annotation of the crested gecko (Correlophus ciliatus)
Source: G3 (Bethesda). 2024 Nov 15;15(2):jkae265. doi: 10.1093/g3journal/jkae265 (PMC11797025; doi:10.1093/g3journal/jkae265)
Supplement: jkae265_Supplementary_Data [file jkae265_supplementary_data.zip › Supplemental_File_4_G3-2024-405330.unk]

#idx target name            accession query name           accession clan name mdl mdl from   mdl to  seq from    seq to strand trunc pass   gc  bias  score   E-value inc olp anyidx afrct1 afrct2 winidx wfrct1 wfrct2 description of target
#--- ---------------------- --------- -------------------- --------- --------- --- -------- -------- --------- --------- ------ ----- ---- ---- ----- ------ --------- --- --- ------ ------ ------ ------ ------ ------ ---------------------
1    7SK                    RF00100   HiC_scaffold_1       -         CL00013    cm        1      330 130096286 130095956      -    no    1 0.57   0.0  358.9     3e-96  !   *       -      -      -      -      -      - 7SK RNA
2    7SK                    RF00100   HiC_scaffold_1       -         CL00013    cm        1      330 132786218 132785898      -    no    1 0.55   0.0  251.1   1.7e-64  !   *       -      -      -      -      -      - 7SK RNA
3    7SK                    RF00100   HiC_scaffold_1       -         CL00013    cm        1      330 107690641 107690952      +    no    1 0.56   0.0  238.5   8.3e-61  !   *       -      -      -      -      -      - 7SK RNA
4    7SK                    RF00100   HiC_scaffold_1       -         CL00013    cm        1      330 142798185 142797916      -    no    1 0.59   0.0  221.7   7.7e-56  !   *       -      -      -      -      -      - 7SK RNA
5    7SK                    RF00100   HiC_scaffold_1       -         CL00013    cm        1      330 107564364 107564657      +    no    1 0.54   0.0  213.7   1.7e-53  !   *       -      -      -      -      -      - 7SK RNA
6    7SK                    RF00100   HiC_scaffold_1       -         CL00013    cm        1      330 129638505 129638208      -    no    1 0.55   0.0  204.7   7.9e-51  !   *       -      -      -      -      -      - 7SK RNA
7    7SK                    RF00100   HiC_scaffold_1       -         CL00013    cm        1      330  96790230  96790028      -    no    1 0.58   0.0  200.1   1.7e-49  !   *       -      -      -      -      -      - 7SK RNA
8    7SK                    RF00100   HiC_scaffold_1       -         CL00013    cm        1      330 116452547 116452289      -    no    1 0.56   0.0  197.3   1.2e-48  !   *       -      -      -      -      -      - 7SK RNA
9    7SK                    RF00100   HiC_scaffold_1       -         CL00013    cm        1      330  48859936  48859746      -    no    1 0.60   0.0  187.5   9.1e-46  !   *       -      -      -      -      -      - 7SK RNA
10   7SK                    RF00100   HiC_scaffold_1       -         CL00013    cm        1      330 122155254 122155443      +    no    1 0.57   0.0  182.3     3e-44  !   *       -      -      -      -      -      - 7SK RNA
11   7SK                    RF00100   HiC_scaffold_1       -         CL00013    cm        1      330 113956069 113955880      -    no    1 0.56   0.0  181.7   4.4e-44  !   *       -      -      -      -      -      - 7SK RNA
12   SSU_rRNA_eukarya       RF01960   HiC_scaffold_1       -         CL00111    cm      621     1113 105066509 105067034      +    no    1 0.44   0.0  173.6   1.6e-43  !   ^       -      -      -      -      -      - Eukaryotic small subunit ribosomal RNA
13   7SK                    RF00100   HiC_scaffold_1       -         CL00013    cm        1      330 141867755 141868055      +    no    1 0.49   0.0  177.1     1e-42  !   *       -      -      -      -      -      - 7SK RNA
14   7SK                    RF00100   HiC_scaffold_1       -         CL00013    cm        1      330  91801920  91802198      +    no    1 0.53   0.0  175.9   2.4e-42  !   *       -      -      -      -      -      - 7SK RNA
15   7SK                    RF00100   HiC_scaffold_1       -         CL00013    cm        1      330  98942699  98942519      -    no    1 0.59   0.0  167.6   6.5e-40  !   *       -      -      -      -      -      - 7SK RNA
16   7SK                    RF00100   HiC_scaffold_1       -         CL00013    cm        1      330 153125787 153126079      +    no    1 0.54   0.0  161.4   4.3e-38  !   *       -      -      -      -      -      - 7SK RNA
17   U2                     RF00004   HiC_scaffold_1       -         CL00006    cm        1      193  16730594  16730784      +    no    1 0.43   0.0  190.8   5.4e-36  !   *       -      -      -      -      -      - U2 spliceosomal RNA
18   U2                     RF00004   HiC_scaffold_1       -         CL00006    cm        1      193   3937988   3938178      +    no    1 0.45   0.0  190.1   7.7e-36  !   *       -      -      -      -      -      - U2 spliceosomal RNA
19   U2                     RF00004   HiC_scaffold_1       -         CL00006    cm        1      193   4450772   4450582      -    no    1 0.45   0.0  190.1   7.7e-36  !   *       -      -      -      -      -      - U2 spliceosomal RNA
20   U2                     RF00004   HiC_scaffold_1       -         CL00006    cm        1      193  13008826  13008636      -    no    1 0.45   0.0  190.1   7.7e-36  !   *       -      -      -      -      -      - U2 spliceosomal RNA
21   U2                     RF00004   HiC_scaffold_1       -         CL00006    cm        1      193  16043519  16043329      -    no    1 0.45   0.0  190.1   7.7e-36  !   *       -      -      -      -      -      - U2 spliceosomal RNA
22   U2                     RF00004   HiC_scaffold_1       -         CL00006    cm        1      193  16693124  16693314      +    no    1 0.44   0.0  190.0   8.5e-36  !   *       -      -      -      -      -      - U2 spliceosomal RNA
23   SNORA73                RF00045   HiC_scaffold_1       -         CL00078    cm        1      219 135898955 135899177      +    no    1 0.53   0.0  159.8   1.5e-35  !   *       -      -      -      -      -      - Small nucleolar RNA SNORA73 family
24   7SK                    RF00100   HiC_scaffold_1       -         CL00013    cm        1      330 147386240 147386031      -    no    1 0.55   0.0  150.0   9.6e-35  !   *       -      -      -      -      -      - 7SK RNA
25   U2                     RF00004   HiC_scaffold_1       -         CL00006    cm        1      193  15115451  15115261      -    no    1 0.42   0.0  182.5   5.1e-34  !   *       -      -      -      -      -      - U2 spliceosomal RNA
26   Six3os1_7              RF02252   HiC_scaffold_1       -         -         hmm       17      192  44474641  44474456      -     -    6 0.39   0.0  136.4   3.9e-33  !   *       -      -      -      -      -      - Six3os1 conserved region 7
27   SSU_rRNA_eukarya       RF01960   HiC_scaffold_1       -         CL00111    cm     1194     1487 169881422 169881717      +    no    1 0.48   0.0  133.3   3.2e-31  !   ^       -      -      -      -      -      - Eukaryotic small subunit ribosomal RNA
28   U2                     RF00004   HiC_scaffold_1       -         CL00006    cm        1      193  66525617  66525427      -    no    1 0.40   0.0  169.1   8.5e-31  !   *       -      -      -      -      -      - U2 spliceosomal RNA
29   U2                     RF00004   HiC_scaffold_1       -         CL00006    cm        1      193   8589620   8589811      +    no    1 0.43   0.0  167.8   1.7e-30  !   *       -      -      -      -      -      - U2 spliceosomal RNA
30   U1                     RF00003   HiC_scaffold_1       -         CL00005    cm        1      166 149542650 149542808      +    no    1 0.56   0.0  132.5   1.3e-28  !   *       -      -      -      -      -      - U1 spliceosomal RNA
31   U2                     RF00004   HiC_scaffold_1       -         CL00006    cm        1      193  16643484  16643663      +    no    1 0.44   0.0  155.0     2e-27  !   *       -      -      -      -      -      - U2 spliceosomal RNA
32   SNORA57                RF00191   HiC_scaffold_1       -         -          cm        1      148  16561221  16561082      -    no    1 0.59   0.0  127.4   3.1e-25  !   *       -      -      -      -      -      - Small nucleolar RNA SNORA57
33   7SK                    RF00100   HiC_scaffold_1       -         CL00013    cm        1      330  88139101  88138914      -    no    1 0.59   0.0  116.6   6.7e-25  !   *       -      -      -      -      -      - 7SK RNA
34   SNORA57                RF00191   HiC_scaffold_1       -         -          cm        1      148  16060013  16060152      +    no    1 0.59   0.0  124.8   1.6e-24  !   *       -      -      -      -      -      - Small nucleolar RNA SNORA57
35   SNORA57                RF00191   HiC_scaffold_1       -         -          cm        1      148  16627654  16627515      -    no    1 0.59   0.0  124.8   1.6e-24  !   *       -      -      -      -      -      - Small nucleolar RNA SNORA57
36   7SK                    RF00100   HiC_scaffold_1       -         CL00013    cm        1      330 108942418 108942743      +    no    1 0.54   0.0  111.1   2.7e-23  !   *       -      -      -      -      -      - 7SK RNA
37   MIR7533                RF04209   HiC_scaffold_1       -         -          cm        1      248   6622001   6622183      +    no    1 0.42   0.0  128.8     2e-21  !   ^       -      -      -      -      -      - MIR7533 microRNA precursor family
38   LSU_rRNA_eukarya       RF02543   HiC_scaffold_1       -         CL00112    cm     1456     1888 122876805 122876407      -    no    1 0.54   0.0  110.6   7.9e-21  !   *       -      -      -      -      -      - Eukaryotic large subunit ribosomal RNA
39   Six3os1_5              RF02250   HiC_scaffold_1       -         -         hmm        4      248  44480085  44479829      -     -    6 0.52   0.0   95.4   2.6e-20  !   *       -      -      -      -      -      - Six3os1 conserved region 5
40   U2                     RF00004   HiC_scaffold_1       -         CL00006    cm        1      193   3939052   3939252      +    no    1 0.40   0.0  123.9   5.9e-20  !   *       -      -      -      -      -      - U2 spliceosomal RNA
41   SNORD22                RF00099   HiC_scaffold_1       -         -          cm        1      126  15857417  15857292      -    no    1 0.56   0.0  111.0   6.8e-20  !   *       -      -      -      -      -      - Small nucleolar RNA SNORD22
42   U2                     RF00004   HiC_scaffold_1       -         CL00006    cm        1      193   4448857   4448652      -    no    1 0.39   0.0  122.5   1.3e-19  !   *       -      -      -      -      -      - U2 spliceosomal RNA
43   7SK                    RF00100   HiC_scaffold_1       -         CL00013    cm        1      330  95258055  95258340      +    no    1 0.50   0.0   98.4   1.5e-19  !   *       -      -      -      -      -      - 7SK RNA
44   MIR6457                RF04102   HiC_scaffold_1       -         -          cm        1      177 100754320 100754144      -    no    1 0.46   0.0  119.4   1.9e-19  !   *       -      -      -      -      -      - MIR6457 microRNA precursor family
45   SNORD22                RF00099   HiC_scaffold_1       -         -          cm        1      126  15859772  15859646      -    no    1 0.54   0.0  109.0   2.4e-19  !   *       -      -      -      -      -      - Small nucleolar RNA SNORD22
46   U2                     RF00004   HiC_scaffold_1       -         CL00006    cm        1      193  13008234  13008029      -    no    1 0.40   0.0  121.3   2.5e-19  !   *       -      -      -      -      -      - U2 spliceosomal RNA
47   MIR6457                RF04102   HiC_scaffold_1       -         -          cm        1      177 100754144 100754320      +    no    1 0.46   0.0  118.6   3.1e-19  !   *       -      -      -      -      -      - MIR6457 microRNA precursor family
48   7SK                    RF00100   HiC_scaffold_1       -         CL00013    cm        1      330 161584743 161584972      +    no    1 0.63   1.3   97.3   3.3e-19  !   *       -      -      -      -      -      - 7SK RNA
49   U2                     RF00004   HiC_scaffold_1       -         CL00006    cm        1      193   4444790   4444615      -    no    1 0.43   0.0  120.2   4.7e-19  !   *       -      -      -      -      -      - U2 spliceosomal RNA
50   U2                     RF00004   HiC_scaffold_1       -         CL00006    cm        1      193 169948593 169948790      +    no    1 0.38   0.0  117.9   1.6e-18  !   *       -      -      -      -      -      - U2 spliceosomal RNA
51   mir-217                RF00673   HiC_scaffold_1       -         -          cm        1       93  34390421  34390513      +    no    1 0.40   0.0  117.8   2.7e-18  !   *       -      -      -      -      -      - microRNA mir-217
52   U2                     RF00004   HiC_scaffold_1       -         CL00006    cm        1      193   3943643   3943832      +    no    1 0.41   0.0  116.7   3.2e-18  !   *       -      -      -      -      -      - U2 spliceosomal RNA
53   Hammerhead_HH9         RF02275   HiC_scaffold_1       -         CL00010    cm        1       77  24837836  24837755      -    no    1 0.43   0.0   90.5   3.9e-18  !   ^       -      -      -      -      -      - Hammerhead ribozyme HH9
54   7SK                    RF00100   HiC_scaffold_1       -         CL00013    cm        1      330 142692401 142692589      +    no    1 0.49   0.0   92.1   1.1e-17  !   *       -      -      -      -      -      - 7SK RNA
55   U2                     RF00004   HiC_scaffold_1       -         CL00006    cm        1      193  16731335  16731512      +    no    1 0.40   0.0  113.7   1.6e-17  !   *       -      -      -      -      -      - U2 spliceosomal RNA
56   U2                     RF00004   HiC_scaffold_1       -         CL00006    cm        1      193  16644329  16644132      -    no    1 0.39   0.0  113.6   1.8e-17  !   *       -      -      -      -      -      - U2 spliceosomal RNA
57   mir-456                RF00878   HiC_scaffold_1       -         -          cm        1       73  66598233  66598161      -    no    1 0.45   0.0  100.9   2.8e-17  !   *       -      -      -      -      -      - microRNA mir-456
58   LSU_rRNA_eukarya       RF02543   HiC_scaffold_1       -         CL00112    cm     2623     2763 158378012 158378151      +    no    1 0.46   0.0   91.2   1.7e-15  !   ^       -      -      -      -      -      - Eukaryotic large subunit ribosomal RNA
59   U2                     RF00004   HiC_scaffold_1       -         CL00006    cm        1      193   4449612   4449417      -    no    1 0.40   0.0  104.4   2.8e-15  !   *       -      -      -      -      -      - U2 spliceosomal RNA
60   MIR1858                RF04119   HiC_scaffold_1       -         -          cm        1      197  52093809  52094003      +    no    1 0.57   0.0  113.0     4e-15  !   ^       -      -      -      -      -      - MIR1858 microRNA precursor family
61   7SK                    RF00100   HiC_scaffold_1       -         CL00013    cm        1      330 159484820 159484506      -    no    1 0.47   0.0   81.5   1.5e-14  !   *       -      -      -      -      -      - 7SK RNA
62   SNORA29                RF00429   HiC_scaffold_1       -         CL00030    cm        1      140  82702389  82702524      +    no    1 0.35   0.0  110.9   2.5e-14  !   ^       -      -      -      -      -      - Small nucleolar RNA SNORA29
63   mir-16                 RF00254   HiC_scaffold_1       -         CL00085    cm        1       81 166353599 166353679      +    no    1 0.43   0.0   83.3   2.6e-14  !   *       -      -      -      -      -      - mir-16 microRNA precursor family
64   SNORA33                RF00438   HiC_scaffold_1       -         -          cm        1      130  95087640  95087509      -    no    1 0.39   0.0  114.2   4.4e-14  !   *       -      -      -      -      -      - Small nucleolar RNA SNORA33
65   MIR1858                RF04119   HiC_scaffold_1       -         -          cm        1      197 127036688 127036464      -    no    1 0.56   0.0  108.4   4.4e-14  !   *       -      -      -      -      -      - MIR1858 microRNA precursor family
66   MIR1858                RF04119   HiC_scaffold_1       -         -          cm        1      197 127036463 127036687      +    no    1 0.56   0.0  108.2   4.9e-14  !   *       -      -      -      -      -      - MIR1858 microRNA precursor family
67   mir-1329               RF03768   HiC_scaffold_1       -         -          cm        1       85 139371992 139372073      +    no    1 0.45   0.0   93.6   5.2e-14  !   *       -      -      -      -      -      - mir-1329 microRNA precursor family
68   U2                     RF00004   HiC_scaffold_1       -         CL00006    cm        1      193  16693866  16694043      +    no    1 0.42   0.0   98.4   7.6e-14  !   *       -      -      -      -      -      - U2 spliceosomal RNA
69   5_8S_rRNA              RF00002   HiC_scaffold_1       -         CL00112    cm        1      154 128528066 128527926      -    no    1 0.43   0.0   80.5   1.2e-13  !   *       -      -      -      -      -      - 5.8S ribosomal RNA
70   LSU_rRNA_eukarya       RF02543   HiC_scaffold_1       -         CL00112    cm       24      664  42226488  42227122      +    no    1 0.46   0.0   84.4   1.3e-13  !   *       -      -      -      -      -      - Eukaryotic large subunit ribosomal RNA
71   mir-124                RF00239   HiC_scaffold_1       -         -          cm        1       81  28585607  28585526      -    no    1 0.50   0.0   83.6   1.5e-13  !   *       -      -      -      -      -      - mir-124 microRNA precursor family
72   MIR5998                RF04120   HiC_scaffold_1       -         -          cm        1      173 142493553 142493721      +    no    1 0.37   0.0   88.7   4.6e-13  !   ^       -      -      -      -      -      - MIR5998 microRNA precursor family
73   SNORA29                RF00429   HiC_scaffold_1       -         CL00030    cm        1      140  82699477  82699614      +    no    1 0.38   0.0  104.5   6.3e-13  !   *       -      -      -      -      -      - Small nucleolar RNA SNORA29
74   MIR1858                RF04119   HiC_scaffold_1       -         -          cm        1      197 115981585 115981380      -    no    1 0.59   0.0  103.2   6.6e-13  !   *       -      -      -      -      -      - MIR1858 microRNA precursor family
75   SSU_rRNA_eukarya       RF01960   HiC_scaffold_1       -         CL00111    cm     1179     1500 110462272 110461937      -    no    1 0.45   0.0   72.7   1.1e-12  !   *       -      -      -      -      -      - Eukaryotic small subunit ribosomal RNA
76   MIR5380                RF04202   HiC_scaffold_1       -         -          cm        1      137   6622160   6622024      -    no    1 0.35   0.0   88.1   1.6e-12  !   ^       -      -      -      -      -      - MIR5380 microRNA precursor family
77   SNORD50                RF00278   HiC_scaffold_1       -         -          cm        1       72 117655070 117655141      +    no    1 0.42   0.0   84.5     2e-12  !   *       -      -      -      -      -      - Small nucleolar RNA SNORD50
78   mir-194                RF00257   HiC_scaffold_1       -         -          cm        1       85  53980391  53980309      -    no    1 0.47   0.0   78.8     3e-12  !   *       -      -      -      -      -      - mir-194 microRNA precursor family
79   SSU_rRNA_eukarya       RF01960   HiC_scaffold_1       -         CL00111    cm      619     1113 110462816 110462345      -    no    1 0.41   0.1   71.1   3.5e-12  !   *       -      -      -      -      -      - Eukaryotic small subunit ribosomal RNA
80   SNORA14                RF00397   HiC_scaffold_1       -         -          cm        1      135  74410979  74411118      +    no    1 0.36   0.0   93.7   4.4e-12  !   *       -      -      -      -      -      - Small nucleolar RNA SNORA14
81   MIR5380                RF04202   HiC_scaffold_1       -         -          cm        1      137   6622027   6622157      +    no    1 0.32   0.2   86.3   4.9e-12  !   =      37  1.000  0.716      "      "      " MIR5380 microRNA precursor family
82   SNORD53_SNORD92        RF00325   HiC_scaffold_1       -         CL00063    cm        1       78  59500792  59500715      -    no    1 0.41   0.0   86.2   6.2e-12  !   *       -      -      -      -      -      - Small nucleolar RNA SNORD53/SNORD92
83   U5                     RF00020   HiC_scaffold_1       -         -          cm        1      116  13511590  13511475      -    no    1 0.39   0.0  102.7   8.1e-12  !   *       -      -      -      -      -      - U5 spliceosomal RNA
84   SCARNA4                RF00423   HiC_scaffold_1       -         CL00019    cm        1      129  12137432  12137305      -    no    1 0.51   0.0   92.3   8.6e-12  !   ^       -      -      -      -      -      - Small Cajal body specific RNA 4
85   U1                     RF00003   HiC_scaffold_1       -         CL00005    cm        1      166 110951393 110951542      +    no    1 0.53   0.0   72.7   2.3e-11  !   *       -      -      -      -      -      - U1 spliceosomal RNA
86   mir-192                RF00130   HiC_scaffold_1       -         -          cm        1       75  53980071  53979997      -    no    1 0.47   0.0   73.1   2.8e-11  !   *       -      -      -      -      -      - mir-192/215 microRNA precursor
87   7SK                    RF00100   HiC_scaffold_1       -         CL00013    cm        1      330 119226133 119225858      -    no    1 0.46   0.0   70.3     3e-11  !   *       -      -      -      -      -      - 7SK RNA
88   SNORD100               RF00609   HiC_scaffold_1       -         CL00073    cm        1       82  95088302  95088214      -    no    1 0.44   0.0   79.5   3.2e-11  !   *       -      -      -      -      -      - Small nucleolar RNA SNORD100
89   SNORD101               RF00186   HiC_scaffold_1       -         CL00074    cm        1       73  95088873  95088799      -    no    1 0.39   0.0   83.1   3.3e-11  !   *       -      -      -      -      -      - Small nucleolar RNA SNORD101
90   7SK                    RF00100   HiC_scaffold_1       -         CL00013    cm        5      105 135008245 135008143      -    no    1 0.51   0.0   69.8   4.1e-11  !   *       -      -      -      -      -      - 7SK RNA
91   mir-9                  RF00237   HiC_scaffold_1       -         -          cm        1       62  18121748  18121809      +    no    1 0.39   0.0   79.4   4.6e-11  !   *       -      -      -      -      -      - mir-9/mir-79 microRNA precursor family
92   mir-216                RF00654   HiC_scaffold_1       -         CL00094    cm        1       89  34369520  34369608      +    no    1 0.44   0.0   78.2   4.6e-11  !   *       -      -      -      -      -      - microRNA mir-216
93   SNORD50                RF00278   HiC_scaffold_1       -         -          cm        1       72 117653862 117653932      +    no    1 0.39   0.0   79.3   5.5e-11  !   *       -      -      -      -      -      - Small nucleolar RNA SNORD50
94   U6                     RF00026   HiC_scaffold_1       -         CL00009    cm        1      104  17302075  17302181      +    no    1 0.48   0.0   72.9   7.9e-11  !   *       -      -      -      -      -      - U6 spliceosomal RNA
95   mir-133                RF00446   HiC_scaffold_1       -         -          cm        1       87 163393647 163393734      +    no    1 0.60   0.0   71.0   8.8e-11  !   *       -      -      -      -      -      - mir-133 microRNA precursor family
96   MIR2670                RF04156   HiC_scaffold_1       -         -          cm        1      200 158735124 158734985      -    no    1 0.39   0.0   80.7   1.2e-10  !   ^       -      -      -      -      -      - MIR2670 microRNA precursor family
97   MIR6140                RF04228   HiC_scaffold_1       -         -          cm        1      165  43548977  43549133      +    no    1 0.33   0.2   85.8   1.3e-10  !   ^       -      -      -      -      -      - MIR6140 microRNA precursor family
98   MIR2863                RF04071   HiC_scaffold_1       -         -          cm        1      113 148931501 148931622      +    no    1 0.38   0.0   77.8   1.8e-10  !   *       -      -      -      -      -      - MIR2863 microRNA precursor family
99   MIR5380                RF04202   HiC_scaffold_1       -         -          cm        1      137   2069807   2069945      +    no    1 0.45   0.0   80.2     2e-10  !   ^       -      -      -      -      -      - MIR5380 microRNA precursor family
100  MIR7723                RF04170   HiC_scaffold_1       -         -          cm        1      235  31617340  31617130      -    no    1 0.63   0.0   83.2   2.2e-10  !   ^       -      -      -      -      -      - MIR7723 microRNA precursor family
101  RSV_RNA                RF01417   HiC_scaffold_1       -         -          cm        1      289  27561563  27561275      -    no    1 0.37   0.3   61.7   2.6e-10  !   *       -      -      -      -      -      - Retroviral 3'UTR stability element
102  RSV_RNA                RF01417   HiC_scaffold_1       -         -          cm        1      289 107667839 107668127      +    no    1 0.37   0.3   61.7   2.6e-10  !   *       -      -      -      -      -      - Retroviral 3'UTR stability element
103  tRNA-Sec               RF01852   HiC_scaffold_1       -         CL00001    cm        1       91  60187847  60187762      -    no    1 0.56   0.0   80.5   2.7e-10  !   ^       -      -      -      -      -      - Selenocysteine transfer RNA
104  MIR841                 RF04139   HiC_scaffold_1       -         -          cm        1      212  39792104  39791874      -    no    1 0.52   0.0   79.9   2.9e-10  !   *       -      -      -      -      -      - MIR841 microRNA precursor family
105  MIR2670                RF04156   HiC_scaffold_1       -         -          cm        1      200  80150560  80150403      -    no    1 0.41   0.0   79.1   3.2e-10  !   *       -      -      -      -      -      - MIR2670 microRNA precursor family
106  MIR2670                RF04156   HiC_scaffold_1       -         -          cm        1      200  20555215  20555358      +    no    1 0.40   0.0   79.1   3.2e-10  !   *       -      -      -      -      -      - MIR2670 microRNA precursor family
107  MIR7526                RF04214   HiC_scaffold_1       -         -          cm        1      113  11168814  11168697      -    no    1 0.58   0.0   76.8   3.2e-10  !   *       -      -      -      -      -      - MIR7526 microRNA precursor family
108  mir-15                 RF00455   HiC_scaffold_1       -         CL00085    cm        1       86 166353454 166353537      +    no    1 0.45   0.0   77.9   3.7e-10  !   *       -      -      -      -      -      - mir-15 microRNA precursor family
109  MIR2863                RF04071   HiC_scaffold_1       -         -          cm        1      113  81966075  81965963      -    no    1 0.36   0.0   76.4   4.2e-10  !   *       -      -      -      -      -      - MIR2863 microRNA precursor family
110  RSV_RNA                RF01417   HiC_scaffold_1       -         -          cm        1      289  19424993  19424705      -    no    1 0.37   0.2   61.0   4.4e-10  !   *       -      -      -      -      -      - Retroviral 3'UTR stability element
111  RSV_RNA                RF01417   HiC_scaffold_1       -         -          cm        1      289  25434377  25434665      +    no    1 0.38   0.1   60.8   4.8e-10  !   *       -      -      -      -      -      - Retroviral 3'UTR stability element
112  mir-1294               RF03426   HiC_scaffold_1       -         -          cm        1      118  31617522  31617381      -    no    1 0.55   0.0   69.8   6.5e-10  !   *       -      -      -      -      -      - mir-1294 microRNA precursor family
113  MIR7526                RF04214   HiC_scaffold_1       -         -          cm        1      113  11168697  11168814      +    no    1 0.58   0.0   75.6   6.8e-10  !   *       -      -      -      -      -      - MIR7526 microRNA precursor family
114  mir-216                RF00654   HiC_scaffold_1       -         CL00094    cm        1       89  34383710  34383797      +    no    1 0.44   0.0   73.7   8.3e-10  !   *       -      -      -      -      -      - microRNA mir-216
115  U6                     RF00026   HiC_scaffold_1       -         CL00009    cm        1      104  17212085  17211979      -    no    1 0.47   0.0   69.1   9.9e-10  !   *       -      -      -      -      -      - U6 spliceosomal RNA
116  MIR7533                RF04209   HiC_scaffold_1       -         -          cm        1      248 150809378 150809247      -    no    1 0.42   0.0   80.7     1e-09  !   *       -      -      -      -      -      - MIR7533 microRNA precursor family
117  MIR7533                RF04209   HiC_scaffold_1       -         -          cm        1      248 138891240 138891124      -    no    1 0.43   0.0   80.5   1.1e-09  !   *       -      -      -      -      -      - MIR7533 microRNA precursor family
118  mir-30                 RF00131   HiC_scaffold_1       -         -          cm        1       60 123365212 123365273      +    no    1 0.48   0.0   75.6   1.6e-09  !   *       -      -      -      -      -      - mir-30 microRNA precursor
119  MIR6426                RF03872   HiC_scaffold_1       -         -          cm        1       84 141794720 141794638      -    no    1 0.34   0.0   76.8   1.7e-09  !   ^       -      -      -      -      -      - MIR6426 microRNA precursor family
120  RSV_RNA                RF01417   HiC_scaffold_1       -         -          cm        1      289  74904666  74904954      +    no    1 0.38   0.1   58.9     2e-09  !   *       -      -      -      -      -      - Retroviral 3'UTR stability element
121  U6                     RF00026   HiC_scaffold_1       -         CL00009    cm        1      104 120188735 120188836      +    no    1 0.41   0.0   68.0     2e-09  !   *       -      -      -      -      -      - U6 spliceosomal RNA
122  mir-1                  RF00103   HiC_scaffold_1       -         -          cm        1       77 163388866 163388941      +    no    1 0.39   0.0   76.0   2.2e-09  !   *       -      -      -      -      -      - mir-1 microRNA precursor family
123  MIR6457                RF04102   HiC_scaffold_1       -         -          cm        1      177   6207786   6207586      -    no    1 0.51   0.0   79.2   2.2e-09  !   *       -      -      -      -      -      - MIR6457 microRNA precursor family
124  U6                     RF00026   HiC_scaffold_1       -         CL00009    cm        1      104   3464447   3464552      +    no    1 0.44   0.0   67.8   2.4e-09  !   *       -      -      -      -      -      - U6 spliceosomal RNA
125  MIR6426                RF03872   HiC_scaffold_1       -         -          cm        1       84 141794638 141794720      +    no    1 0.34   0.0   76.2   2.5e-09  !   ^       -      -      -      -      -      - MIR6426 microRNA precursor family
126  MIR2670                RF04156   HiC_scaffold_1       -         -          cm        1      200 155050642 155050499      -    no    1 0.39   0.0   75.5   2.6e-09  !   ^       -      -      -      -      -      - MIR2670 microRNA precursor family
127  tRNA                   RF00005   HiC_scaffold_1       -         CL00001    cm        1       71  22497529  22497610      +    no    1 0.59   0.0   71.6   3.1e-09  !   ^       -      -      -      -      -      - tRNA
128  mascRNA-menRNA         RF01684   HiC_scaffold_1       -         -          cm        1       56  21120496  21120440      -    no    1 0.54   0.0   74.7   3.6e-09  !   *       -      -      -      -      -      - MALAT1-associated small cytoplasmic RNA/MEN beta RNA
129  tRNA                   RF00005   HiC_scaffold_1       -         CL00001    cm        1       71  54949863  54949935      +    no    1 0.59   0.0   71.2     4e-09  !   *       -      -      -      -      -      - tRNA
130  U6                     RF00026   HiC_scaffold_1       -         CL00009    cm        1      104 107082588 107082482      -    no    1 0.36   0.0   66.9   4.2e-09  !   *       -      -      -      -      -      - U6 spliceosomal RNA
131  RSV_RNA                RF01417   HiC_scaffold_1       -         -          cm        1      289 143341720 143341432      -    no    1 0.38   0.2   57.9   4.2e-09  !   *       -      -      -      -      -      - Retroviral 3'UTR stability element
132  MIR2863                RF04071   HiC_scaffold_1       -         -          cm        1      113  81965965  81966073      +    no    1 0.38   0.0   72.7   4.5e-09  !   *       -      -      -      -      -      - MIR2863 microRNA precursor family
133  SNORD31                RF00089   HiC_scaffold_1       -         CL00053    cm        1       69  15857843  15857773      -    no    1 0.49   0.0   68.2   5.7e-09  !   *       -      -      -      -      -      - Small nucleolar RNA SNORD31
134  Y_RNA                  RF00019   HiC_scaffold_1       -         -          cm        1       98 153146775 153146664      -    no    1 0.46   0.0   75.4   6.4e-09  !   *       -      -      -      -      -      - Y RNA
135  MIR9486                RF04157   HiC_scaffold_1       -         -          cm        1      116   6622148   6622037      -    no    1 0.29   0.8   71.8   7.6e-09  !   =      76  1.000  0.818      "      "      " MIR9486 microRNA precursor family
136  mir-498                RF00958   HiC_scaffold_1       -         -          cm        1      124  89932058  89932181      +    no    1 0.48   0.0   64.1   8.3e-09  !   *       -      -      -      -      -      - microRNA mir-498
137  mir-3688               RF04161   HiC_scaffold_1       -         -          cm        1       88  46620486  46620401      -    no    1 0.41   0.0   71.1   8.6e-09  !   ^       -      -      -      -      -      - mir-3688 microRNA precursor family
138  MIR2863                RF04071   HiC_scaffold_1       -         -          cm        1      113 120610273 120610158      -    no    1 0.40   0.0   71.6   9.1e-09  !   *       -      -      -      -      -      - MIR2863 microRNA precursor family
139  Metazoa_SRP            RF00017   HiC_scaffold_1       -         CL00003    cm        1      301 135227451 135227174      -    no    1 0.62   2.7   64.9   9.1e-09  !   *       -      -      -      -      -      - Metazoan signal recognition particle RNA
140  tRNA                   RF00005   HiC_scaffold_1       -         CL00001    cm        1       71 145162604 145162523      -    no    1 0.59   0.0   69.9   9.3e-09  !   ^       -      -      -      -      -      - tRNA
141  RSV_RNA                RF01417   HiC_scaffold_1       -         -          cm        1      289  36549693  36549405      -    no    1 0.39   0.0   56.8   9.3e-09  !   *       -      -      -      -      -      - Retroviral 3'UTR stability element
142  mir-194                RF00257   HiC_scaffold_1       -         -          cm        1       85  20968867  20968952      +    no    1 0.55   0.0   66.9   9.4e-09  !   *       -      -      -      -      -      - mir-194 microRNA precursor family
143  U2                     RF00004   HiC_scaffold_1       -         CL00006    cm        1      193 101120709 101120546      -    no    1 0.38   0.0   77.1     1e-08  !   *       -      -      -      -      -      - U2 spliceosomal RNA
144  MIR5998                RF04120   HiC_scaffold_1       -         -          cm        1      173  22254038  22254187      +    no    1 0.37   0.0   71.8   1.2e-08  !   ^       -      -      -      -      -      - MIR5998 microRNA precursor family
145  MIR7993                RF03601   HiC_scaffold_1       -         -          cm        1      138  54828444  54828302      -    no    1 0.32   0.2   77.5   1.2e-08  !   ^       -      -      -      -      -      - MIR7993 microRNA precursor family
146  U6                     RF00026   HiC_scaffold_1       -         CL00009    cm        1      104 126651309 126651414      +    no    1 0.38   0.0   65.2   1.3e-08  !   *       -      -      -      -      -      - U6 spliceosomal RNA
147  MIR2670                RF04156   HiC_scaffold_1       -         -          cm        1      200 165825790 165825931      +    no    1 0.39   0.0   72.7   1.3e-08  !   *       -      -      -      -      -      - MIR2670 microRNA precursor family
148  mir-1294               RF03426   HiC_scaffold_1       -         -          cm        1      118  96130969  96131079      +    no    1 0.70   0.3   65.3   1.5e-08  !   *       -      -      -      -      -      - mir-1294 microRNA precursor family
149  tRNA                   RF00005   HiC_scaffold_1       -         CL00001    cm        1       71  90033627  90033545      -    no    1 0.57   0.0   69.2   1.5e-08  !   ^       -      -      -      -      -      - tRNA
150  MIR847                 RF04173   HiC_scaffold_1       -         -          cm        1      163 100725270 100725116      -    no    1 0.31   1.3   71.3   1.7e-08  !   *       -      -      -      -      -      - MIR847 microRNA precursor family
151  Metazoa_SRP            RF00017   HiC_scaffold_1       -         CL00003    cm      108      245 129195402 129195530      +    no    1 0.52   0.0   64.0   1.7e-08  !   *       -      -      -      -      -      - Metazoan signal recognition particle RNA
152  7SK                    RF00100   HiC_scaffold_1       -         CL00013    cm        1      330 164483435 164483115      -    no    1 0.49   0.0   60.7     2e-08  !   *       -      -      -      -      -      - 7SK RNA
153  mir-3533               RF03561   HiC_scaffold_1       -         -          cm        1       84  14527545  14527462      -    no    1 0.49   0.0   70.0   2.1e-08  !   *       -      -      -      -      -      - mir-3533 microRNA precursor family
154  mir-192                RF00130   HiC_scaffold_1       -         -          cm        1       75  20969970  20970047      +    no    1 0.50   0.0   63.5   2.2e-08  !   *       -      -      -      -      -      - mir-192/215 microRNA precursor
155  7SK                    RF00100   HiC_scaffold_1       -         CL00013    cm        1      330  70859695  70859417      -    no    1 0.50   0.0   60.5   2.3e-08  !   *       -      -      -      -      -      - 7SK RNA
156  tRNA                   RF00005   HiC_scaffold_1       -         CL00001    cm        1       71  14027148  14027221      +    no    1 0.61   0.0   68.4   2.3e-08  !   *       -      -      -      -      -      - tRNA
157  mascRNA-menRNA         RF01684   HiC_scaffold_1       -         -          cm        1       56  21147850  21147794      -    no    1 0.54   0.0   71.6   2.4e-08  !   *       -      -      -      -      -      - MALAT1-associated small cytoplasmic RNA/MEN beta RNA
158  mir-1294               RF03426   HiC_scaffold_1       -         -          cm        1      118 105137933 105138043      +    no    1 0.70   0.3   64.6   2.4e-08  !   ^       -      -      -      -      -      - mir-1294 microRNA precursor family
159  MIR2863                RF04071   HiC_scaffold_1       -         -          cm        1      113  15257109  15257216      +    no    1 0.45   0.0   69.6   3.2e-08  !   ^       -      -      -      -      -      - MIR2863 microRNA precursor family
160  SSU_rRNA_microsporidia RF02542   HiC_scaffold_1       -         CL00111    cm      822     1046 169881416 169881616      +    no    1 0.50   0.0   56.4   4.2e-08  !   =      27  0.970  0.659      "      "      " Microsporidia small subunit ribosomal RNA
161  mir-3688               RF04161   HiC_scaffold_1       -         -          cm        1       88  12749905  12749982      +    no    1 0.40   0.0   68.3   5.1e-08  !   *       -      -      -      -      -      - mir-3688 microRNA precursor family
162  mir-3688               RF04161   HiC_scaffold_1       -         -          cm        1       88  12749982  12749905      -    no    1 0.40   0.0   68.2   5.4e-08  !   *       -      -      -      -      -      - mir-3688 microRNA precursor family
163  mir-3688               RF04161   HiC_scaffold_1       -         -          cm        1       88   4103460   4103367      -    no    1 0.46   0.0   68.1   5.8e-08  !   ^       -      -      -      -      -      - mir-3688 microRNA precursor family
164  MIR7504                RF04134   HiC_scaffold_1       -         -          cm        1      124  70077715  70077828      +    no    1 0.38   0.0   76.2     6e-08  !   *       -      -      -      -      -      - MIR7504 microRNA precursor family
165  MIR2863                RF04071   HiC_scaffold_1       -         -          cm        1      113   5582862   5582756      -    no    1 0.45   0.0   68.1   8.1e-08  !   ^       -      -      -      -      -      - MIR2863 microRNA precursor family
166  mir-3912               RF03682   HiC_scaffold_1       -         -          cm        1       91  55250947  55251039      +    no    1 0.38   0.0   70.3   8.7e-08  !   *       -      -      -      -      -      - mir-3912 microRNA precursor family
167  mir-190                RF00672   HiC_scaffold_1       -         CL00089    cm        1       89   9664265   9664179      -    no    1 0.38   0.0   68.4   8.8e-08  !   *       -      -      -      -      -      - microRNA mir-190
168  MIR9486                RF04157   HiC_scaffold_1       -         -          cm        1      116 122721967 122721860      -    no    1 0.31   0.1   67.6   1.1e-07  !   ^       -      -      -      -      -      - MIR9486 microRNA precursor family
169  tRNA                   RF00005   HiC_scaffold_1       -         CL00001    cm        1       71  91801546  91801475      -    no    1 0.53   0.0   66.0   1.2e-07  !   *       -      -      -      -      -      - tRNA
170  U6                     RF00026   HiC_scaffold_1       -         CL00009    cm        1      104   8237890   8237793      -    no    1 0.42   0.0   61.4   1.6e-07  !   *       -      -      -      -      -      - U6 spliceosomal RNA
171  mir-3688               RF04161   HiC_scaffold_1       -         -          cm        1       88   4103367   4103460      +    no    1 0.46   0.0   66.3   1.9e-07  !   ^       -      -      -      -      -      - mir-3688 microRNA precursor family
172  mir-3688               RF04161   HiC_scaffold_1       -         -          cm        1       88 153237842 153237749      -    no    1 0.44   0.0   66.3   1.9e-07  !   ^       -      -      -      -      -      - mir-3688 microRNA precursor family
173  MIR1023                RF01043   HiC_scaffold_1       -         -          cm        1      165  52390852  52390676      -    no    1 0.52   0.0   67.7   1.9e-07  !   *       -      -      -      -      -      - microRNA MIR1023
174  MIR1023                RF01043   HiC_scaffold_1       -         -          cm        1      165  52390673  52390849      +    no    1 0.52   0.0   67.7     2e-07  !   *       -      -      -      -      -      - microRNA MIR1023
175  MIR2863                RF04071   HiC_scaffold_1       -         -          cm        1      113  21110328  21110236      -    no    1 0.44   0.0   66.7   2.1e-07  !   ^       -      -      -      -      -      - MIR2863 microRNA precursor family
176  mir-3688               RF04161   HiC_scaffold_1       -         -          cm        1       88   5934501   5934408      -    no    1 0.44   0.0   66.1   2.1e-07  !   *       -      -      -      -      -      - mir-3688 microRNA precursor family
177  mir-559                RF03556   HiC_scaffold_1       -         -          cm        1       91 115525148 115525057      -    no    1 0.39   0.0   69.5   2.3e-07  !   *       -      -      -      -      -      - mir-559 microRNA precursor family
178  mir-548                RF01061   HiC_scaffold_1       -         -          cm        1       84  23232988  23232911      -    no    1 0.32   0.0   69.4   2.3e-07  !   *       -      -      -      -      -      - microRNA mir-548
179  MIR1507                RF04164   HiC_scaffold_1       -         -          cm        1      107 111649403 111649504      +    no    1 0.56   0.0   60.2   2.4e-07  !   ^       -      -      -      -      -      - MIR1507 microRNA precursor family
180  mir-3688               RF04161   HiC_scaffold_1       -         -          cm        1       88   5934408   5934501      +    no    1 0.44   0.0   65.8   2.5e-07  !   ^       -      -      -      -      -      - mir-3688 microRNA precursor family
181  MIR2863                RF04071   HiC_scaffold_1       -         -          cm        1      113 102370056 102370172      +    no    1 0.34   0.0   66.1   2.9e-07  !   *       -      -      -      -      -      - MIR2863 microRNA precursor family
182  mir-3688               RF04161   HiC_scaffold_1       -         -          cm        1       88 153237749 153237842      +    no    1 0.44   0.0   65.6   2.9e-07  !   ^       -      -      -      -      -      - mir-3688 microRNA precursor family
183  MIR841                 RF04139   HiC_scaffold_1       -         -          cm        1      212  21080514  21080735      +    no    1 0.54   0.0   68.1   3.1e-07  !   *       -      -      -      -      -      - MIR841 microRNA precursor family
184  mir-3910               RF03578   HiC_scaffold_1       -         -          cm        1       82 132161856 132161931      +    no    1 0.47   0.0   67.0   3.2e-07  !   *       -      -      -      -      -      - mir-3910 microRNA precursor family
185  mir-3910               RF03578   HiC_scaffold_1       -         -          cm        1       82 132161931 132161856      -    no    1 0.47   0.0   67.0   3.2e-07  !   *       -      -      -      -      -      - mir-3910 microRNA precursor family
186  MIR7504                RF04134   HiC_scaffold_1       -         -          cm        1      124  70077828  70077715      -    no    1 0.38   0.0   73.3   3.2e-07  !   *       -      -      -      -      -      - MIR7504 microRNA precursor family
187  SNORD53_SNORD92        RF00325   HiC_scaffold_1       -         CL00063    cm        1       78  59493688  59493613      -    no    1 0.46   0.0   68.3   3.2e-07  !   *       -      -      -      -      -      - Small nucleolar RNA SNORD53/SNORD92
188  mir-3688               RF04161   HiC_scaffold_1       -         -          cm        1       88   5542298   5542196      -    no    1 0.45   0.0   65.3   3.5e-07  !   ^       -      -      -      -      -      - mir-3688 microRNA precursor family
189  MIR2863                RF04071   HiC_scaffold_1       -         -          cm        1      113  21691675  21691776      +    no    1 0.44   0.0   65.7   3.9e-07  !   *       -      -      -      -      -      - MIR2863 microRNA precursor family
190  MIR2863                RF04071   HiC_scaffold_1       -         -          cm        1      113  21691776  21691675      -    no    1 0.44   0.0   65.5   4.4e-07  !   *       -      -      -      -      -      - MIR2863 microRNA precursor family
191  MIR530                 RF01005   HiC_scaffold_1       -         -          cm        1      172 141794612 141794776      +    no    1 0.33   2.1   71.8   4.6e-07  !   =     125  0.503  1.000      "      "      " microRNA MIR530
192  mir-3688               RF04161   HiC_scaffold_1       -         -          cm        1       88  43475457  43475542      +    no    1 0.43   0.0   64.8   4.9e-07  !   *       -      -      -      -      -      - mir-3688 microRNA precursor family
193  MIR2670                RF04156   HiC_scaffold_1       -         -          cm        1      200 130164250 130164391      +    no    1 0.42   0.0   66.5   5.1e-07  !   *       -      -      -      -      -      - MIR2670 microRNA precursor family
194  MIR2600                RF03843   HiC_scaffold_1       -         -          cm        1       85  24943334  24943253      -    no    1 0.46   0.0   66.2   5.2e-07  !   *       -      -      -      -      -      - MIR2600 microRNA precursor family
195  MIR841                 RF04139   HiC_scaffold_1       -         -          cm        1      212  49270367  49270168      -    no    1 0.29   9.2   67.1   5.4e-07  !   ^       -      -      -      -      -      - MIR841 microRNA precursor family
196  tRNA                   RF00005   HiC_scaffold_1       -         CL00001    cm        1       71  12427629  12427700      +    no    1 0.56   0.0   63.5   5.6e-07  !   *       -      -      -      -      -      - tRNA
197  5S_rRNA                RF00001   HiC_scaffold_1       -         CL00113    cm        1      119 113962505 113962626      +    no    1 0.55   0.0   67.4   6.1e-07  !   *       -      -      -      -      -      - 5S ribosomal RNA
198  5S_rRNA                RF00001   HiC_scaffold_1       -         CL00113    cm        1      119  28190396  28190521      +    no    1 0.58   0.0   67.3   6.1e-07  !   *       -      -      -      -      -      - 5S ribosomal RNA
199  MIR1222                RF01927   HiC_scaffold_1       -         -          cm        1      134 166262227 166262396      +    no    1 0.46   0.0   64.1   6.1e-07  !   *       -      -      -      -      -      - microRNA MIR1222
200  mir-3688               RF04161   HiC_scaffold_1       -         -          cm        1       88   5542196   5542298      +    no    1 0.45   0.0   64.4   6.2e-07  !   *       -      -      -      -      -      - mir-3688 microRNA precursor family
201  mir-1277               RF04154   HiC_scaffold_1       -         -          cm        1       78  50917502  50917579      +    no    1 0.29   0.0   68.6   6.2e-07  !   ^       -      -      -      -      -      - mir-1277 microRNA precursor family
202  MIR7993                RF03601   HiC_scaffold_1       -         -          cm        1      138  54828304  54828446      +    no    1 0.32   0.3   70.6   6.3e-07  !   *       -      -      -      -      -      - MIR7993 microRNA precursor family
203  mir-559                RF03556   HiC_scaffold_1       -         -          cm        1       91  15144474  15144567      +    no    1 0.43   0.0   67.8   6.4e-07  !   *       -      -      -      -      -      - mir-559 microRNA precursor family
204  mir-559                RF03556   HiC_scaffold_1       -         -          cm        1       91  15144567  15144474      -    no    1 0.43   0.0   67.8   6.4e-07  !   *       -      -      -      -      -      - mir-559 microRNA precursor family
205  mir-498                RF00958   HiC_scaffold_1       -         -          cm        1      124  92412131  92412020      -    no    1 0.43   0.0   58.0   6.5e-07  !   ^       -      -      -      -      -      - microRNA mir-498
206  mir-548                RF01061   HiC_scaffold_1       -         -          cm        1       84  23232911  23232988      +    no    1 0.32   0.0   67.5   7.3e-07  !   *       -      -      -      -      -      - microRNA mir-548
207  MIR2863                RF04071   HiC_scaffold_1       -         -          cm        1      113 148614758 148614651      -    no    1 0.45   0.0   64.6   7.5e-07  !   *       -      -      -      -      -      - MIR2863 microRNA precursor family
208  MIR6445                RF03933   HiC_scaffold_1       -         -          cm        1      117 141794729 141794620      -    no    1 0.34   0.0   65.9   8.1e-07  !   =     119  0.755  1.000      "      "      " MIR6445 microRNA precursor family
209  mir-559                RF03556   HiC_scaffold_1       -         -          cm        1       91  15955011  15955101      +    no    1 0.47   0.0   67.3   8.5e-07  !   *       -      -      -      -      -      - mir-559 microRNA precursor family
210  5S_rRNA                RF00001   HiC_scaffold_1       -         CL00113    cm        1      119 150742783 150742916      +    no    1 0.51   0.0   66.7   9.2e-07  !   *       -      -      -      -      -      - 5S ribosomal RNA
211  U2                     RF00004   HiC_scaffold_1       -         CL00006    cm        1      193  86660318  86660491      +    no    1 0.37   0.0   68.9   9.4e-07  !   *       -      -      -      -      -      - U2 spliceosomal RNA
212  MIR5998                RF04120   HiC_scaffold_1       -         -          cm        1      173  11460420  11460289      -    no    1 0.33   0.0   64.5   9.6e-07  !   ^       -      -      -      -      -      - MIR5998 microRNA precursor family
213  5S_rRNA                RF00001   HiC_scaffold_1       -         CL00113    cm        1      119  66811811  66811702      -    no    1 0.54   0.0   66.5   9.8e-07  !   *       -      -      -      -      -      - 5S ribosomal RNA
214  mir-3688               RF04161   HiC_scaffold_1       -         -          cm        1       88  86297311  86297174      -    no    1 0.43   0.0   63.5   1.1e-06  !   *       -      -      -      -      -      - mir-3688 microRNA precursor family
215  MIR2863                RF04071   HiC_scaffold_1       -         -          cm        1      113 124717674 124717555      -    no    1 0.41   0.0   64.0   1.1e-06  !   *       -      -      -      -      -      - MIR2863 microRNA precursor family
216  mir-9080               RF03645   HiC_scaffold_1       -         -          cm        1      107  42639037  42638930      -    no    1 0.48   0.0   60.7   1.1e-06  !   *       -      -      -      -      -      - mir-9080 microRNA precursor family
217  mir-297                RF04217   HiC_scaffold_1       -         -          cm        1       71  20313314  20313384      +    no    1 0.32   0.0   72.1   1.2e-06  !   ^       -      -      -      -      -      - mir-297 microRNA precursor family
218  MIR1222                RF01927   HiC_scaffold_1       -         -          cm        1      134  22174376  22174242      -    no    1 0.46   0.0   63.0   1.2e-06  !   ^       -      -      -      -      -      - microRNA MIR1222
219  mir-297                RF04217   HiC_scaffold_1       -         -          cm        1       71 116684118 116684188      +    no    1 0.39   0.0   72.1   1.2e-06  !   ^       -      -      -      -      -      - mir-297 microRNA precursor family
220  U1                     RF00003   HiC_scaffold_1       -         CL00005    cm        1      166 157365531 157365398      -    no    1 0.56   0.0   56.3   1.2e-06  !   *       -      -      -      -      -      - U1 spliceosomal RNA
221  SNORD26                RF00087   HiC_scaffold_1       -         CL00050    cm        1       76  15861805  15861731      -    no    1 0.39   0.0   61.2   1.3e-06  !   *       -      -      -      -      -      - Small nucleolar RNA SNORD26
222  MIR7533                RF04209   HiC_scaffold_1       -         -          cm        1      248 163419128 163419431      +    no    1 0.41   0.0   68.0   1.3e-06  !   *       -      -      -      -      -      - MIR7533 microRNA precursor family
223  mir-559                RF03556   HiC_scaffold_1       -         -          cm        1       91 115525057 115525148      +    no    1 0.39   0.0   66.5   1.4e-06  !   *       -      -      -      -      -      - mir-559 microRNA precursor family
224  MIR1222                RF01927   HiC_scaffold_1       -         -          cm        1      134  69926145  69926013      -    no    1 0.44   0.0   62.6   1.5e-06  !   ^       -      -      -      -      -      - microRNA MIR1222
225  U6                     RF00026   HiC_scaffold_1       -         CL00009    cm        1      104 119873812 119873916      +    no    1 0.48   0.0   58.1   1.5e-06  !   *       -      -      -      -      -      - U6 spliceosomal RNA
226  mir-3688               RF04161   HiC_scaffold_1       -         -          cm        1       88  96124320  96124221      -    no    1 0.40   0.0   63.0   1.5e-06  !   ^       -      -      -      -      -      - mir-3688 microRNA precursor family
227  mir-559                RF03556   HiC_scaffold_1       -         -          cm        1       91   4352930   4352824      -    no    1 0.46   0.0   66.3   1.6e-06  !   *       -      -      -      -      -      - mir-559 microRNA precursor family
228  mir-9080               RF03645   HiC_scaffold_1       -         -          cm        1      107  42638929  42639036      +    no    1 0.48   0.0   60.2   1.6e-06  !   *       -      -      -      -      -      - mir-9080 microRNA precursor family
229  mir-559                RF03556   HiC_scaffold_1       -         -          cm        1       91  21357692  21357792      +    no    1 0.43   0.0   66.2   1.6e-06  !   *       -      -      -      -      -      - mir-559 microRNA precursor family
230  mir-559                RF03556   HiC_scaffold_1       -         -          cm        1       91  21357792  21357692      -    no    1 0.43   0.0   66.2   1.6e-06  !   *       -      -      -      -      -      - mir-559 microRNA precursor family
231  MIR841                 RF04139   HiC_scaffold_1       -         -          cm       38      175 107805389 107805259      -    no    1 0.34   0.1   65.3   1.6e-06  !   ^       -      -      -      -      -      - MIR841 microRNA precursor family
232  MIR1882                RF03632   HiC_scaffold_1       -         -          cm        1      131 157220365 157220484      +    no    1 0.43   0.0   64.2   1.7e-06  !   *       -      -      -      -      -      - MIR1882 microRNA precursor family
233  mir-3688               RF04161   HiC_scaffold_1       -         -          cm        1       88  86297174  86297311      +    no    1 0.43   0.0   62.8   1.8e-06  !   *       -      -      -      -      -      - mir-3688 microRNA precursor family
234  MIR1222                RF01927   HiC_scaffold_1       -         -          cm        1      134  66056153  66056277      +    no    1 0.42   0.0   62.4   1.8e-06  !   ^       -      -      -      -      -      - microRNA MIR1222
235  MIR2670                RF04156   HiC_scaffold_1       -         -          cm        1      200 168469441 168469308      -    no    1 0.42   0.0   64.3   1.8e-06  !   ^       -      -      -      -      -      - MIR2670 microRNA precursor family
236  MIR6426                RF03872   HiC_scaffold_1       -         -          cm        1       84 135872179 135872282      +    no    1 0.62   0.0   65.3   1.9e-06  !   *       -      -      -      -      -      - MIR6426 microRNA precursor family
237  mir-559                RF03556   HiC_scaffold_1       -         -          cm        1       91  10085722  10085619      -    no    1 0.42   0.0   65.9   1.9e-06  !   *       -      -      -      -      -      - mir-559 microRNA precursor family
238  mir-3688               RF04161   HiC_scaffold_1       -         -          cm        1       88 122292786 122292696      -    no    1 0.45   0.0   62.6   1.9e-06  !   ^       -      -      -      -      -      - mir-3688 microRNA precursor family
239  mir-1294               RF03426   HiC_scaffold_1       -         -          cm        1      118 137808797 137808905      +    no    1 0.72   0.6   58.3     2e-06  !   *       -      -      -      -      -      - mir-1294 microRNA precursor family
240  mir-559                RF03556   HiC_scaffold_1       -         -          cm        1       91   9491050   9490946      -    no    1 0.43   0.0   65.9     2e-06  !   *       -      -      -      -      -      - mir-559 microRNA precursor family
241  mir-559                RF03556   HiC_scaffold_1       -         -          cm        1       91   9490946   9491050      +    no    1 0.43   0.0   65.9     2e-06  !   *       -      -      -      -      -      - mir-559 microRNA precursor family
242  MIR1222                RF01927   HiC_scaffold_1       -         -          cm        1      134  69926013  69926145      +    no    1 0.44   0.0   62.1   2.1e-06  !   *       -      -      -      -      -      - microRNA MIR1222
243  MIR2646                RF04133   HiC_scaffold_1       -         -          cm        1      256 139927041 139927132      +    no    1 0.60   0.0   63.3   2.3e-06  !   ^       -      -      -      -      -      - MIR2646 microRNA precursor family
244  mir-5984               RF03796   HiC_scaffold_1       -         -          cm        1       74   4103377   4103450      +    no    1 0.47   0.0   63.6   2.3e-06  !   =     171  1.000  0.787      "      "      " mir-5984 microRNA precursor family
245  tRNA                   RF00005   HiC_scaffold_1       -         CL00001    cm        1       71  67587564  67587635      +    no    1 0.57   0.0   61.3   2.3e-06  !   *       -      -      -      -      -      - tRNA
246  mir-3912               RF03682   HiC_scaffold_1       -         -          cm        1       91  11192998  11193090      +    no    1 0.41   0.0   64.9   2.3e-06  !   *       -      -      -      -      -      - mir-3912 microRNA precursor family
247  U6                     RF00026   HiC_scaffold_1       -         CL00009    cm        1      104   8491915   8492012      +    no    1 0.42   0.0   57.4   2.4e-06  !   *       -      -      -      -      -      - U6 spliceosomal RNA
248  mir-5984               RF03796   HiC_scaffold_1       -         -          cm        1       74   4103450   4103377      -    no    1 0.47   0.0   63.5   2.4e-06  !   =     163  1.000  0.787      "      "      " mir-5984 microRNA precursor family
249  MIR9486                RF04157   HiC_scaffold_1       -         -          cm        1      116   3744025   3744146      +    no    1 0.37   0.0   62.6   2.4e-06  !   *       -      -      -      -      -      - MIR9486 microRNA precursor family
250  mir-3688               RF04161   HiC_scaffold_1       -         -          cm        1       88 104368823 104368913      +    no    1 0.40   0.0   62.3   2.5e-06  !   ^       -      -      -      -      -      - mir-3688 microRNA precursor family
251  mir-559                RF03556   HiC_scaffold_1       -         -          cm        1       91  38125919  38125811      -    no    1 0.42   0.0   65.5   2.5e-06  !   *       -      -      -      -      -      - mir-559 microRNA precursor family
252  mir-559                RF03556   HiC_scaffold_1       -         -          cm        1       91  38125811  38125919      +    no    1 0.42   0.0   65.5   2.5e-06  !   *       -      -      -      -      -      - mir-559 microRNA precursor family
253  mir-297                RF04217   HiC_scaffold_1       -         -          cm        1       71 110942117 110942047      -    no    1 0.25   1.2   70.7   2.6e-06  !   ^       -      -      -      -      -      - mir-297 microRNA precursor family
254  MIR5635                RF03444   HiC_scaffold_1       -         -          cm        1      182  37158556  37158385      -    no    1 0.61   0.0   70.7   2.6e-06  !   *       -      -      -      -      -      - MIR5635 microRNA precursor family
255  MIR1222                RF01927   HiC_scaffold_1       -         -          cm        1      134  65499195  65499047      -    no    1 0.42   0.0   61.8   2.6e-06  !   *       -      -      -      -      -      - microRNA MIR1222
256  mir-559                RF03556   HiC_scaffold_1       -         -          cm        1       91  55432140  55432025      -    no    1 0.41   0.0   65.3   2.8e-06  !   *       -      -      -      -      -      - mir-559 microRNA precursor family
257  MIR2600                RF03843   HiC_scaffold_1       -         -          cm        1       85 166423688 166423606      -    no    1 0.42   0.0   63.4     3e-06  !   *       -      -      -      -      -      - MIR2600 microRNA precursor family
258  MIR9481                RF04118   HiC_scaffold_1       -         -          cm        1      135 103295060 103295227      +    no    1 0.57   0.0   61.8   3.1e-06  !   *       -      -      -      -      -      - MIR9481 microRNA precursor family
259  mir-559                RF03556   HiC_scaffold_1       -         -          cm        1       91  64725531  64725644      +    no    1 0.46   0.0   65.1   3.3e-06  !   *       -      -      -      -      -      - mir-559 microRNA precursor family
260  mir-559                RF03556   HiC_scaffold_1       -         -          cm        1       91  64725644  64725531      -    no    1 0.46   0.0   65.1   3.3e-06  !   *       -      -      -      -      -      - mir-559 microRNA precursor family
261  mir-559                RF03556   HiC_scaffold_1       -         -          cm        1       91 108036000 108035887      -    no    1 0.43   0.0   65.1   3.3e-06  !   *       -      -      -      -      -      - mir-559 microRNA precursor family
262  mir-559                RF03556   HiC_scaffold_1       -         -          cm        1       91 108035887 108036000      +    no    1 0.43   0.0   65.1   3.3e-06  !   *       -      -      -      -      -      - mir-559 microRNA precursor family
263  mir-2300               RF03658   HiC_scaffold_1       -         -          cm        1       74 121235543 121235455      -    no    1 0.52   0.0   60.8   3.3e-06  !   *       -      -      -      -      -      - mir-2300 microRNA precursor family
264  mir-559                RF03556   HiC_scaffold_1       -         -          cm        1       91  18492307  18492173      -    no    1 0.46   0.0   65.1   3.3e-06  !   *       -      -      -      -      -      - mir-559 microRNA precursor family
265  mir-610                RF03852   HiC_scaffold_1       -         -          cm        1       75  12430561  12430467      -    no    1 0.57   0.0   58.8   3.3e-06  !   ^       -      -      -      -      -      - mir-610 microRNA precursor family
266  mir-610                RF03852   HiC_scaffold_1       -         -          cm        1       75  12430467  12430561      +    no    1 0.57   0.0   58.8   3.3e-06  !   ^       -      -      -      -      -      - mir-610 microRNA precursor family
267  MIR7504                RF04134   HiC_scaffold_1       -         -          cm        1      124  18519415  18519314      -    no    1 0.44   0.0   69.2   3.3e-06  !   *       -      -      -      -      -      - MIR7504 microRNA precursor family
268  LSU_rRNA_archaea       RF02540   HiC_scaffold_1       -         CL00112    cm     2352     2480 158378026 158378151      +    no    1 0.44   0.0   48.6   3.4e-06  !   =      58  1.000  0.900      "      "      " Archaeal large subunit ribosomal RNA
269  mir-559                RF03556   HiC_scaffold_1       -         -          cm        1       91  11369241  11369359      +    no    1 0.47   0.0   64.9   3.7e-06  !   *       -      -      -      -      -      - mir-559 microRNA precursor family
270  mir-559                RF03556   HiC_scaffold_1       -         -          cm        1       91  11369359  11369241      -    no    1 0.47   0.0   64.9   3.7e-06  !   ^       -      -      -      -      -      - mir-559 microRNA precursor family
271  mir-559                RF03556   HiC_scaffold_1       -         -          cm        1       91  10085619  10085722      +    no    1 0.42   0.0   64.8   3.8e-06  !   *       -      -      -      -      -      - mir-559 microRNA precursor family
272  MIR1222                RF01927   HiC_scaffold_1       -         -          cm        1      134  28375436  28375307      -    no    1 0.46   0.0   61.2   3.8e-06  !   *       -      -      -      -      -      - microRNA MIR1222
273  mir-3119               RF03717   HiC_scaffold_1       -         -          cm        1       85  80959191  80959279      +    no    1 0.38   0.0   59.8   3.9e-06  !   *       -      -      -      -      -      - mir-3119 microRNA precursor family
274  MIR6426                RF03872   HiC_scaffold_1       -         -          cm        1       84 135872282 135872179      -    no    1 0.62   0.0   64.1     4e-06  !   *       -      -      -      -      -      - MIR6426 microRNA precursor family
275  mir-559                RF03556   HiC_scaffold_1       -         -          cm        1       91  34475880  34475998      +    no    1 0.44   0.0   64.7     4e-06  !   *       -      -      -      -      -      - mir-559 microRNA precursor family
276  mir-559                RF03556   HiC_scaffold_1       -         -          cm        1       91  34475998  34475880      -    no    1 0.44   0.0   64.7     4e-06  !   *       -      -      -      -      -      - mir-559 microRNA precursor family
277  MIR1222                RF01927   HiC_scaffold_1       -         -          cm        1      134  66056275  66056151      -    no    1 0.42   0.0   61.1     4e-06  !   ^       -      -      -      -      -      - microRNA MIR1222
278  mir-559                RF03556   HiC_scaffold_1       -         -          cm        1       91 167494432 167494545      +    no    1 0.46   0.0   64.7     4e-06  !   *       -      -      -      -      -      - mir-559 microRNA precursor family
279  mir-559                RF03556   HiC_scaffold_1       -         -          cm        1       91 167494545 167494432      -    no    1 0.46   0.0   64.7     4e-06  !   *       -      -      -      -      -      - mir-559 microRNA precursor family
280  mir-559                RF03556   HiC_scaffold_1       -         -          cm        1       91   6389942   6390065      +    no    1 0.45   0.0   64.7   4.1e-06  !   *       -      -      -      -      -      - mir-559 microRNA precursor family
281  mir-559                RF03556   HiC_scaffold_1       -         -          cm        1       91   6390065   6389942      -    no    1 0.45   0.0   64.7   4.1e-06  !   *       -      -      -      -      -      - mir-559 microRNA precursor family
282  mir-559                RF03556   HiC_scaffold_1       -         -          cm        1       91  99563736  99563815      +    no    1 0.46   0.0   64.6   4.3e-06  !   *       -      -      -      -      -      - mir-559 microRNA precursor family
283  MIR2606                RF04205   HiC_scaffold_1       -         -          cm        1      165 142340173 142340341      +    no    1 0.43   0.0   78.3   4.4e-06  !   *       -      -      -      -      -      - MIR2606 microRNA precursor family
284  mir-559                RF03556   HiC_scaffold_1       -         -          cm        1       91 164419523 164419624      +    no    1 0.41   0.0   64.6   4.4e-06  !   *       -      -      -      -      -      - mir-559 microRNA precursor family
285  MIR7723                RF04170   HiC_scaffold_1       -         -          cm        1      235  41457948  41458173      +    no    1 0.59   0.0   65.8   4.5e-06  !   *       -      -      -      -      -      - MIR7723 microRNA precursor family
286  mir-3119               RF03717   HiC_scaffold_1       -         -          cm        1       85  80959279  80959191      -    no    1 0.38   0.0   59.6   4.5e-06  !   *       -      -      -      -      -      - mir-3119 microRNA precursor family
287  mir-559                RF03556   HiC_scaffold_1       -         -          cm        1       91  11942378  11942533      +    no    1 0.42   0.0   64.6   4.5e-06  !   *       -      -      -      -      -      - mir-559 microRNA precursor family
288  mir-559                RF03556   HiC_scaffold_1       -         -          cm        1       91  11942533  11942378      -    no    1 0.42   0.0   64.5   4.5e-06  !   *       -      -      -      -      -      - mir-559 microRNA precursor family
289  mir-559                RF03556   HiC_scaffold_1       -         -          cm        1       91  26423213  26423107      -    no    1 0.41   0.0   64.5   4.5e-06  !   *       -      -      -      -      -      - mir-559 microRNA precursor family
290  U1                     RF00003   HiC_scaffold_1       -         CL00005    cm        1      166  60853411  60853583      +    no    1 0.48   0.0   54.4   4.5e-06  !   *       -      -      -      -      -      - U1 spliceosomal RNA
291  mir-559                RF03556   HiC_scaffold_1       -         -          cm        1       91    745612    745705      +    no    1 0.39   0.0   64.5   4.6e-06  !   *       -      -      -      -      -      - mir-559 microRNA precursor family
292  mir-3688               RF04161   HiC_scaffold_1       -         -          cm        1       88 106669665 106669763      +    no    1 0.33   0.0   61.3   4.6e-06  !   *       -      -      -      -      -      - mir-3688 microRNA precursor family
293  mir-559                RF03556   HiC_scaffold_1       -         -          cm        1       91  13665701  13665593      -    no    1 0.41   0.0   64.4     5e-06  !   *       -      -      -      -      -      - mir-559 microRNA precursor family
294  mir-559                RF03556   HiC_scaffold_1       -         -          cm        1       91  38096447  38096339      -    no    1 0.40   0.0   64.4     5e-06  !   *       -      -      -      -      -      - mir-559 microRNA precursor family
295  mir-559                RF03556   HiC_scaffold_1       -         -          cm        1       91  55251047  55250939      -    no    1 0.41   0.0   64.4     5e-06  !   *       -      -      -      -      -      - mir-559 microRNA precursor family
296  mir-559                RF03556   HiC_scaffold_1       -         -          cm        1       91   8646984   8646876      -    no    1 0.41   0.0   64.4     5e-06  !   ^       -      -      -      -      -      - mir-559 microRNA precursor family
297  mir-559                RF03556   HiC_scaffold_1       -         -          cm        1       91  26423107  26423213      +    no    1 0.41   0.0   64.3   5.2e-06  !   *       -      -      -      -      -      - mir-559 microRNA precursor family
298  MIR1507                RF04164   HiC_scaffold_1       -         -          cm        1      107 105066565 105066459      -    no    1 0.47   0.0   55.8   5.3e-06  !   ^       -      -      -      -      -      - MIR1507 microRNA precursor family
299  mir-559                RF03556   HiC_scaffold_1       -         -          cm        1       91  38096339  38096447      +    no    1 0.40   0.0   64.2   5.4e-06  !   *       -      -      -      -      -      - mir-559 microRNA precursor family
300  MIR1222                RF01927   HiC_scaffold_1       -         -          cm        1      134 166262397 166262230      -    no    1 0.46   0.0   60.6   5.4e-06  !   *       -      -      -      -      -      - microRNA MIR1222
301  mir-559                RF03556   HiC_scaffold_1       -         -          cm        1       91  10311570  10311451      -    no    1 0.45   0.0   64.2   5.6e-06  !   ^       -      -      -      -      -      - mir-559 microRNA precursor family
302  mir-559                RF03556   HiC_scaffold_1       -         -          cm        1       91  10311451  10311570      +    no    1 0.45   0.0   64.2   5.6e-06  !   ^       -      -      -      -      -      - mir-559 microRNA precursor family
303  mir-559                RF03556   HiC_scaffold_1       -         -          cm        1       91  25558398  25558288      -    no    1 0.41   0.0   64.2   5.6e-06  !   *       -      -      -      -      -      - mir-559 microRNA precursor family
304  mir-559                RF03556   HiC_scaffold_1       -         -          cm        1       91  21110325  21110239      -    no    1 0.43   0.0   64.2   5.6e-06  !   =     175  1.000  0.935      "      "      " mir-559 microRNA precursor family
305  mir-3170               RF03373   HiC_scaffold_1       -         -          cm        1       77  75426705  75426628      -    no    1 0.47   0.0   59.2   5.8e-06  !   *       -      -      -      -      -      - mir-3170 microRNA precursor family
306  mir-559                RF03556   HiC_scaffold_1       -         -          cm        1       91 106984857 106984988      +    no    1 0.42   0.0   64.1   5.8e-06  !   *       -      -      -      -      -      - mir-559 microRNA precursor family
307  mir-559                RF03556   HiC_scaffold_1       -         -          cm        1       91  18492173  18492307      +    no    1 0.46   0.0   64.1   5.9e-06  !   *       -      -      -      -      -      - mir-559 microRNA precursor family
308  mir-559                RF03556   HiC_scaffold_1       -         -          cm        1       91  98612317  98612207      -    no    1 0.44   0.0   64.1     6e-06  !   *       -      -      -      -      -      - mir-559 microRNA precursor family
309  mir-559                RF03556   HiC_scaffold_1       -         -          cm        1       91   4051490   4051367      -    no    1 0.45   0.0   64.1     6e-06  !   *       -      -      -      -      -      - mir-559 microRNA precursor family
310  U4                     RF00015   HiC_scaffold_1       -         CL00007    cm        1      138  64486683  64486813      +    no    1 0.40   0.0   59.2     6e-06  !   *       -      -      -      -      -      - U4 spliceosomal RNA
311  mir-559                RF03556   HiC_scaffold_1       -         -          cm        1       91  13849629  13849719      +    no    1 0.40   0.0   64.1     6e-06  !   *       -      -      -      -      -      - mir-559 microRNA precursor family
312  MIR6426                RF03872   HiC_scaffold_1       -         -          cm        1       84  90185338  90185447      +    no    1 0.49   0.0   63.4   6.1e-06  !   *       -      -      -      -      -      - MIR6426 microRNA precursor family
313  U2                     RF00004   HiC_scaffold_1       -         CL00006    cm        1      193  16020735  16020568      -    no    1 0.40   0.0   65.4   6.2e-06  !   *       -      -      -      -      -      - U2 spliceosomal RNA
314  mir-559                RF03556   HiC_scaffold_1       -         -          cm        1       91 106984988 106984857      -    no    1 0.42   0.0   63.9   6.5e-06  !   *       -      -      -      -      -      - mir-559 microRNA precursor family
315  mir-3688               RF04161   HiC_scaffold_1       -         -          cm        1       88  50917582  50917497      -    no    1 0.29   0.1   60.8   6.5e-06  !   ^       -      -      -      -      -      - mir-3688 microRNA precursor family
316  mir-297                RF04217   HiC_scaffold_1       -         -          cm        1       71  72449098  72449028      -    no    1 0.21   2.9   69.0   6.5e-06  !   ^       -      -      -      -      -      - mir-297 microRNA precursor family
317  mir-559                RF03556   HiC_scaffold_1       -         -          cm        1       91 160928769 160928658      -    no    1 0.46   0.0   63.9   6.5e-06  !   *       -      -      -      -      -      - mir-559 microRNA precursor family
318  mir-559                RF03556   HiC_scaffold_1       -         -          cm        1       91  48674342  48674455      +    no    1 0.42   0.0   63.9   6.6e-06  !   *       -      -      -      -      -      - mir-559 microRNA precursor family
319  mir-559                RF03556   HiC_scaffold_1       -         -          cm        1       91  48674455  48674342      -    no    1 0.42   0.0   63.9   6.6e-06  !   *       -      -      -      -      -      - mir-559 microRNA precursor family
320  mir-559                RF03556   HiC_scaffold_1       -         -          cm        1       91 139481331 139481444      +    no    1 0.42   0.0   63.9   6.6e-06  !   *       -      -      -      -      -      - mir-559 microRNA precursor family
321  mir-559                RF03556   HiC_scaffold_1       -         -          cm        1       91 139481444 139481331      -    no    1 0.42   0.0   63.9   6.6e-06  !   *       -      -      -      -      -      - mir-559 microRNA precursor family
322  mir-559                RF03556   HiC_scaffold_1       -         -          cm        1       91  12985087  12984974      -    no    1 0.41   0.0   63.9   6.6e-06  !   *       -      -      -      -      -      - mir-559 microRNA precursor family
323  mir-3179               RF02021   HiC_scaffold_1       -         -          cm        1       84  62197641  62197778      +    no    1 0.43   0.0   64.7   6.6e-06  !   *       -      -      -      -      -      - microRNA mir-3179
324  mir-3688               RF04161   HiC_scaffold_1       -         -          cm        1       88  50917497  50917582      +    no    1 0.29   0.1   60.7   6.7e-06  !   =     201  0.907  1.000      "      "      " mir-3688 microRNA precursor family
325  MIR1222                RF01927   HiC_scaffold_1       -         -          cm        1      134  28375304  28375437      +    no    1 0.47   0.0   60.3   6.8e-06  !   *       -      -      -      -      -      - microRNA MIR1222
326  mir-559                RF03556   HiC_scaffold_1       -         -          cm        1       91  21110239  21110325      +    no    1 0.43   0.0   63.8   6.9e-06  !   *       -      -      -      -      -      - mir-559 microRNA precursor family
327  mir-3688               RF04161   HiC_scaffold_1       -         -          cm        1       88  43475542  43475457      -    no    1 0.43   0.0   60.6   7.1e-06  !   ^       -      -      -      -      -      - mir-3688 microRNA precursor family
328  mir-559                RF03556   HiC_scaffold_1       -         -          cm        1       91  98017501  98017629      +    no    1 0.44   0.0   63.7   7.3e-06  !   *       -      -      -      -      -      - mir-559 microRNA precursor family
329  mir-559                RF03556   HiC_scaffold_1       -         -          cm        1       91  98017629  98017501      -    no    1 0.44   0.0   63.7   7.3e-06  !   *       -      -      -      -      -      - mir-559 microRNA precursor family
330  mir-2300               RF03658   HiC_scaffold_1       -         -          cm        1       74 121235455 121235543      +    no    1 0.52   0.0   59.5   7.3e-06  !   *       -      -      -      -      -      - mir-2300 microRNA precursor family
331  MIR1222                RF01927   HiC_scaffold_1       -         -          cm        1      134  41185824  41185941      +    no    1 0.43   0.0   60.0   7.9e-06  !   *       -      -      -      -      -      - microRNA MIR1222
332  MIR2600                RF03843   HiC_scaffold_1       -         -          cm        1       85 166423606 166423688      +    no    1 0.42   0.0   61.8   8.2e-06  !   *       -      -      -      -      -      - MIR2600 microRNA precursor family
333  mir-559                RF03556   HiC_scaffold_1       -         -          cm        1       91 161366113 161365990      -    no    1 0.41   0.0   63.5   8.4e-06  !   *       -      -      -      -      -      - mir-559 microRNA precursor family
334  mir-559                RF03556   HiC_scaffold_1       -         -          cm        1       91  91052965  91052864      -    no    1 0.45   0.0   63.5   8.6e-06  !   *       -      -      -      -      -      - mir-559 microRNA precursor family
335  mir-559                RF03556   HiC_scaffold_1       -         -          cm        1       91 166077974 166078097      +    no    1 0.44   0.0   63.5   8.6e-06  !   *       -      -      -      -      -      - mir-559 microRNA precursor family
336  mir-559                RF03556   HiC_scaffold_1       -         -          cm        1       91 166078097 166077974      -    no    1 0.44   0.0   63.5   8.6e-06  !   *       -      -      -      -      -      - mir-559 microRNA precursor family
337  mir-559                RF03556   HiC_scaffold_1       -         -          cm        1       91 145512637 145512752      +    no    1 0.39   0.0   63.4   8.8e-06  !   *       -      -      -      -      -      - mir-559 microRNA precursor family
338  SSU_rRNA_eukarya       RF01960   HiC_scaffold_1       -         CL00111    cm     1291     1456 169881383 169881156      -    no    1 0.46   0.0   50.1   8.8e-06  !   *       -      -      -      -      -      - Eukaryotic small subunit ribosomal RNA
339  MIR2863                RF04071   HiC_scaffold_1       -         -          cm        1      113  25045786  25045664      -    no    1 0.49   0.0   60.7   8.9e-06  !   *       -      -      -      -      -      - MIR2863 microRNA precursor family
340  mir-559                RF03556   HiC_scaffold_1       -         -          cm        1       91 119406827 119406708      -    no    1 0.41   0.0   63.4   9.1e-06  !   ^       -      -      -      -      -      - mir-559 microRNA precursor family
341  mir-559                RF03556   HiC_scaffold_1       -         -          cm        1       91 119406708 119406827      +    no    1 0.41   0.0   63.4   9.1e-06  !   ^       -      -      -      -      -      - mir-559 microRNA precursor family
342  mir-559                RF03556   HiC_scaffold_1       -         -          cm        1       91  19142934  19142801      -    no    1 0.46   0.0   63.3   9.6e-06  !   *       -      -      -      -      -      - mir-559 microRNA precursor family
343  mir-559                RF03556   HiC_scaffold_1       -         -          cm        1       91  19142801  19142934      +    no    1 0.46   0.0   63.3   9.6e-06  !   *       -      -      -      -      -      - mir-559 microRNA precursor family
344  mir-559                RF03556   HiC_scaffold_1       -         -          cm        1       91  27212848  27212981      +    no    1 0.44   0.0   63.3   9.6e-06  !   *       -      -      -      -      -      - mir-559 microRNA precursor family
345  mir-559                RF03556   HiC_scaffold_1       -         -          cm        1       91  27212981  27212848      -    no    1 0.44   0.0   63.3   9.6e-06  !   ^       -      -      -      -      -      - mir-559 microRNA precursor family
346  MIR1222                RF01927   HiC_scaffold_1       -         -          cm        1      134  13329330  13329456      +    no    1 0.45   0.0   59.7   9.7e-06  !   *       -      -      -      -      -      - microRNA MIR1222
347  mir-559                RF03556   HiC_scaffold_1       -         -          cm        1       91  58289172  58289052      -    no    1 0.41   0.0   63.3   9.7e-06  !   *       -      -      -      -      -      - mir-559 microRNA precursor family
348  mir-559                RF03556   HiC_scaffold_1       -         -          cm        1       91  49123390  49123490      +    no    1 0.43   0.0   63.3   9.8e-06  !   *       -      -      -      -      -      - mir-559 microRNA precursor family
349  mir-3912               RF03682   HiC_scaffold_1       -         -          cm        1       91  69001341  69001249      -    no    1 0.40   0.0   62.5     1e-05  !   *       -      -      -      -      -      - mir-3912 microRNA precursor family
350  mir-3688               RF04161   HiC_scaffold_1       -         -          cm        1       88 149191483 149191570      +    no    1 0.35   0.0   60.0     1e-05  !   ^       -      -      -      -      -      - mir-3688 microRNA precursor family
351  mir-3202               RF03799   HiC_scaffold_1       -         -          cm        1       79  98234562  98234651      +    no    1 0.49   0.0   58.6     1e-05  !   ^       -      -      -      -      -      - mir-3202 microRNA precursor family
352  mir-559                RF03556   HiC_scaffold_1       -         -          cm        1       91   9517948   9518059      +    no    1 0.46   0.0   63.1   1.1e-05  !   *       -      -      -      -      -      - mir-559 microRNA precursor family
353  mir-559                RF03556   HiC_scaffold_1       -         -          cm        1       91  65922627  65922547      -    no    1 0.36   0.0   63.1   1.1e-05  !   *       -      -      -      -      -      - mir-559 microRNA precursor family
354  mir-559                RF03556   HiC_scaffold_1       -         -          cm        1       91  51916591  51916713      +    no    1 0.42   0.0   63.1   1.1e-05  !   *       -      -      -      -      -      - mir-559 microRNA precursor family
355  mir-559                RF03556   HiC_scaffold_1       -         -          cm        1       91  51916713  51916591      -    no    1 0.42   0.0   63.1   1.1e-05  !   *       -      -      -      -      -      - mir-559 microRNA precursor family
356  mir-559                RF03556   HiC_scaffold_1       -         -          cm        1       91   6494259   6494124      -    no    1 0.44   0.0   63.1   1.1e-05  !   *       -      -      -      -      -      - mir-559 microRNA precursor family
357  mir-559                RF03556   HiC_scaffold_1       -         -          cm        1       91   6494124   6494259      +    no    1 0.44   0.0   63.1   1.1e-05  !   *       -      -      -      -      -      - mir-559 microRNA precursor family
358  mir-3688               RF04161   HiC_scaffold_1       -         -          cm        1       88 149191570 149191483      -    no    1 0.35   0.0   60.0   1.1e-05  !   ^       -      -      -      -      -      - mir-3688 microRNA precursor family
359  mir-559                RF03556   HiC_scaffold_1       -         -          cm        1       91  60643715  60643814      +    no    1 0.42   0.0   63.1   1.1e-05  !   *       -      -      -      -      -      - mir-559 microRNA precursor family
360  mir-4659               RF03912   HiC_scaffold_1       -         -          cm        1       73 106050549 106050651      +    no    1 0.39   0.0   59.4   1.1e-05  !   *       -      -      -      -      -      - mir-4659 microRNA precursor family
361  mir-4659               RF03912   HiC_scaffold_1       -         -          cm        1       73 106050651 106050549      -    no    1 0.39   0.0   59.4   1.1e-05  !   *       -      -      -      -      -      - mir-4659 microRNA precursor family
362  mir-559                RF03556   HiC_scaffold_1       -         -          cm        1       91  35146899  35147022      +    no    1 0.42   0.0   63.0   1.1e-05  !   *       -      -      -      -      -      - mir-559 microRNA precursor family
363  mir-3688               RF04161   HiC_scaffold_1       -         -          cm        1       88 166510815 166510922      +    no    1 0.44   0.0   59.9   1.1e-05  !   *       -      -      -      -      -      - mir-3688 microRNA precursor family
364  5S_rRNA                RF00001   HiC_scaffold_1       -         CL00113    cm        1      119  22697205  22697086      -    no    1 0.55   0.0   62.4   1.2e-05  !   *       -      -      -      -      -      - 5S ribosomal RNA
365  mir-559                RF03556   HiC_scaffold_1       -         -          cm        1       91 118221102 118221257      +    no    1 0.42   0.0   63.0   1.2e-05  !   *       -      -      -      -      -      - mir-559 microRNA precursor family
366  mir-559                RF03556   HiC_scaffold_1       -         -          cm        1       91 118221257 118221102      -    no    1 0.42   0.0   63.0   1.2e-05  !   *       -      -      -      -      -      - mir-559 microRNA precursor family
367  MIR1122                RF00906   HiC_scaffold_1       -         -          cm        1      135  52915780  52915645      -    no    1 0.26   6.6   63.0   1.2e-05  !   ^       -      -      -      -      -      - microRNA MIR1122
368  mir-559                RF03556   HiC_scaffold_1       -         -          cm        1       91   4524158   4524035      -    no    1 0.46   0.0   62.9   1.2e-05  !   *       -      -      -      -      -      - mir-559 microRNA precursor family
369  mir-559                RF03556   HiC_scaffold_1       -         -          cm        1       91   4524035   4524158      +    no    1 0.46   0.0   62.9   1.2e-05  !   *       -      -      -      -      -      - mir-559 microRNA precursor family
370  mir-559                RF03556   HiC_scaffold_1       -         -          cm        1       91  21677815  21677952      +    no    1 0.44   0.0   62.9   1.2e-05  !   *       -      -      -      -      -      - mir-559 microRNA precursor family
371  mir-559                RF03556   HiC_scaffold_1       -         -          cm        1       91  21677952  21677815      -    no    1 0.44   0.0   62.9   1.2e-05  !   *       -      -      -      -      -      - mir-559 microRNA precursor family
372  mir-559                RF03556   HiC_scaffold_1       -         -          cm        1       91   4561056   4561145      +    no    1 0.40   0.0   62.9   1.2e-05  !   ^       -      -      -      -      -      - mir-559 microRNA precursor family
373  mir-559                RF03556   HiC_scaffold_1       -         -          cm        1       91 131332154 131332257      +    no    1 0.40   0.0   62.9   1.2e-05  !   *       -      -      -      -      -      - mir-559 microRNA precursor family
374  mir-559                RF03556   HiC_scaffold_1       -         -          cm        1       91  22074755  22074887      +    no    1 0.48   0.0   62.9   1.2e-05  !   ^       -      -      -      -      -      - mir-559 microRNA precursor family
375  5_8S_rRNA              RF00002   HiC_scaffold_1       -         CL00112    cm        1      154  85050650  85050513      -    no    1 0.42   0.0   52.6   1.2e-05  !   *       -      -      -      -      -      - 5.8S ribosomal RNA
376  mir-559                RF03556   HiC_scaffold_1       -         -          cm        1       91   9801331   9801213      -    no    1 0.46   0.0   62.9   1.2e-05  !   *       -      -      -      -      -      - mir-559 microRNA precursor family
377  mir-559                RF03556   HiC_scaffold_1       -         -          cm        1       91   9801213   9801331      +    no    1 0.46   0.0   62.9   1.2e-05  !   *       -      -      -      -      -      - mir-559 microRNA precursor family
378  CAESAR                 RF00172   HiC_scaffold_1       -         -          cm        1       80  95544621  95544698      +    no    1 0.36   0.0   63.9   1.3e-05  !   *       -      -      -      -      -      - ctgf/hcs24 CAESAR
379  mir-559                RF03556   HiC_scaffold_1       -         -          cm        1       91 100189859 100189997      +    no    1 0.45   0.0   62.8   1.3e-05  !   *       -      -      -      -      -      - mir-559 microRNA precursor family
380  mir-559                RF03556   HiC_scaffold_1       -         -          cm        1       91 100189997 100189859      -    no    1 0.45   0.0   62.8   1.3e-05  !   *       -      -      -      -      -      - mir-559 microRNA precursor family
381  mir-559                RF03556   HiC_scaffold_1       -         -          cm        1       91 166050252 166050135      -    no    1 0.44   0.0   62.8   1.3e-05  !   *       -      -      -      -      -      - mir-559 microRNA precursor family
382  mir-559                RF03556   HiC_scaffold_1       -         -          cm        1       91 160006432 160006535      +    no    1 0.42   0.0   62.8   1.3e-05  !   *       -      -      -      -      -      - mir-559 microRNA precursor family
383  mir-3688               RF04161   HiC_scaffold_1       -         -          cm        1       88 166510922 166510815      -    no    1 0.44   0.0   59.6   1.3e-05  !   *       -      -      -      -      -      - mir-3688 microRNA precursor family
384  mir-559                RF03556   HiC_scaffold_1       -         -          cm        1       91  48963376  48963249      -    no    1 0.42   0.0   62.7   1.4e-05  !   *       -      -      -      -      -      - mir-559 microRNA precursor family
385  mir-627                RF03831   HiC_scaffold_1       -         -          cm        1       87 150975816 150975891      +    no    1 0.47   0.0   54.9   1.4e-05  !   *       -      -      -      -      -      - mir-627 microRNA precursor family
386  mir-297                RF04217   HiC_scaffold_1       -         -          cm        1       71 110942196 110942128      -    no    1 0.20   3.2   67.6   1.4e-05  !   ^       -      -      -      -      -      - mir-297 microRNA precursor family
387  mir-559                RF03556   HiC_scaffold_1       -         -          cm        1       91 158735110 158734999      -    no    1 0.43   0.0   62.6   1.5e-05  !   =      96  1.000  0.800      "      "      " mir-559 microRNA precursor family
388  mir-3145               RF03498   HiC_scaffold_1       -         -          cm        1       84 165099755 165099669      -    no    1 0.28   0.2   61.0   1.5e-05  !   *       -      -      -      -      -      - mir-3145 microRNA precursor family
389  5S_rRNA                RF00001   HiC_scaffold_1       -         CL00113    cm        1      119 112698541 112698424      -    no    1 0.49   0.0   61.9   1.5e-05  !   *       -      -      -      -      -      - 5S ribosomal RNA
390  5S_rRNA                RF00001   HiC_scaffold_1       -         CL00113    cm        1      119 112711391 112711274      -    no    1 0.49   0.0   61.9   1.5e-05  !   *       -      -      -      -      -      - 5S ribosomal RNA
391  MIR2950                RF03335   HiC_scaffold_1       -         -          cm        1      108  39493901  39494005      +    no    1 0.43   0.0   58.2   1.5e-05  !   *       -      -      -      -      -      - MIR2950 microRNA precursor family
392  mir-559                RF03556   HiC_scaffold_1       -         -          cm        1       91  99563815  99563736      -    no    1 0.46   0.0   62.5   1.6e-05  !   *       -      -      -      -      -      - mir-559 microRNA precursor family
393  mir-559                RF03556   HiC_scaffold_1       -         -          cm        1       91 165594534 165594415      -    no    1 0.41   0.0   62.4   1.6e-05  !   *       -      -      -      -      -      - mir-559 microRNA precursor family
394  mir-559                RF03556   HiC_scaffold_1       -         -          cm        1       91  16467911  16468009      +    no    1 0.40   0.0   62.4   1.6e-05  !   *       -      -      -      -      -      - mir-559 microRNA precursor family
395  mir-559                RF03556   HiC_scaffold_1       -         -          cm        1       91 165378259 165378141      -    no    1 0.45   0.0   62.4   1.7e-05  !   *       -      -      -      -      -      - mir-559 microRNA precursor family
396  mir-559                RF03556   HiC_scaffold_1       -         -          cm        1       91  15165428  15165310      -    no    1 0.45   0.0   62.4   1.7e-05  !   *       -      -      -      -      -      - mir-559 microRNA precursor family
397  mir-4504               RF03173   HiC_scaffold_1       -         -          cm        1       92 160535681 160535578      -    no    1 0.52   0.0   59.7   1.7e-05  !   *       -      -      -      -      -      - mir-4504 microRNA precursor family
398  mir-559                RF03556   HiC_scaffold_1       -         -          cm        1       91  13728711  13728610      -    no    1 0.41   0.0   62.3   1.7e-05  !   *       -      -      -      -      -      - mir-559 microRNA precursor family
399  mir-559                RF03556   HiC_scaffold_1       -         -          cm        1       91 149560793 149560929      +    no    1 0.41   0.0   62.3   1.7e-05  !   *       -      -      -      -      -      - mir-559 microRNA precursor family
400  mir-3688               RF04161   HiC_scaffold_1       -         -          cm        1       88 132074021 132074116      +    no    1 0.41   0.0   59.2   1.7e-05  !   *       -      -      -      -      -      - mir-3688 microRNA precursor family
401  5S_rRNA                RF00001   HiC_scaffold_1       -         CL00113    cm        1      119  83264445  83264327      -    no    1 0.55   0.0   61.7   1.7e-05  !   *       -      -      -      -      -      - 5S ribosomal RNA
402  MIR1222                RF01927   HiC_scaffold_1       -         -          cm        1      134  41185940  41185822      -    no    1 0.43   0.0   58.8   1.7e-05  !   *       -      -      -      -      -      - microRNA MIR1222
403  MIR1222                RF01927   HiC_scaffold_1       -         -          cm        1      134  14255308  14255445      +    no    1 0.44   0.0   58.8   1.7e-05  !   ^       -      -      -      -      -      - microRNA MIR1222
404  mir-559                RF03556   HiC_scaffold_1       -         -          cm        1       91  11484724  11484615      -    no    1 0.40   0.0   62.3   1.7e-05  !   *       -      -      -      -      -      - mir-559 microRNA precursor family
405  mir-559                RF03556   HiC_scaffold_1       -         -          cm        1       91    745705    745612      -    no    1 0.39   0.0   62.3   1.7e-05  !   *       -      -      -      -      -      - mir-559 microRNA precursor family
406  mir-3688               RF04161   HiC_scaffold_1       -         -          cm        1       88  96124221  96124320      +    no    1 0.40   0.0   59.2   1.8e-05  !   *       -      -      -      -      -      - mir-3688 microRNA precursor family
407  mir-548                RF01061   HiC_scaffold_1       -         -          cm        1       84 139093219 139093119      -    no    1 0.42   0.0   62.2   1.8e-05  !   *       -      -      -      -      -      - microRNA mir-548
408  MIR1222                RF01927   HiC_scaffold_1       -         -          cm        1      134 164239821 164239947      +    no    1 0.43   0.0   58.7   1.8e-05  !   *       -      -      -      -      -      - microRNA MIR1222
409  mir-559                RF03556   HiC_scaffold_1       -         -          cm        1       91   9850942   9851074      +    no    1 0.41   0.0   62.2   1.8e-05  !   *       -      -      -      -      -      - mir-559 microRNA precursor family
410  mir-559                RF03556   HiC_scaffold_1       -         -          cm        1       91 147630294 147630426      +    no    1 0.43   0.0   62.2   1.8e-05  !   *       -      -      -      -      -      - mir-559 microRNA precursor family
411  mir-559                RF03556   HiC_scaffold_1       -         -          cm        1       91 147630426 147630294      -    no    1 0.43   0.0   62.2   1.8e-05  !   *       -      -      -      -      -      - mir-559 microRNA precursor family
412  mir-559                RF03556   HiC_scaffold_1       -         -          cm        1       91  63691052  63690920      -    no    1 0.41   0.0   62.2   1.8e-05  !   *       -      -      -      -      -      - mir-559 microRNA precursor family
413  mir-559                RF03556   HiC_scaffold_1       -         -          cm        1       91  63690920  63691052      +    no    1 0.41   0.0   62.2   1.8e-05  !   *       -      -      -      -      -      - mir-559 microRNA precursor family
414  mir-559                RF03556   HiC_scaffold_1       -         -          cm        1       91 151568654 151568799      +    no    1 0.45   0.0   62.2   1.8e-05  !   *       -      -      -      -      -      - mir-559 microRNA precursor family
415  mir-559                RF03556   HiC_scaffold_1       -         -          cm        1       91 151568799 151568654      -    no    1 0.45   0.0   62.2   1.8e-05  !   *       -      -      -      -      -      - mir-559 microRNA precursor family
416  MIR2863                RF04071   HiC_scaffold_1       -         -          cm        1      113  18658506  18658394      -    no    1 0.40   0.0   59.5   1.9e-05  !   ^       -      -      -      -      -      - MIR2863 microRNA precursor family
417  MIR9486                RF04157   HiC_scaffold_1       -         -          cm        1      116  15100961  15101071      +    no    1 0.37   0.0   59.4   1.9e-05  !   *       -      -      -      -      -      - MIR9486 microRNA precursor family
418  mir-559                RF03556   HiC_scaffold_1       -         -          cm        1       91  58289052  58289172      +    no    1 0.41   0.0   62.1   1.9e-05  !   *       -      -      -      -      -      - mir-559 microRNA precursor family
419  SSU_rRNA_archaea       RF01959   HiC_scaffold_1       -         CL00111    cm      902     1170 169881418 169881609      +    no    1 0.50   0.0   49.6   1.9e-05  !   =      27  0.979  0.635      "      "      " Archaeal small subunit ribosomal RNA
420  mir-559                RF03556   HiC_scaffold_1       -         -          cm        1       91  52032002  52031869      -    no    1 0.43   0.0   62.1   1.9e-05  !   *       -      -      -      -      -      - mir-559 microRNA precursor family
421  7SK                    RF00100   HiC_scaffold_1       -         CL00013    cm        3      106 126672464 126672364      -    no    1 0.48   0.0   50.5     2e-05  !   *       -      -      -      -      -      - 7SK RNA
422  mir-559                RF03556   HiC_scaffold_1       -         -          cm        1       91  19134508  19134599      +    no    1 0.41   0.0   62.1     2e-05  !   *       -      -      -      -      -      - mir-559 microRNA precursor family
423  mir-559                RF03556   HiC_scaffold_1       -         -          cm        1       91  19134599  19134508      -    no    1 0.41   0.0   62.1     2e-05  !   *       -      -      -      -      -      - mir-559 microRNA precursor family
424  mir-559                RF03556   HiC_scaffold_1       -         -          cm        1       91  84945859  84945756      -    no    1 0.44   0.0   62.1     2e-05  !   *       -      -      -      -      -      - mir-559 microRNA precursor family
425  mir-559                RF03556   HiC_scaffold_1       -         -          cm        1       91  67950829  67950922      +    no    1 0.40   0.0   62.0     2e-05  !   *       -      -      -      -      -      - mir-559 microRNA precursor family
426  mir-559                RF03556   HiC_scaffold_1       -         -          cm        1       91 157650739 157650850      +    no    1 0.40   0.0   62.0   2.1e-05  !   *       -      -      -      -      -      - mir-559 microRNA precursor family
427  mir-466                RF04052   HiC_scaffold_1       -         -          cm        1       80 116684121 116684192      +    no    1 0.40   0.0   61.3   2.1e-05  !   =     219  0.944  0.958      "      "      " mir-466 microRNA precursor family
428  mir-559                RF03556   HiC_scaffold_1       -         -          cm        1       91   9518059   9517948      -    no    1 0.46   0.0   62.0   2.1e-05  !   *       -      -      -      -      -      - mir-559 microRNA precursor family
429  mir-559                RF03556   HiC_scaffold_1       -         -          cm        1       91   4834510   4834421      -    no    1 0.42   0.0   62.0   2.1e-05  !   *       -      -      -      -      -      - mir-559 microRNA precursor family
430  mir-559                RF03556   HiC_scaffold_1       -         -          cm        1       91  95996390  95996525      +    no    1 0.42   0.0   61.9   2.2e-05  !   *       -      -      -      -      -      - mir-559 microRNA precursor family
431  mir-559                RF03556   HiC_scaffold_1       -         -          cm        1       91 113274545 113274444      -    no    1 0.40   0.0   61.9   2.2e-05  !   *       -      -      -      -      -      - mir-559 microRNA precursor family
432  mir-559                RF03556   HiC_scaffold_1       -         -          cm        1       91 122841340 122841241      -    no    1 0.44   0.0   61.9   2.3e-05  !   *       -      -      -      -      -      - mir-559 microRNA precursor family
433  mir-559                RF03556   HiC_scaffold_1       -         -          cm        1       91 152367133 152367269      +    no    1 0.43   0.0   61.9   2.3e-05  !   *       -      -      -      -      -      - mir-559 microRNA precursor family
434  mir-559                RF03556   HiC_scaffold_1       -         -          cm        1       91 152367269 152367133      -    no    1 0.43   0.0   61.9   2.3e-05  !   *       -      -      -      -      -      - mir-559 microRNA precursor family
435  mir-4524               RF03781   HiC_scaffold_1       -         -          cm        1       84 139989603 139989686      +    no    1 0.54   0.0   56.8   2.3e-05  !   *       -      -      -      -      -      - mir-4524 microRNA precursor family
436  mir-559                RF03556   HiC_scaffold_1       -         -          cm        1       91 168800413 168800306      -    no    1 0.44   0.0   61.8   2.4e-05  !   *       -      -      -      -      -      - mir-559 microRNA precursor family
437  mir-559                RF03556   HiC_scaffold_1       -         -          cm        1       91 169421503 169421640      +    no    1 0.43   0.0   61.8   2.4e-05  !   *       -      -      -      -      -      - mir-559 microRNA precursor family
438  mir-559                RF03556   HiC_scaffold_1       -         -          cm        1       91 169421640 169421503      -    no    1 0.43   0.0   61.8   2.4e-05  !   *       -      -      -      -      -      - mir-559 microRNA precursor family
439  5S_rRNA                RF00001   HiC_scaffold_1       -         CL00113    cm        1      119  87158374  87158252      -    no    1 0.50   0.0   61.2   2.4e-05  !   *       -      -      -      -      -      - 5S ribosomal RNA
440  mir-559                RF03556   HiC_scaffold_1       -         -          cm        1       91  98612207  98612317      +    no    1 0.44   0.0   61.7   2.4e-05  !   *       -      -      -      -      -      - mir-559 microRNA precursor family
441  mir-297                RF04217   HiC_scaffold_1       -         -          cm        1       71 110942266 110942338      +    no    1 0.25   1.0   66.7   2.4e-05  !   ^       -      -      -      -      -      - mir-297 microRNA precursor family
442  mir-559                RF03556   HiC_scaffold_1       -         -          cm        1       91 104368814 104368922      +    no    1 0.43   0.0   61.7   2.4e-05  !   =     250  0.835  1.000      "      "      " mir-559 microRNA precursor family
443  mir-559                RF03556   HiC_scaffold_1       -         -          cm        1       91  15171504  15171385      -    no    1 0.44   0.0   61.7   2.4e-05  !   *       -      -      -      -      -      - mir-559 microRNA precursor family
444  5S_rRNA                RF00001   HiC_scaffold_1       -         CL00113    cm        1      119  79313105  79313230      +    no    1 0.56   0.0   61.1   2.5e-05  !   *       -      -      -      -      -      - 5S ribosomal RNA
445  mir-3913               RF03769   HiC_scaffold_1       -         -          cm        1      100  21162018  21162105      +    no    1 0.51   0.0   61.0   2.5e-05  !   *       -      -      -      -      -      - mir-3913 microRNA precursor family
446  mir-559                RF03556   HiC_scaffold_1       -         -          cm        1       91 153927872 153927752      -    no    1 0.45   0.0   61.7   2.5e-05  !   *       -      -      -      -      -      - mir-559 microRNA precursor family
447  MIR1222                RF01927   HiC_scaffold_1       -         -          cm        1      134  20571013  20571129      +    no    1 0.44   0.0   58.2   2.5e-05  !   *       -      -      -      -      -      - microRNA MIR1222
448  mir-6536               RF03757   HiC_scaffold_1       -         -          cm        1       81 113908026 113907930      -    no    1 0.42   0.0   60.3   2.5e-05  !   *       -      -      -      -      -      - mir-6536 microRNA precursor family
449  mir-6536               RF03757   HiC_scaffold_1       -         -          cm        1       81 113907930 113908026      +    no    1 0.42   0.0   60.3   2.5e-05  !   *       -      -      -      -      -      - mir-6536 microRNA precursor family
450  mir-559                RF03556   HiC_scaffold_1       -         -          cm        1       91 168469329 168469418      +    no    1 0.37   0.0   61.7   2.5e-05  !   *       -      -      -      -      -      - mir-559 microRNA precursor family
451  mir-559                RF03556   HiC_scaffold_1       -         -          cm        1       91  13896147  13896031      -    no    1 0.41   0.0   61.6   2.6e-05  !   *       -      -      -      -      -      - mir-559 microRNA precursor family
452  mir-559                RF03556   HiC_scaffold_1       -         -          cm        1       91  20555342  20555231      -    no    1 0.42   0.0   61.6   2.6e-05  !   *       -      -      -      -      -      - mir-559 microRNA precursor family
453  mir-559                RF03556   HiC_scaffold_1       -         -          cm        1       91   5870328   5870189      -    no    1 0.42   0.0   61.6   2.7e-05  !   *       -      -      -      -      -      - mir-559 microRNA precursor family
454  mir-559                RF03556   HiC_scaffold_1       -         -          cm        1       91   5870189   5870328      +    no    1 0.42   0.0   61.6   2.7e-05  !   *       -      -      -      -      -      - mir-559 microRNA precursor family
455  mir-559                RF03556   HiC_scaffold_1       -         -          cm        1       91  12527039  12526887      -    no    1 0.44   0.0   61.6   2.7e-05  !   *       -      -      -      -      -      - mir-559 microRNA precursor family
456  mir-559                RF03556   HiC_scaffold_1       -         -          cm        1       91  12526887  12527039      +    no    1 0.44   0.0   61.6   2.7e-05  !   *       -      -      -      -      -      - mir-559 microRNA precursor family
457  MIR1222                RF01927   HiC_scaffold_1       -         -          cm        1      134  20571128  20571012      -    no    1 0.44   0.0   58.1   2.7e-05  !   *       -      -      -      -      -      - microRNA MIR1222
458  MIR2863                RF04071   HiC_scaffold_1       -         -          cm        1      113   9515385   9515276      -    no    1 0.44   0.0   58.9   2.8e-05  !   *       -      -      -      -      -      - MIR2863 microRNA precursor family
459  mir-559                RF03556   HiC_scaffold_1       -         -          cm        1       91  21664797  21664913      +    no    1 0.41   0.0   61.5   2.8e-05  !   *       -      -      -      -      -      - mir-559 microRNA precursor family
460  mir-559                RF03556   HiC_scaffold_1       -         -          cm        1       91  20665800  20665940      +    no    1 0.42   0.0   61.5   2.8e-05  !   *       -      -      -      -      -      - mir-559 microRNA precursor family
461  mir-559                RF03556   HiC_scaffold_1       -         -          cm        1       91   4834409   4834522      +    no    1 0.46   0.0   61.4   2.9e-05  !   *       -      -      -      -      -      - mir-559 microRNA precursor family
462  MIR1222                RF01927   HiC_scaffold_1       -         -          cm        1      134  13329455  13329329      -    no    1 0.45   0.0   57.9     3e-05  !   *       -      -      -      -      -      - microRNA MIR1222
463  U6                     RF00026   HiC_scaffold_1       -         CL00009    cm        1      104  76121699  76121593      -    no    1 0.40   0.0   53.6     3e-05  !   *       -      -      -      -      -      - U6 spliceosomal RNA
464  mir-3149               RF04176   HiC_scaffold_1       -         -          cm        1       83  51259958  51260027      +    no    1 0.37   0.0   62.4     3e-05  !   ^       -      -      -      -      -      - mir-3149 microRNA precursor family
465  mir-559                RF03556   HiC_scaffold_1       -         -          cm        1       91  79378661  79378762      +    no    1 0.42   0.0   61.4     3e-05  !   *       -      -      -      -      -      - mir-559 microRNA precursor family
466  mir-4524               RF03781   HiC_scaffold_1       -         -          cm        1       84   2692041   2691929      -    no    1 0.39   0.0   56.4   3.1e-05  !   *       -      -      -      -      -      - mir-4524 microRNA precursor family
467  mir-559                RF03556   HiC_scaffold_1       -         -          cm        1       91 110618703 110618559      -    no    1 0.40   0.0   61.3   3.1e-05  !   *       -      -      -      -      -      - mir-559 microRNA precursor family
468  mir-559                RF03556   HiC_scaffold_1       -         -          cm        1       91  91052864  91052965      +    no    1 0.45   0.0   61.3   3.1e-05  !   *       -      -      -      -      -      - mir-559 microRNA precursor family
469  mir-559                RF03556   HiC_scaffold_1       -         -          cm        1       91  84461295  84461153      -    no    1 0.41   0.0   61.3   3.1e-05  !   *       -      -      -      -      -      - mir-559 microRNA precursor family
470  mir-559                RF03556   HiC_scaffold_1       -         -          cm        1       91 155050626 155050515      -    no    1 0.41   0.0   61.3   3.2e-05  !   =     126  1.000  0.778      "      "      " mir-559 microRNA precursor family
471  mir-559                RF03556   HiC_scaffold_1       -         -          cm        1       91 149210085 149209986      -    no    1 0.40   0.0   61.2   3.3e-05  !   *       -      -      -      -      -      - mir-559 microRNA precursor family
472  MIR5274                RF03862   HiC_scaffold_1       -         -          cm        1       95 109587691 109587793      +    no    1 0.54   0.0   57.3   3.3e-05  !   *       -      -      -      -      -      - MIR5274 microRNA precursor family
473  mir-559                RF03556   HiC_scaffold_1       -         -          cm        1       91  14975022  14975165      +    no    1 0.42   0.0   61.2   3.3e-05  !   *       -      -      -      -      -      - mir-559 microRNA precursor family
474  mir-559                RF03556   HiC_scaffold_1       -         -          cm        1       91  14975165  14975022      -    no    1 0.42   0.0   61.2   3.3e-05  !   *       -      -      -      -      -      - mir-559 microRNA precursor family
475  mir-559                RF03556   HiC_scaffold_1       -         -          cm        1       91 118977880 118977964      +    no    1 0.38   0.0   61.2   3.3e-05  !   *       -      -      -      -      -      - mir-559 microRNA precursor family
476  mir-559                RF03556   HiC_scaffold_1       -         -          cm        1       91 145512752 145512637      -    no    1 0.39   0.0   61.2   3.4e-05  !   *       -      -      -      -      -      - mir-559 microRNA precursor family
477  tRNA                   RF00005   HiC_scaffold_1       -         CL00001    cm        1       71  16131103  16131032      -    no    1 0.57   0.0   57.1   3.4e-05  !   *       -      -      -      -      -      - tRNA
478  7SK                    RF00100   HiC_scaffold_1       -         CL00013    cm       19       89  45626329  45626263      -    no    1 0.55   0.0   49.7   3.4e-05  !   *       -      -      -      -      -      - 7SK RNA
479  MIR530                 RF01005   HiC_scaffold_1       -         -          cm        1      172 141794746 141794603      -    no    1 0.33   0.1   64.1   3.5e-05  !   =     119  0.576  1.000      "      "      " microRNA MIR530
480  mir-559                RF03556   HiC_scaffold_1       -         -          cm        1       91 117531294 117531159      -    no    1 0.46   0.0   61.1   3.5e-05  !   *       -      -      -      -      -      - mir-559 microRNA precursor family
481  mir-559                RF03556   HiC_scaffold_1       -         -          cm        1       91  15171385  15171504      +    no    1 0.44   0.0   61.1   3.5e-05  !   ^       -      -      -      -      -      - mir-559 microRNA precursor family
482  5S_rRNA                RF00001   HiC_scaffold_1       -         CL00113    cm        1      119 154585436 154585570      +    no    1 0.53   0.0   60.5   3.5e-05  !   *       -      -      -      -      -      - 5S ribosomal RNA
483  MIR5274                RF03862   HiC_scaffold_1       -         -          cm        1       95 109587792 109587690      -    no    1 0.55   0.0   57.2   3.6e-05  !   *       -      -      -      -      -      - MIR5274 microRNA precursor family
484  MIR1122                RF00906   HiC_scaffold_1       -         -          cm        1      135  52915645  52915780      +    no    1 0.26   6.6   61.1   3.7e-05  !   ^       -      -      -      -      -      - microRNA MIR1122
485  mir-559                RF03556   HiC_scaffold_1       -         -          cm        1       91 159480750 159480605      -    no    1 0.44   0.0   61.1   3.7e-05  !   *       -      -      -      -      -      - mir-559 microRNA precursor family
486  5S_rRNA                RF00001   HiC_scaffold_1       -         CL00113    cm        1      119 128262048 128262161      +    no    1 0.52   0.0   60.4   3.8e-05  !   *       -      -      -      -      -      - 5S ribosomal RNA
487  MIR2606                RF04205   HiC_scaffold_1       -         -          cm        1      165  22254040  22254185      +    no    1 0.37   0.0   73.9   3.8e-05  !   =     144  1.000  0.973      "      "      " MIR2606 microRNA precursor family
488  mir-559                RF03556   HiC_scaffold_1       -         -          cm        1       91  10162579  10162475      -    no    1 0.47   0.0   61.0   3.9e-05  !   *       -      -      -      -      -      - mir-559 microRNA precursor family
489  mir-466                RF04052   HiC_scaffold_1       -         -          cm        1       80 118739250 118739325      +    no    1 0.28   0.1   60.2     4e-05  !   ^       -      -      -      -      -      - mir-466 microRNA precursor family
490  mir-559                RF03556   HiC_scaffold_1       -         -          cm        1       91  13614329  13614210      -    no    1 0.43   0.0   60.9     4e-05  !   *       -      -      -      -      -      - mir-559 microRNA precursor family
491  mir-559                RF03556   HiC_scaffold_1       -         -          cm        1       91 160657266 160657375      +    no    1 0.43   0.0   60.9   4.1e-05  !   *       -      -      -      -      -      - mir-559 microRNA precursor family
492  mir-3688               RF04161   HiC_scaffold_1       -         -          cm        1       88  10311460  10311561      +    no    1 0.41   0.0   57.8   4.2e-05  !   =     302  1.000  0.850      "      "      " mir-3688 microRNA precursor family
493  mir-559                RF03556   HiC_scaffold_1       -         -          cm        1       91  95799725  95799838      +    no    1 0.44   0.0   60.8   4.3e-05  !   *       -      -      -      -      -      - mir-559 microRNA precursor family
494  mir-559                RF03556   HiC_scaffold_1       -         -          cm        1       91 165540688 165540540      -    no    1 0.42   0.0   60.8   4.4e-05  !   *       -      -      -      -      -      - mir-559 microRNA precursor family
495  MIR1222                RF01927   HiC_scaffold_1       -         -          cm        1      134  14255444  14255308      -    no    1 0.44   0.0   57.3   4.4e-05  !   *       -      -      -      -      -      - microRNA MIR1222
496  MIR1222                RF01927   HiC_scaffold_1       -         -          cm        1      134 161205427 161205291      -    no    1 0.44   0.0   57.3   4.4e-05  !   *       -      -      -      -      -      - microRNA MIR1222
497  U2                     RF00004   HiC_scaffold_1       -         CL00006    cm        1      193  43613160  43613048      -    no    1 0.39   0.0   61.9   4.5e-05  !   *       -      -      -      -      -      - U2 spliceosomal RNA
498  mir-4659               RF03912   HiC_scaffold_1       -         -          cm        1       73 141330250 141330173      -    no    1 0.38   0.0   57.2   4.5e-05  !   ^       -      -      -      -      -      - mir-4659 microRNA precursor family
499  mir-559                RF03556   HiC_scaffold_1       -         -          cm        1       91  10565195  10565346      +    no    1 0.43   0.0   60.7   4.5e-05  !   *       -      -      -      -      -      - mir-559 microRNA precursor family
500  SNORD53_SNORD92        RF00325   HiC_scaffold_1       -         CL00063    cm        1       78  59498544  59498460      -    no    1 0.42   0.0   60.1   4.6e-05  !   *       -      -      -      -      -      - Small nucleolar RNA SNORD53/SNORD92
501  mir-559                RF03556   HiC_scaffold_1       -         -          cm        1       91 155050515 155050626      +    no    1 0.41   0.0   60.7   4.6e-05  !   *       -      -      -      -      -      - mir-559 microRNA precursor family
502  MIR1222                RF01927   HiC_scaffold_1       -         -          cm        1      134  76175840  76175716      -    no    1 0.44   0.0   57.2   4.7e-05  !   *       -      -      -      -      -      - microRNA MIR1222
503  mir-548                RF01061   HiC_scaffold_1       -         -          cm        1       84 139093119 139093219      +    no    1 0.42   0.0   60.6   4.8e-05  !   *       -      -      -      -      -      - microRNA mir-548
504  mir-559                RF03556   HiC_scaffold_1       -         -          cm        1       91 160657375 160657266      -    no    1 0.43   0.0   60.6   4.8e-05  !   *       -      -      -      -      -      - mir-559 microRNA precursor family
505  U6                     RF00026   HiC_scaffold_1       -         CL00009    cm        1      104  73165427  73165332      -    no    1 0.43   0.0   52.9   4.8e-05  !   *       -      -      -      -      -      - U6 spliceosomal RNA
506  mir-559                RF03556   HiC_scaffold_1       -         -          cm        1       91  22074887  22074755      -    no    1 0.48   0.0   60.6   4.8e-05  !   ^       -      -      -      -      -      - mir-559 microRNA precursor family
507  mir-627                RF03831   HiC_scaffold_1       -         -          cm        1       87 160652424 160652338      -    no    1 0.56   0.0   53.2   4.8e-05  !   *       -      -      -      -      -      - mir-627 microRNA precursor family
508  mir-559                RF03556   HiC_scaffold_1       -         -          cm        1       91  21664913  21664797      -    no    1 0.41   0.0   60.6   4.8e-05  !   *       -      -      -      -      -      - mir-559 microRNA precursor family
509  MIR1222                RF01927   HiC_scaffold_1       -         -          cm        1      134 144932434 144932271      -    no    1 0.45   0.0   57.2   4.8e-05  !   *       -      -      -      -      -      - microRNA MIR1222
510  mir-559                RF03556   HiC_scaffold_1       -         -          cm        1       91 153927752 153927872      +    no    1 0.45   0.0   60.5     5e-05  !   *       -      -      -      -      -      - mir-559 microRNA precursor family
511  tRNA                   RF00005   HiC_scaffold_1       -         CL00001    cm        1       71   8918489   8918560      +    no    1 0.60   0.0   56.5     5e-05  !   *       -      -      -      -      -      - tRNA
512  MIR2863                RF04071   HiC_scaffold_1       -         -          cm        1      113  97909497  97909604      +    no    1 0.42   0.0   58.0     5e-05  !   *       -      -      -      -      -      - MIR2863 microRNA precursor family
513  mir-559                RF03556   HiC_scaffold_1       -         -          cm        1       91 131332257 131332154      -    no    1 0.40   0.0   60.5     5e-05  !   *       -      -      -      -      -      - mir-559 microRNA precursor family
514  mir-559                RF03556   HiC_scaffold_1       -         -          cm        1       91 168469418 168469329      -    no    1 0.37   0.0   60.5   5.1e-05  !   =     235  1.000  0.672      "      "      " mir-559 microRNA precursor family
515  5S_rRNA                RF00001   HiC_scaffold_1       -         CL00113    cm        1      119 130925546 130925424      -    no    1 0.52   0.0   59.9   5.1e-05  !   *       -      -      -      -      -      - 5S ribosomal RNA
516  5S_rRNA                RF00001   HiC_scaffold_1       -         CL00113    cm        1      119 165063352 165063230      -    no    1 0.56   0.0   59.9   5.1e-05  !   *       -      -      -      -      -      - 5S ribosomal RNA
517  mir-3688               RF04161   HiC_scaffold_1       -         -          cm        1       88 118727430 118727539      +    no    1 0.41   0.0   57.5   5.1e-05  !   *       -      -      -      -      -      - mir-3688 microRNA precursor family
518  mir-559                RF03556   HiC_scaffold_1       -         -          cm        1       91  38543516  38543428      -    no    1 0.43   0.0   60.5   5.2e-05  !   *       -      -      -      -      -      - mir-559 microRNA precursor family
519  mir-559                RF03556   HiC_scaffold_1       -         -          cm        1       91 158734999 158735110      +    no    1 0.43   0.0   60.5   5.3e-05  !   *       -      -      -      -      -      - mir-559 microRNA precursor family
520  mir-559                RF03556   HiC_scaffold_1       -         -          cm        1       91 166050135 166050252      +    no    1 0.44   0.0   60.4   5.3e-05  !   *       -      -      -      -      -      - mir-559 microRNA precursor family
521  mir-559                RF03556   HiC_scaffold_1       -         -          cm        1       91  69926167  69925991      -    no    1 0.47   0.0   60.4   5.4e-05  !   =     224  0.751  1.000      "      "      " mir-559 microRNA precursor family
522  MIR1222                RF01927   HiC_scaffold_1       -         -          cm        1      134    675661    675532      -    no    1 0.40   0.0   57.0   5.4e-05  !   *       -      -      -      -      -      - microRNA MIR1222
523  5S_rRNA                RF00001   HiC_scaffold_1       -         CL00113    cm        1      119 162581992 162581879      -    no    1 0.55   0.0   59.7   5.7e-05  !   *       -      -      -      -      -      - 5S ribosomal RNA
524  mir-9261               RF04230   HiC_scaffold_1       -         -          cm        1       92  31617190  31617282      +    no    1 0.44   0.0   57.9   5.7e-05  !   ^       -      -      -      -      -      - mir-9261 microRNA precursor family
525  mir-559                RF03556   HiC_scaffold_1       -         -          cm        1       91   9760647   9760557      -    no    1 0.44   0.0   60.3   5.9e-05  !   *       -      -      -      -      -      - mir-559 microRNA precursor family
526  mir-3524               RF03634   HiC_scaffold_1       -         -          cm        1       84   1982154   1982081      -    no    1 0.38   0.0   54.2   5.9e-05  !   *       -      -      -      -      -      - mir-3524 microRNA precursor family
527  5S_rRNA                RF00001   HiC_scaffold_1       -         CL00113    cm        1      119  21965086  21964959      -    no    1 0.52   0.0   59.7   5.9e-05  !   *       -      -      -      -      -      - 5S ribosomal RNA
528  mir-3149               RF04176   HiC_scaffold_1       -         -          cm        1       83  79205512  79205595      +    no    1 0.36   0.0   61.2   5.9e-05  !   ^       -      -      -      -      -      - mir-3149 microRNA precursor family
529  mir-559                RF03556   HiC_scaffold_1       -         -          cm        1       91  38543395  38543549      +    no    1 0.43   0.0   60.2     6e-05  !   *       -      -      -      -      -      - mir-559 microRNA precursor family
530  mir-559                RF03556   HiC_scaffold_1       -         -          cm        1       91 165060169 165060315      +    no    1 0.44   0.0   60.2   6.1e-05  !   *       -      -      -      -      -      - mir-559 microRNA precursor family
531  MIR2606                RF04205   HiC_scaffold_1       -         -          cm        1      165  19777381  19777249      -    no    1 0.32   0.5   72.9   6.3e-05  !   *       -      -      -      -      -      - MIR2606 microRNA precursor family
532  mir-559                RF03556   HiC_scaffold_1       -         -          cm        1       91 128314210 128314331      +    no    1 0.39   0.0   60.2   6.3e-05  !   *       -      -      -      -      -      - mir-559 microRNA precursor family
533  mir-3149               RF04176   HiC_scaffold_1       -         -          cm        1       83 131094809 131094736      -    no    1 0.30   0.0   61.1   6.3e-05  !   *       -      -      -      -      -      - mir-3149 microRNA precursor family
534  5S_rRNA                RF00001   HiC_scaffold_1       -         CL00113    cm        1      119 143801602 143801469      -    no    1 0.52   0.0   59.5   6.3e-05  !   *       -      -      -      -      -      - 5S ribosomal RNA
535  mir-559                RF03556   HiC_scaffold_1       -         -          cm        1       91 121313831 121313986      +    no    1 0.43   0.0   60.2   6.3e-05  !   *       -      -      -      -      -      - mir-559 microRNA precursor family
536  tRNA                   RF00005   HiC_scaffold_1       -         CL00001    cm        1       71  28089028  28088957      -    no    1 0.54   0.0   56.2   6.4e-05  !   *       -      -      -      -      -      - tRNA
537  mir-559                RF03556   HiC_scaffold_1       -         -          cm        1       91 117531159 117531294      +    no    1 0.46   0.0   60.1   6.4e-05  !   *       -      -      -      -      -      - mir-559 microRNA precursor family
538  MIR1858                RF04119   HiC_scaffold_1       -         -          cm        1      197  80615119  80615304      +    no    1 0.58   0.0   67.8   6.5e-05  !   *       -      -      -      -      -      - MIR1858 microRNA precursor family
539  MIR1222                RF01927   HiC_scaffold_1       -         -          cm        1      134 147137376 147137492      +    no    1 0.46   0.0   56.7   6.5e-05  !   *       -      -      -      -      -      - microRNA MIR1222
540  snR86                  RF01272   HiC_scaffold_1       -         CL00037    cm      316      635  21661483  21661857      +    no    1 0.46   0.0   51.2   6.6e-05  !   *       -      -      -      -      -      - Small nucleolar RNA snR86
541  MIR1222                RF01927   HiC_scaffold_1       -         -          cm        1      134 158733335 158733203      -    no    1 0.46   0.0   56.7   6.6e-05  !   *       -      -      -      -      -      - microRNA MIR1222
542  mir-559                RF03556   HiC_scaffold_1       -         -          cm        1       91  69270817  69270678      -    no    1 0.43   0.0   60.1   6.7e-05  !   *       -      -      -      -      -      - mir-559 microRNA precursor family
543  MIR6135                RF04069   HiC_scaffold_1       -         -          cm        1      122  79205493  79205616      +    no    1 0.30   0.7   63.7   6.7e-05  !   =     528  0.677  1.000      "      "      " MIR6135 microRNA precursor family
544  mir-559                RF03556   HiC_scaffold_1       -         -          cm        1       91  92541970  92542079      +    no    1 0.43   0.0   60.0   6.8e-05  !   *       -      -      -      -      -      - mir-559 microRNA precursor family
545  5S_rRNA                RF00001   HiC_scaffold_1       -         CL00113    cm        1      119  80557885  80557760      -    no    1 0.52   0.0   59.4   6.8e-05  !   *       -      -      -      -      -      - 5S ribosomal RNA
546  mir-559                RF03556   HiC_scaffold_1       -         -          cm        1       91  15165310  15165428      +    no    1 0.45   0.0   60.0   6.9e-05  !   *       -      -      -      -      -      - mir-559 microRNA precursor family
547  mir-559                RF03556   HiC_scaffold_1       -         -          cm        1       91 165378141 165378259      +    no    1 0.45   0.0   60.0     7e-05  !   ^       -      -      -      -      -      - mir-559 microRNA precursor family
548  mir-559                RF03556   HiC_scaffold_1       -         -          cm        1       91  11484615  11484724      +    no    1 0.40   0.0   60.0     7e-05  !   *       -      -      -      -      -      - mir-559 microRNA precursor family
549  5S_rRNA                RF00001   HiC_scaffold_1       -         CL00113    cm        1      119  23363563  23363431      -    no    1 0.53   0.0   59.4     7e-05  !   *       -      -      -      -      -      - 5S ribosomal RNA
550  MIR2863                RF04071   HiC_scaffold_1       -         -          cm        1      113 162006148 162006024      -    no    1 0.36   0.0   57.5   7.1e-05  !   *       -      -      -      -      -      - MIR2863 microRNA precursor family
551  MIR1222                RF01927   HiC_scaffold_1       -         -          cm        1      134 166248379 166248221      -    no    1 0.45   0.0   56.6   7.1e-05  !   *       -      -      -      -      -      - microRNA MIR1222
552  mir-559                RF03556   HiC_scaffold_1       -         -          cm        1       91 159306343 159306448      +    no    1 0.42   0.0   60.0   7.1e-05  !   *       -      -      -      -      -      - mir-559 microRNA precursor family
553  MIR1023                RF01043   HiC_scaffold_1       -         -          cm        1      165  91121679  91121555      -    no    1 0.55   0.0   57.8   7.2e-05  !   ^       -      -      -      -      -      - microRNA MIR1023
554  mir-627                RF03831   HiC_scaffold_1       -         -          cm        1       87  58811683  58811774      +    no    1 0.45   0.0   52.6   7.2e-05  !   ^       -      -      -      -      -      - mir-627 microRNA precursor family
555  MIR904                 RF03413   HiC_scaffold_1       -         -          cm        1      141 167248318 167248189      -    no    1 0.43   0.0   57.7   7.2e-05  !   *       -      -      -      -      -      - MIR904 microRNA precursor family
556  mir-559                RF03556   HiC_scaffold_1       -         -          cm        1       91  79378762  79378661      -    no    1 0.42   0.0   59.9   7.4e-05  !   *       -      -      -      -      -      - mir-559 microRNA precursor family
557  MIR1222                RF01927   HiC_scaffold_1       -         -          cm        1      134 158733205 158733333      +    no    1 0.46   0.0   56.5   7.4e-05  !   ^       -      -      -      -      -      - microRNA MIR1222
558  mir-559                RF03556   HiC_scaffold_1       -         -          cm        1       91  14488033  14487875      -    no    1 0.43   0.0   59.9   7.5e-05  !   *       -      -      -      -      -      - mir-559 microRNA precursor family
559  MIR1513                RF03450   HiC_scaffold_1       -         -          cm        1       91  51260037  51259948      -    no    1 0.40   0.0   59.4   7.5e-05  !   ^       -      -      -      -      -      - MIR1513 microRNA precursor family
560  mir-3688               RF04161   HiC_scaffold_1       -         -          cm        1       88  10311561  10311460      -    no    1 0.41   0.0   56.9   7.7e-05  !   =     301  1.000  0.850      "      "      " mir-3688 microRNA precursor family
561  mir-559                RF03556   HiC_scaffold_1       -         -          cm        1       91  21114857  21114748      -    no    1 0.47   0.0   59.8   7.8e-05  !   *       -      -      -      -      -      - mir-559 microRNA precursor family
562  mir-559                RF03556   HiC_scaffold_1       -         -          cm        1       91  17367220  17367061      -    no    1 0.43   0.0   59.8   7.9e-05  !   *       -      -      -      -      -      - mir-559 microRNA precursor family
563  mir-559                RF03556   HiC_scaffold_1       -         -          cm        1       91  87878335  87878189      -    no    1 0.40   0.0   59.8   7.9e-05  !   *       -      -      -      -      -      - mir-559 microRNA precursor family
564  mir-3149               RF04176   HiC_scaffold_1       -         -          cm        1       83  79640328  79640409      +    no    1 0.22   5.6   60.7   8.2e-05  !   ^       -      -      -      -      -      - mir-3149 microRNA precursor family
565  mir-3149               RF04176   HiC_scaffold_1       -         -          cm        1       83  79640652  79640733      +    no    1 0.22   5.6   60.7   8.2e-05  !   ^       -      -      -      -      -      - mir-3149 microRNA precursor family
566  mir-559                RF03556   HiC_scaffold_1       -         -          cm        1       91  48517379  48517502      +    no    1 0.41   0.0   59.7   8.3e-05  !   *       -      -      -      -      -      - mir-559 microRNA precursor family
567  mir-3688               RF04161   HiC_scaffold_1       -         -          cm        1       88  20665229  20665331      +    no    1 0.37   0.0   56.8   8.3e-05  !   ^       -      -      -      -      -      - mir-3688 microRNA precursor family
568  MIR2670                RF04156   HiC_scaffold_1       -         -          cm        1      200 122292810 122292672      -    no    1 0.45   0.0   57.8   8.3e-05  !   =     238  0.655  1.000      "      "      " MIR2670 microRNA precursor family
569  mir-559                RF03556   HiC_scaffold_1       -         -          cm        1       91  45233977  45234137      +    no    1 0.42   0.0   59.7   8.3e-05  !   *       -      -      -      -      -      - mir-559 microRNA precursor family
570  mir-559                RF03556   HiC_scaffold_1       -         -          cm        1       91  45234137  45233977      -    no    1 0.42   0.0   59.7   8.3e-05  !   *       -      -      -      -      -      - mir-559 microRNA precursor family
571  mir-559                RF03556   HiC_scaffold_1       -         -          cm        1       91 141216024 141215920      -    no    1 0.44   0.0   59.7   8.3e-05  !   *       -      -      -      -      -      - mir-559 microRNA precursor family
572  mir-559                RF03556   HiC_scaffold_1       -         -          cm        1       91  65495323  65495441      +    no    1 0.43   0.0   59.7   8.4e-05  !   *       -      -      -      -      -      - mir-559 microRNA precursor family
573  mir-559                RF03556   HiC_scaffold_1       -         -          cm        1       91  25003886  25004029      +    no    1 0.41   0.0   59.7   8.6e-05  !   *       -      -      -      -      -      - mir-559 microRNA precursor family
574  mir-559                RF03556   HiC_scaffold_1       -         -          cm        1       91  68046660  68046773      +    no    1 0.41   0.0   59.6   8.7e-05  !   *       -      -      -      -      -      - mir-559 microRNA precursor family
575  5S_rRNA                RF00001   HiC_scaffold_1       -         CL00113    cm        1      119 156040301 156040185      -    no    1 0.51   0.0   59.0   8.7e-05  !   *       -      -      -      -      -      - 5S ribosomal RNA
576  MIR946                 RF04015   HiC_scaffold_1       -         -          cm        1      189  58196938  58197104      +    no    1 0.38   0.0   59.2   8.7e-05  !   *       -      -      -      -      -      - MIR946 microRNA precursor family
577  mir-559                RF03556   HiC_scaffold_1       -         -          cm        1       91  35596472  35596311      -    no    1 0.44   0.0   59.6   8.8e-05  !   *       -      -      -      -      -      - mir-559 microRNA precursor family
578  MIR5534                RF03240   HiC_scaffold_1       -         -          cm        1      102  69797349  69797468      +    no    1 0.66   0.0   60.9   8.8e-05  !   *       -      -      -      -      -      - MIR5534 microRNA precursor family
579  mir-30                 RF00131   HiC_scaffold_1       -         -          cm        1       60 123383934 123383990      +    no    1 0.46   0.0   58.0   8.9e-05  !   *       -      -      -      -      -      - mir-30 microRNA precursor
580  mir-3688               RF04161   HiC_scaffold_1       -         -          cm        1       88  85469720  85469822      +    no    1 0.40   0.0   56.7   8.9e-05  !   *       -      -      -      -      -      - mir-3688 microRNA precursor family
581  MIR904                 RF03413   HiC_scaffold_1       -         -          cm        1      141  23383663  23383528      -    no    1 0.43   0.0   57.3     9e-05  !   ^       -      -      -      -      -      - MIR904 microRNA precursor family
582  mir-559                RF03556   HiC_scaffold_1       -         -          cm        1       91  21114748  21114857      +    no    1 0.47   0.0   59.6     9e-05  !   *       -      -      -      -      -      - mir-559 microRNA precursor family
583  mir-559                RF03556   HiC_scaffold_1       -         -          cm        1       91  48951203  48951304      +    no    1 0.40   0.0   59.6   9.1e-05  !   *       -      -      -      -      -      - mir-559 microRNA precursor family
584  mir-559                RF03556   HiC_scaffold_1       -         -          cm        1       91  18811414  18811567      +    no    1 0.45   0.0   59.6   9.1e-05  !   *       -      -      -      -      -      - mir-559 microRNA precursor family
585  MIR1222                RF01927   HiC_scaffold_1       -         -          cm        1      134  62626493  62626373      -    no    1 0.43   0.0   56.2   9.1e-05  !   *       -      -      -      -      -      - microRNA MIR1222
586  MIR6426                RF03872   HiC_scaffold_1       -         -          cm        1       84 114641792 114641709      -    no    1 0.51   0.0   58.9   9.1e-05  !   ^       -      -      -      -      -      - MIR6426 microRNA precursor family
587  mir-559                RF03556   HiC_scaffold_1       -         -          cm        1       91 164571026 164571122      +    no    1 0.39   0.0   59.6   9.2e-05  !   *       -      -      -      -      -      - mir-559 microRNA precursor family
588  tRNA                   RF00005   HiC_scaffold_1       -         CL00001    cm        1       71  24384614  24384542      -    no    1 0.59   0.0   55.6   9.2e-05  !   *       -      -      -      -      -      - tRNA
589  mir-549                RF00965   HiC_scaffold_1       -         -          cm        1       72 139827036 139827111      +    no    1 0.34   0.0   56.4   9.4e-05  !   *       -      -      -      -      -      - microRNA mir-549
590  mir-549                RF00965   HiC_scaffold_1       -         -          cm        1       72 139827111 139827036      -    no    1 0.34   0.0   56.4   9.4e-05  !   *       -      -      -      -      -      - microRNA mir-549
591  mir-8515               RF04011   HiC_scaffold_1       -         -          cm        1       92  26055348  26055456      +    no    1 0.49   0.0   61.6   9.6e-05  !   *       -      -      -      -      -      - mir-8515 microRNA precursor family
592  mir-3688               RF04161   HiC_scaffold_1       -         -          cm        1       88  32550952  32551071      +    no    1 0.41   0.0   56.5   9.7e-05  !   ^       -      -      -      -      -      - mir-3688 microRNA precursor family
593  mir-559                RF03556   HiC_scaffold_1       -         -          cm        1       91  99252029  99252142      +    no    1 0.40   0.0   59.4   9.8e-05  !   *       -      -      -      -      -      - mir-559 microRNA precursor family
594  mir-559                RF03556   HiC_scaffold_1       -         -          cm        1       91  65922547  65922627      +    no    1 0.36   0.0   59.4   9.9e-05  !   *       -      -      -      -      -      - mir-559 microRNA precursor family
595  mir-559                RF03556   HiC_scaffold_1       -         -          cm        1       91  19172863  19172747      -    no    1 0.42   0.0   59.4   9.9e-05  !   *       -      -      -      -      -      - mir-559 microRNA precursor family
596  mir-559                RF03556   HiC_scaffold_1       -         -          cm        1       91  99692184  99692066      -    no    1 0.42   0.0   59.4   9.9e-05  !   *       -      -      -      -      -      - mir-559 microRNA precursor family
597  mir-559                RF03556   HiC_scaffold_1       -         -          cm        1       91  66303930  66303803      -    no    1 0.42   0.0   59.4    0.0001  !   *       -      -      -      -      -      - mir-559 microRNA precursor family
598  mir-559                RF03556   HiC_scaffold_1       -         -          cm        1       91  53659399  53659512      +    no    1 0.39   0.0   59.4    0.0001  !   ^       -      -      -      -      -      - mir-559 microRNA precursor family
599  MIR9672                RF04116   HiC_scaffold_1       -         -          cm        1      120  44269984  44270075      +    no    1 0.64   0.0   60.3    0.0001  !   *       -      -      -      -      -      - MIR9672 microRNA precursor family
600  mir-559                RF03556   HiC_scaffold_1       -         -          cm        1       91  13896031  13896147      +    no    1 0.41   0.0   59.3    0.0001  !   *       -      -      -      -      -      - mir-559 microRNA precursor family
601  mir-559                RF03556   HiC_scaffold_1       -         -          cm        1       91 151401422 151401326      -    no    1 0.40   0.0   59.3    0.0001  !   *       -      -      -      -      -      - mir-559 microRNA precursor family
602  mir-559                RF03556   HiC_scaffold_1       -         -          cm        1       91 164571122 164571026      -    no    1 0.39   0.0   59.3   0.00011  !   *       -      -      -      -      -      - mir-559 microRNA precursor family
603  mir-559                RF03556   HiC_scaffold_1       -         -          cm        1       91    879756    879899      +    no    1 0.42   0.0   59.3   0.00011  !   *       -      -      -      -      -      - mir-559 microRNA precursor family
604  MIR1222                RF01927   HiC_scaffold_1       -         -          cm        1      134 126411824 126411703      -    no    1 0.39   0.0   55.9   0.00011  !   *       -      -      -      -      -      - microRNA MIR1222
605  tRNA                   RF00005   HiC_scaffold_1       -         CL00001    cm        1       71  14384786  14384857      +    no    1 0.51   0.0   55.3   0.00011  !   *       -      -      -      -      -      - tRNA
606  mir-3688               RF04161   HiC_scaffold_1       -         -          cm        1       88  17608491  17608586      +    no    1 0.40   0.0   56.3   0.00011  !   *       -      -      -      -      -      - mir-3688 microRNA precursor family
607  tRNA                   RF00005   HiC_scaffold_1       -         CL00001    cm        1       71  98489031  98489102      +    no    1 0.65   0.0   55.3   0.00011  !   *       -      -      -      -      -      - tRNA
608  MIR1222                RF01927   HiC_scaffold_1       -         -          cm        1      134  23383652  23383537      -    no    1 0.45   0.0   55.8   0.00011  !   =     581  1.000  0.853      "      "      " microRNA MIR1222
609  mir-559                RF03556   HiC_scaffold_1       -         -          cm        1       91 161638058 161637923      -    no    1 0.45   0.0   59.2   0.00011  !   *       -      -      -      -      -      - mir-559 microRNA precursor family
610  mir-559                RF03556   HiC_scaffold_1       -         -          cm        1       91  44406709  44406591      -    no    1 0.42   0.0   59.2   0.00011  !   *       -      -      -      -      -      - mir-559 microRNA precursor family
611  mir-3149               RF04176   HiC_scaffold_1       -         -          cm        1       83  68645446  68645527      +    no    1 0.29   0.2   60.1   0.00011  !   ^       -      -      -      -      -      - mir-3149 microRNA precursor family
612  mir-559                RF03556   HiC_scaffold_1       -         -          cm        1       91  53659512  53659399      -    no    1 0.39   0.0   59.2   0.00012  !   *       -      -      -      -      -      - mir-559 microRNA precursor family
613  MIR6140                RF04228   HiC_scaffold_1       -         -          cm        1      165  74939717  74939817      +    no    1 0.41   0.0   61.7   0.00012  !   *       -      -      -      -      -      - MIR6140 microRNA precursor family
614  5S_rRNA                RF00001   HiC_scaffold_1       -         CL00113    cm        1      119 133752748 133752632      -    no    1 0.52   0.0   58.5   0.00012  !   *       -      -      -      -      -      - 5S ribosomal RNA
615  mir-3688               RF04161   HiC_scaffold_1       -         -          cm        1       88 122939808 122939905      +    no    1 0.37   0.0   56.2   0.00012  !   *       -      -      -      -      -      - mir-3688 microRNA precursor family
616  MIR2863                RF04071   HiC_scaffold_1       -         -          cm        1      113 166808526 166808629      +    no    1 0.48   0.0   56.6   0.00012  !   *       -      -      -      -      -      - MIR2863 microRNA precursor family
617  MIR2863                RF04071   HiC_scaffold_1       -         -          cm        1      113  93806199  93806075      -    no    1 0.38   0.0   56.6   0.00012  !   *       -      -      -      -      -      - MIR2863 microRNA precursor family
618  MIR904                 RF03413   HiC_scaffold_1       -         -          cm        1      141  92518708  92518840      +    no    1 0.44   0.0   56.8   0.00012  !   *       -      -      -      -      -      - MIR904 microRNA precursor family
619  5S_rRNA                RF00001   HiC_scaffold_1       -         CL00113    cm        1      119 122697934 122698060      +    no    1 0.55   0.0   58.4   0.00012  !   *       -      -      -      -      -      - 5S ribosomal RNA
620  mir-559                RF03556   HiC_scaffold_1       -         -          cm        1       91   4517167   4517054      -    no    1 0.46   0.0   59.0   0.00013  !   *       -      -      -      -      -      - mir-559 microRNA precursor family
621  5S_rRNA                RF00001   HiC_scaffold_1       -         CL00113    cm        1      119 115696293 115696181      -    no    1 0.54   0.0   58.4   0.00013  !   *       -      -      -      -      -      - 5S ribosomal RNA
622  mir-9261               RF04230   HiC_scaffold_1       -         -          cm        1       92  31617281  31617187      -    no    1 0.44   0.0   56.6   0.00013  !   =     100  1.000  0.450      "      "      " mir-9261 microRNA precursor family
623  mir-1277               RF04154   HiC_scaffold_1       -         -          cm        1       78  79640567  79640644      +    no    1 0.23   3.3   59.8   0.00013  !   ^       -      -      -      -      -      - mir-1277 microRNA precursor family
624  mir-580                RF01000   HiC_scaffold_1       -         -          cm        1       93  88144943  88144832      -    no    1 0.38   0.0   55.8   0.00013  !   *       -      -      -      -      -      - microRNA mir-580
625  mir-559                RF03556   HiC_scaffold_1       -         -          cm        1       91 135063721 135063890      +    no    1 0.43   0.0   58.9   0.00013  !   *       -      -      -      -      -      - mir-559 microRNA precursor family
626  mir-8515               RF04011   HiC_scaffold_1       -         -          cm        1       92  27454692  27454789      +    no    1 0.49   0.0   61.0   0.00013  !   *       -      -      -      -      -      - mir-8515 microRNA precursor family
627  mir-297                RF04217   HiC_scaffold_1       -         -          cm        1       71 118739322 118739252      -    no    1 0.27   0.1   63.6   0.00013  !   ^       -      -      -      -      -      - mir-297 microRNA precursor family
628  MIR6457                RF04102   HiC_scaffold_1       -         -          cm        1      177  82093105  82092914      -    no    1 0.60   0.0   60.0   0.00013  !   ^       -      -      -      -      -      - MIR6457 microRNA precursor family
629  mir-1905               RF04078   HiC_scaffold_1       -         -          cm        1       73  17596284  17596212      -    no    1 0.63   0.0   59.1   0.00014  !   *       -      -      -      -      -      - mir-1905 microRNA precursor family
630  MIR1222                RF01927   HiC_scaffold_1       -         -          cm        1      134   3805297   3805414      +    no    1 0.43   0.0   55.5   0.00014  !   *       -      -      -      -      -      - microRNA MIR1222
631  tRNA                   RF00005   HiC_scaffold_1       -         CL00001    cm        1       71  24245109  24245038      -    no    1 0.57   0.0   55.0   0.00014  !   *       -      -      -      -      -      - tRNA
632  mir-559                RF03556   HiC_scaffold_1       -         -          cm        1       91   9163731   9163838      +    no    1 0.44   0.0   58.9   0.00014  !   *       -      -      -      -      -      - mir-559 microRNA precursor family
633  mir-559                RF03556   HiC_scaffold_1       -         -          cm        1       91  32709386  32709268      -    no    1 0.44   0.0   58.9   0.00014  !   *       -      -      -      -      -      - mir-559 microRNA precursor family
634  MIR2863                RF04071   HiC_scaffold_1       -         -          cm        1      113  14599920  14600024      +    no    1 0.45   0.0   56.4   0.00014  !   ^       -      -      -      -      -      - MIR2863 microRNA precursor family
635  mir-3149               RF04176   HiC_scaffold_1       -         -          cm        1       83  51260027  51259958      -    no    1 0.37   0.0   59.8   0.00014  !   =     559  1.000  0.778      "      "      " mir-3149 microRNA precursor family
636  mir-559                RF03556   HiC_scaffold_1       -         -          cm        1       91  11865549  11865667      +    no    1 0.46   0.0   58.8   0.00014  !   *       -      -      -      -      -      - mir-559 microRNA precursor family
637  mir-607                RF00974   HiC_scaffold_1       -         -          cm        1       91  11265707  11265786      +    no    1 0.32   0.0   61.3   0.00014  !   ^       -      -      -      -      -      - microRNA mir-607
638  mir-580                RF01000   HiC_scaffold_1       -         -          cm        1       93  38516209  38516055      -    no    1 0.46   0.0   55.7   0.00014  !   *       -      -      -      -      -      - microRNA mir-580
639  MIR1222                RF01927   HiC_scaffold_1       -         -          cm        1      134 121064103 121063984      -    no    1 0.43   0.0   55.5   0.00014  !   ^       -      -      -      -      -      - microRNA MIR1222
640  mir-466                RF04052   HiC_scaffold_1       -         -          cm        1       80   5073979   5073848      -    no    1 0.49   0.0   58.2   0.00014  !   ^       -      -      -      -      -      - mir-466 microRNA precursor family
641  mir-3688               RF04161   HiC_scaffold_1       -         -          cm        1       88 119406818 119406717      -    no    1 0.38   0.0   55.9   0.00014  !   =     340  1.000  0.850      "      "      " mir-3688 microRNA precursor family
642  mir-559                RF03556   HiC_scaffold_1       -         -          cm        1       91   4517054   4517167      +    no    1 0.46   0.0   58.8   0.00015  !   ^       -      -      -      -      -      - mir-559 microRNA precursor family
643  SNORD63                RF00154   HiC_scaffold_1       -         -          cm        1       70 149697509 149697578      +    no    1 0.39   0.0   60.9   0.00015  !   *       -      -      -      -      -      - Small nucleolar RNA SNORD63
644  mir-559                RF03556   HiC_scaffold_1       -         -          cm        1       91 164211154 164211303      +    no    1 0.42   0.0   58.7   0.00015  !   *       -      -      -      -      -      - mir-559 microRNA precursor family
645  MIR1222                RF01927   HiC_scaffold_1       -         -          cm        1      134  77757139  77757257      +    no    1 0.41   0.0   55.3   0.00015  !   *       -      -      -      -      -      - microRNA MIR1222
646  mir-3913               RF03769   HiC_scaffold_1       -         -          cm        1      100  21162105  21162018      -    no    1 0.51   0.0   58.0   0.00015  !   ^       -      -      -      -      -      - mir-3913 microRNA precursor family
647  MIR1122                RF00906   HiC_scaffold_1       -         -          cm        1      135 122017415 122017302      -    no    1 0.39   0.0   58.7   0.00016  !   *       -      -      -      -      -      - microRNA MIR1122
648  5S_rRNA                RF00001   HiC_scaffold_1       -         CL00113    cm        1      119  59630813  59630932      +    no    1 0.54   0.0   58.0   0.00016  !   *       -      -      -      -      -      - 5S ribosomal RNA
649  mir-3937               RF03877   HiC_scaffold_1       -         -          cm        1      102 127586302 127586391      +    no    1 0.73   0.5   57.0   0.00016  !   *       -      -      -      -      -      - mir-3937 microRNA precursor family
650  5S_rRNA                RF00001   HiC_scaffold_1       -         CL00113    cm        1      119  67229287  67229415      +    no    1 0.54   0.0   58.0   0.00016  !   *       -      -      -      -      -      - 5S ribosomal RNA
651  mir-559                RF03556   HiC_scaffold_1       -         -          cm        1       91   5594688   5594811      +    no    1 0.44   0.0   58.6   0.00016  !   *       -      -      -      -      -      - mir-559 microRNA precursor family
652  MIR1222                RF01927   HiC_scaffold_1       -         -          cm        1      134  22452020  22452137      +    no    1 0.42   0.0   55.2   0.00016  !   *       -      -      -      -      -      - microRNA MIR1222
653  tRNA                   RF00005   HiC_scaffold_1       -         CL00001    cm        1       71  20457445  20457517      +    no    1 0.56   0.0   54.7   0.00017  !   *       -      -      -      -      -      - tRNA
654  WsnRNA46               RF02625   HiC_scaffold_1       -         -          cm        1      151  56112535  56112413      -    no    1 0.38   0.0   55.9   0.00017  !   *       -      -      -      -      -      - Wolbachia sRNA 46
655  mir-559                RF03556   HiC_scaffold_1       -         -          cm        1       91  32551080  32550943      -    no    1 0.41   0.0   58.5   0.00017  !   *       -      -      -      -      -      - mir-559 microRNA precursor family
656  mir-559                RF03556   HiC_scaffold_1       -         -          cm        1       91  25004029  25003886      -    no    1 0.41   0.0   58.5   0.00017  !   *       -      -      -      -      -      - mir-559 microRNA precursor family
657  MIR2670                RF04156   HiC_scaffold_1       -         -          cm        1      200  67518706  67518558      -    no    1 0.41   0.0   56.6   0.00017  !   *       -      -      -      -      -      - MIR2670 microRNA precursor family
658  mir-559                RF03556   HiC_scaffold_1       -         -          cm        1       91 108064335 108064244      -    no    1 0.40   0.0   58.5   0.00017  !   *       -      -      -      -      -      - mir-559 microRNA precursor family
659  5S_rRNA                RF00001   HiC_scaffold_1       -         CL00113    cm        1      119 120132276 120132161      -    no    1 0.51   0.0   57.9   0.00017  !   *       -      -      -      -      -      - 5S ribosomal RNA
660  mir-559                RF03556   HiC_scaffold_1       -         -          cm        1       91 140663372 140663213      -    no    1 0.43   0.0   58.5   0.00017  !   ^       -      -      -      -      -      - mir-559 microRNA precursor family
661  mir-4436               RF04132   HiC_scaffold_1       -         -          cm        1       85  13079053  13079118      +    no    1 0.77   0.6   55.1   0.00017  !   *       -      -      -      -      -      - mir-4436 microRNA precursor family
662  mir-3149               RF04176   HiC_scaffold_1       -         -          cm        1       83  50917580  50917499      -    no    1 0.28   0.1   59.4   0.00018  !   =     315  1.000  0.953      "      "      " mir-3149 microRNA precursor family
663  mir-297                RF04217   HiC_scaffold_1       -         -          cm        1       71  90779180  90779109      -    no    1 0.36   0.0   63.1   0.00018  !   ^       -      -      -      -      -      - mir-297 microRNA precursor family
664  mir-4436               RF04132   HiC_scaffold_1       -         -          cm        1       85  13079118  13079053      -    no    1 0.77   0.6   55.1   0.00018  !   *       -      -      -      -      -      - mir-4436 microRNA precursor family
665  mir-559                RF03556   HiC_scaffold_1       -         -          cm        1       91   3744138   3744034      -    no    1 0.39   0.0   58.4   0.00018  !   *       -      -      -      -      -      - mir-559 microRNA precursor family
666  MIR2863                RF04071   HiC_scaffold_1       -         -          cm        1      113  32480999  32481092      +    no    1 0.40   0.0   56.0   0.00018  !   *       -      -      -      -      -      - MIR2863 microRNA precursor family
667  mir-559                RF03556   HiC_scaffold_1       -         -          cm        1       91  32550943  32551080      +    no    1 0.41   0.0   58.4   0.00018  !   =     592  0.870  1.000      "      "      " mir-559 microRNA precursor family
668  MIR2863                RF04071   HiC_scaffold_1       -         -          cm        1      113 162006024 162006148      +    no    1 0.36   0.0   55.9   0.00018  !   ^       -      -      -      -      -      - MIR2863 microRNA precursor family
669  mir-559                RF03556   HiC_scaffold_1       -         -          cm        1       91   4561154   4561047      -    no    1 0.41   0.0   58.4   0.00019  !   *       -      -      -      -      -      - mir-559 microRNA precursor family
670  mir-559                RF03556   HiC_scaffold_1       -         -          cm        1       91 151660137 151660018      -    no    1 0.42   0.0   58.4   0.00019  !   *       -      -      -      -      -      - mir-559 microRNA precursor family
671  mir-559                RF03556   HiC_scaffold_1       -         -          cm        1       91 151660018 151660137      +    no    1 0.42   0.0   58.4   0.00019  !   *       -      -      -      -      -      - mir-559 microRNA precursor family
672  MIR533                 RF03777   HiC_scaffold_1       -         -          cm        1      125  57743664  57743753      +    no    1 0.43   0.0   54.8   0.00019  !   *       -      -      -      -      -      - MIR533 microRNA precursor family
673  MIR1222                RF01927   HiC_scaffold_1       -         -          cm        1      134  76175718  76175842      +    no    1 0.44   0.0   55.0   0.00019  !   *       -      -      -      -      -      - microRNA MIR1222
674  mir-559                RF03556   HiC_scaffold_1       -         -          cm        1       91 100891768 100891661      -    no    1 0.44   0.0   58.3   0.00019  !   *       -      -      -      -      -      - mir-559 microRNA precursor family
675  mir-3688               RF04161   HiC_scaffold_1       -         -          cm        1       88 119406717 119406818      +    no    1 0.38   0.0   55.4   0.00019  !   =     341  1.000  0.850      "      "      " mir-3688 microRNA precursor family
676  5S_rRNA                RF00001   HiC_scaffold_1       -         CL00113    cm        1      119 164303155 164303036      -    no    1 0.55   0.0   57.7    0.0002  !   *       -      -      -      -      -      - 5S ribosomal RNA
677  5S_rRNA                RF00001   HiC_scaffold_1       -         CL00113    cm        1      119  16329179  16329295      +    no    1 0.54   0.0   57.6    0.0002  !   *       -      -      -      -      -      - 5S ribosomal RNA
678  mir-559                RF03556   HiC_scaffold_1       -         -          cm        1       91 168800306 168800413      +    no    1 0.44   0.0   58.3    0.0002  !   *       -      -      -      -      -      - mir-559 microRNA precursor family
679  MIR1222                RF01927   HiC_scaffold_1       -         -          cm        1      134   6319983   6319854      -    no    1 0.43   0.0   54.9    0.0002  !   *       -      -      -      -      -      - microRNA MIR1222
680  5S_rRNA                RF00001   HiC_scaffold_1       -         CL00113    cm        1      119  55080939  55081067      +    no    1 0.51   0.0   57.6    0.0002  !   *       -      -      -      -      -      - 5S ribosomal RNA
681  mir-3688               RF04161   HiC_scaffold_1       -         -          cm        1       88  12751610  12751519      -    no    1 0.37   0.0   55.4    0.0002  !   *       -      -      -      -      -      - mir-3688 microRNA precursor family
682  AEV_CRE                RF02536   HiC_scaffold_1       -         -          cm        1      135  31202778  31202651      -    no    1 0.50   0.0   57.5    0.0002  !   *       -      -      -      -      -      - Avian encephalitis virus (AEV) cis-acting replication element (CRE)
683  mir-4659               RF03912   HiC_scaffold_1       -         -          cm        1       73  99013686  99013586      -    no    1 0.42   0.0   54.9    0.0002  !   ^       -      -      -      -      -      - mir-4659 microRNA precursor family
684  mir-466                RF04052   HiC_scaffold_1       -         -          cm        1       80 116684190 116684117      -    no    1 0.39   0.0   57.6    0.0002  !   ^       -      -      -      -      -      - mir-466 microRNA precursor family
685  mir-4659               RF03912   HiC_scaffold_1       -         -          cm        1       73 141330173 141330250      +    no    1 0.38   0.0   54.9    0.0002  !   ^       -      -      -      -      -      - mir-4659 microRNA precursor family
686  mir-559                RF03556   HiC_scaffold_1       -         -          cm        1       91 157053230 157053363      +    no    1 0.43   0.0   58.2   0.00021  !   *       -      -      -      -      -      - mir-559 microRNA precursor family
687  MIR904                 RF03413   HiC_scaffold_1       -         -          cm        1      141   5417579   5417695      +    no    1 0.49   0.0   56.0   0.00021  !   *       -      -      -      -      -      - MIR904 microRNA precursor family
688  mir-3688               RF04161   HiC_scaffold_1       -         -          cm        1       88   4722143   4722242      +    no    1 0.40   0.0   55.3   0.00021  !   *       -      -      -      -      -      - mir-3688 microRNA precursor family
689  mir-559                RF03556   HiC_scaffold_1       -         -          cm        1       91  86031960  86031850      -    no    1 0.40   0.0   58.2   0.00021  !   *       -      -      -      -      -      - mir-559 microRNA precursor family
690  MIR1222                RF01927   HiC_scaffold_1       -         -          cm        1      134  78380817  78380696      -    no    1 0.43   0.0   54.8   0.00021  !   *       -      -      -      -      -      - microRNA MIR1222
691  mir-559                RF03556   HiC_scaffold_1       -         -          cm        1       91  19354117  19354266      +    no    1 0.43   0.0   58.2   0.00021  !   *       -      -      -      -      -      - mir-559 microRNA precursor family
692  mir-559                RF03556   HiC_scaffold_1       -         -          cm        1       91  38174793  38174702      -    no    1 0.40   0.0   58.1   0.00021  !   *       -      -      -      -      -      - mir-559 microRNA precursor family
693  5S_rRNA                RF00001   HiC_scaffold_1       -         CL00113    cm        1      119  41025627  41025509      -    no    1 0.52   0.0   57.5   0.00022  !   *       -      -      -      -      -      - 5S ribosomal RNA
694  MIR1222                RF01927   HiC_scaffold_1       -         -          cm        1      134    950655    950775      +    no    1 0.38   0.0   54.8   0.00022  !   *       -      -      -      -      -      - microRNA MIR1222
695  MIR1222                RF01927   HiC_scaffold_1       -         -          cm        1      134  37309021  37309155      +    no    1 0.44   0.0   54.8   0.00022  !   *       -      -      -      -      -      - microRNA MIR1222
696  mir-559                RF03556   HiC_scaffold_1       -         -          cm        1       91 160668701 160668592      -    no    1 0.43   0.0   58.1   0.00022  !   *       -      -      -      -      -      - mir-559 microRNA precursor family
697  mir-4524               RF03781   HiC_scaffold_1       -         -          cm        1       84 139989686 139989603      -    no    1 0.54   0.0   53.4   0.00022  !   *       -      -      -      -      -      - mir-4524 microRNA precursor family
698  5S_rRNA                RF00001   HiC_scaffold_1       -         CL00113    cm        1      119 158809395 158809525      +    no    1 0.54   0.0   57.4   0.00022  !   *       -      -      -      -      -      - 5S ribosomal RNA
699  mir-8515               RF04011   HiC_scaffold_1       -         -          cm        1       92  27454789  27454692      -    no    1 0.49   0.0   60.1   0.00023  !   *       -      -      -      -      -      - mir-8515 microRNA precursor family
700  mir-559                RF03556   HiC_scaffold_1       -         -          cm        1       91 160928658 160928769      +    no    1 0.46   0.0   58.0   0.00023  !   *       -      -      -      -      -      - mir-559 microRNA precursor family
701  mir-559                RF03556   HiC_scaffold_1       -         -          cm        1       91  13744750  13744868      +    no    1 0.42   0.0   58.0   0.00023  !   *       -      -      -      -      -      - mir-559 microRNA precursor family
702  mir-559                RF03556   HiC_scaffold_1       -         -          cm        1       91  41016147  41015998      -    no    1 0.43   0.0   58.0   0.00023  !   *       -      -      -      -      -      - mir-559 microRNA precursor family
703  MIR1222                RF01927   HiC_scaffold_1       -         -          cm        1      134 126411698 126411824      +    no    1 0.40   0.0   54.7   0.00023  !   *       -      -      -      -      -      - microRNA MIR1222
704  SSU_rRNA_eukarya       RF01960   HiC_scaffold_1       -         CL00111    cm     1503     1604  18322278  18322390      +    no    1 0.50   0.0   45.4   0.00023  !   *       -      -      -      -      -      - Eukaryotic small subunit ribosomal RNA
705  mir-559                RF03556   HiC_scaffold_1       -         -          cm        1       91   9954240   9954384      +    no    1 0.44   0.0   58.0   0.00024  !   *       -      -      -      -      -      - mir-559 microRNA precursor family
706  5S_rRNA                RF00001   HiC_scaffold_1       -         CL00113    cm        1      119  73681287  73681165      -    no    1 0.55   0.0   57.3   0.00024  !   *       -      -      -      -      -      - 5S ribosomal RNA
707  mir-559                RF03556   HiC_scaffold_1       -         -          cm        1       91 110149847 110149704      -    no    1 0.43   0.0   58.0   0.00024  !   *       -      -      -      -      -      - mir-559 microRNA precursor family
708  mir-559                RF03556   HiC_scaffold_1       -         -          cm        1       91  69028255  69028159      -    no    1 0.37   0.0   58.0   0.00024  !   *       -      -      -      -      -      - mir-559 microRNA precursor family
709  mir-559                RF03556   HiC_scaffold_1       -         -          cm        1       91  34158095  34158214      +    no    1 0.44   0.0   58.0   0.00024  !   *       -      -      -      -      -      - mir-559 microRNA precursor family
710  mir-559                RF03556   HiC_scaffold_1       -         -          cm        1       91 164902208 164902065      -    no    1 0.42   0.0   58.0   0.00024  !   *       -      -      -      -      -      - mir-559 microRNA precursor family
711  tRNA                   RF00005   HiC_scaffold_1       -         CL00001    cm        1       71  25546232  25546161      -    no    1 0.56   0.0   54.1   0.00024  !   *       -      -      -      -      -      - tRNA
712  mir-8515               RF04011   HiC_scaffold_1       -         -          cm        1       92 108822310 108822204      -    no    1 0.47   0.0   60.0   0.00024  !   *       -      -      -      -      -      - mir-8515 microRNA precursor family
713  MIR1222                RF01927   HiC_scaffold_1       -         -          cm        1      134 106139264 106139394      +    no    1 0.39   0.0   54.6   0.00025  !   *       -      -      -      -      -      - microRNA MIR1222
714  5S_rRNA                RF00001   HiC_scaffold_1       -         CL00113    cm       14      109 162257846 162257949      +    no    1 0.57   0.0   57.2   0.00025  !   *       -      -      -      -      -      - 5S ribosomal RNA
715  mir-559                RF03556   HiC_scaffold_1       -         -          cm        1       91  12943310  12943428      +    no    1 0.41   0.0   57.9   0.00025  !   *       -      -      -      -      -      - mir-559 microRNA precursor family
716  MIR8562                RF04128   HiC_scaffold_1       -         -          cm        1      242  49270369  49270165      -    no    1 0.30   9.2   63.8   0.00025  !   =     195  0.976  1.000      "      "      " MIR8562 microRNA precursor family
717  tRNA                   RF00005   HiC_scaffold_1       -         CL00001    cm        1       71  29313226  29313297      +    no    1 0.50   0.0   54.0   0.00025  !   *       -      -      -      -      -      - tRNA
718  MIR4208                RF04174   HiC_scaffold_1       -         -          cm        1      191  65232583  65232401      -    no    1 0.38   0.0   70.9   0.00025  !   ^       -      -      -      -      -      - MIR4208 microRNA precursor family
719  mir-559                RF03556   HiC_scaffold_1       -         -          cm        1       91 108064244 108064335      +    no    1 0.40   0.0   57.9   0.00025  !   *       -      -      -      -      -      - mir-559 microRNA precursor family
720  mir-559                RF03556   HiC_scaffold_1       -         -          cm        1       91 162891052 162891145      +    no    1 0.44   0.0   57.8   0.00026  !   *       -      -      -      -      -      - mir-559 microRNA precursor family
721  MIR1222                RF01927   HiC_scaffold_1       -         -          cm        1      134   3048750   3048638      -    no    1 0.39   0.0   54.5   0.00026  !   *       -      -      -      -      -      - microRNA MIR1222
722  MIR6426                RF03872   HiC_scaffold_1       -         -          cm        1       84  86043935  86044043      +    no    1 0.55   0.0   57.2   0.00026  !   *       -      -      -      -      -      - MIR6426 microRNA precursor family
723  5S_rRNA                RF00001   HiC_scaffold_1       -         CL00113    cm        1      119 156705531 156705405      -    no    1 0.54   0.0   57.2   0.00026  !   *       -      -      -      -      -      - 5S ribosomal RNA
724  mir-1277               RF04154   HiC_scaffold_1       -         -          cm        1       78  79640809  79640886      +    no    1 0.24   2.3   58.6   0.00026  !   ^       -      -      -      -      -      - mir-1277 microRNA precursor family
725  mir-559                RF03556   HiC_scaffold_1       -         -          cm        1       91    867601    867482      -    no    1 0.39   0.0   57.8   0.00026  !   *       -      -      -      -      -      - mir-559 microRNA precursor family
726  mir-297                RF04217   HiC_scaffold_1       -         -          cm        1       71  72449023  72449093      +    no    1 0.24   0.9   62.4   0.00026  !   ^       -      -      -      -      -      - mir-297 microRNA precursor family
727  mir-559                RF03556   HiC_scaffold_1       -         -          cm        1       91  34917409  34917320      -    no    1 0.40   0.0   57.8   0.00027  !   *       -      -      -      -      -      - mir-559 microRNA precursor family
728  mir-559                RF03556   HiC_scaffold_1       -         -          cm        1       91  10187542  10187422      -    no    1 0.41   0.0   57.8   0.00027  !   *       -      -      -      -      -      - mir-559 microRNA precursor family
729  5S_rRNA                RF00001   HiC_scaffold_1       -         CL00113    cm        1      119 160325302 160325428      +    no    1 0.56   0.0   57.1   0.00027  !   *       -      -      -      -      -      - 5S ribosomal RNA
730  MIR4374                RF04114   HiC_scaffold_1       -         -          cm        1      119 109202545 109202423      -    no    1 0.67   0.0   53.9   0.00027  !   *       -      -      -      -      -      - MIR4374 microRNA precursor family
731  MIR2863                RF04071   HiC_scaffold_1       -         -          cm        1      113  74047673  74047562      -    no    1 0.40   0.0   55.3   0.00027  !   *       -      -      -      -      -      - MIR2863 microRNA precursor family
732  mir-559                RF03556   HiC_scaffold_1       -         -          cm        1       91 100408216 100408380      +    no    1 0.44   0.0   57.8   0.00027  !   *       -      -      -      -      -      - mir-559 microRNA precursor family
733  MIR9486                RF04157   HiC_scaffold_1       -         -          cm        1      116  15101067  15100958      -    no    1 0.37   0.0   55.1   0.00027  !   *       -      -      -      -      -      - MIR9486 microRNA precursor family
734  mir-297                RF04217   HiC_scaffold_1       -         -          cm        1       71 131697595 131697525      -    no    1 0.20   5.0   62.3   0.00027  !   *       -      -      -      -      -      - mir-297 microRNA precursor family
735  mir-3688               RF04161   HiC_scaffold_1       -         -          cm        1       88 118727539 118727430      -    no    1 0.41   0.0   54.9   0.00027  !   *       -      -      -      -      -      - mir-3688 microRNA precursor family
736  5S_rRNA                RF00001   HiC_scaffold_1       -         CL00113    cm        1      119  35487680  35487793      +    no    1 0.50   0.0   57.1   0.00028  !   *       -      -      -      -      -      - 5S ribosomal RNA
737  mir-559                RF03556   HiC_scaffold_1       -         -          cm        1       91   5579501   5579626      +    no    1 0.49   0.0   57.7   0.00028  !   *       -      -      -      -      -      - mir-559 microRNA precursor family
738  5S_rRNA                RF00001   HiC_scaffold_1       -         CL00113    cm        1      119 101934569 101934684      +    no    1 0.57   0.0   57.1   0.00028  !   *       -      -      -      -      -      - 5S ribosomal RNA
739  5S_rRNA                RF00001   HiC_scaffold_1       -         CL00113    cm        1      119 111117046 111117163      +    no    1 0.53   0.0   57.0   0.00028  !   *       -      -      -      -      -      - 5S ribosomal RNA
740  tRNA                   RF00005   HiC_scaffold_1       -         CL00001    cm        1       71  26621481  26621552      +    no    1 0.60   0.0   53.9   0.00028  !   *       -      -      -      -      -      - tRNA
741  mir-559                RF03556   HiC_scaffold_1       -         -          cm        1       91 101697238 101697095      -    no    1 0.40   0.0   57.7   0.00028  !   *       -      -      -      -      -      - mir-559 microRNA precursor family
742  5S_rRNA                RF00001   HiC_scaffold_1       -         CL00113    cm        1      119  73826925  73826806      -    no    1 0.52   0.0   57.0   0.00028  !   *       -      -      -      -      -      - 5S ribosomal RNA
743  mir-559                RF03556   HiC_scaffold_1       -         -          cm        1       91  87878189  87878335      +    no    1 0.40   0.0   57.7   0.00028  !   *       -      -      -      -      -      - mir-559 microRNA precursor family
744  mir-559                RF03556   HiC_scaffold_1       -         -          cm        1       91 169522149 169522055      -    no    1 0.42   0.0   57.7   0.00028  !   *       -      -      -      -      -      - mir-559 microRNA precursor family
745  mir-559                RF03556   HiC_scaffold_1       -         -          cm        1       91 126991891 126991746      -    no    1 0.42   0.0   57.6   0.00029  !   *       -      -      -      -      -      - mir-559 microRNA precursor family
746  mir-4524               RF03781   HiC_scaffold_1       -         -          cm        1       84   2691929   2692041      +    no    1 0.39   0.0   53.0   0.00029  !   ^       -      -      -      -      -      - mir-4524 microRNA precursor family
747  MIR529                 RF00908   HiC_scaffold_1       -         -          cm        1      131  16262849  16262702      -    no    1 0.41   0.0   50.9    0.0003  !   *       -      -      -      -      -      - microRNA MIR529
748  5S_rRNA                RF00001   HiC_scaffold_1       -         CL00113    cm        1      119  67426362  67426235      -    no    1 0.49   0.0   56.9    0.0003  !   *       -      -      -      -      -      - 5S ribosomal RNA
749  mir-466                RF04052   HiC_scaffold_1       -         -          cm        1       80 112021337 112021415      +    no    1 0.24   1.1   57.0    0.0003  !   ^       -      -      -      -      -      - mir-466 microRNA precursor family
750  5S_rRNA                RF00001   HiC_scaffold_1       -         CL00113    cm        1      119 161609833 161609714      -    no    1 0.56   0.0   56.9    0.0003  !   *       -      -      -      -      -      - 5S ribosomal RNA
751  mir-1277               RF04154   HiC_scaffold_1       -         -          cm        1       78  79640665  79640742      +    no    1 0.23   3.3   58.3    0.0003  !   =     565  0.885  0.841      "      "      " mir-1277 microRNA precursor family
752  mir-559                RF03556   HiC_scaffold_1       -         -          cm        1       91   6002774   6002892      +    no    1 0.41   0.0   57.6    0.0003  !   *       -      -      -      -      -      - mir-559 microRNA precursor family
753  mir-559                RF03556   HiC_scaffold_1       -         -          cm        1       91 161637923 161638058      +    no    1 0.45   0.0   57.6   0.00031  !   *       -      -      -      -      -      - mir-559 microRNA precursor family
754  mir-1277               RF04154   HiC_scaffold_1       -         -          cm        1       78 149191488 149191567      +    no    1 0.32   0.0   58.3   0.00031  !   =     350  1.000  0.909      "      "      " mir-1277 microRNA precursor family
755  5S_rRNA                RF00001   HiC_scaffold_1       -         CL00113    cm        1      119 161293790 161293917      +    no    1 0.53   0.0   56.9   0.00031  !   *       -      -      -      -      -      - 5S ribosomal RNA
756  5S_rRNA                RF00001   HiC_scaffold_1       -         CL00113    cm        1      119  37462311  37462192      -    no    1 0.55   0.0   56.9   0.00031  !   *       -      -      -      -      -      - 5S ribosomal RNA
757  5S_rRNA                RF00001   HiC_scaffold_1       -         CL00113    cm        1      119  38271204  38271077      -    no    1 0.54   0.0   56.8   0.00032  !   *       -      -      -      -      -      - 5S ribosomal RNA
758  MIR1222                RF01927   HiC_scaffold_1       -         -          cm        1      134 115653142 115653018      -    no    1 0.44   0.0   54.2   0.00032  !   *       -      -      -      -      -      - microRNA MIR1222
759  mir-16                 RF00254   HiC_scaffold_1       -         CL00085    cm        1       81 166353679 166353599      -    no    1 0.43   0.0   49.8   0.00032  !   *       -      -      -      -      -      - mir-16 microRNA precursor family
760  5S_rRNA                RF00001   HiC_scaffold_1       -         CL00113    cm        1      119  29723008  29722894      -    no    1 0.57   0.0   56.8   0.00032  !   *       -      -      -      -      -      - 5S ribosomal RNA
761  mir-559                RF03556   HiC_scaffold_1       -         -          cm        1       91  34158214  34158095      -    no    1 0.44   0.0   57.5   0.00033  !   *       -      -      -      -      -      - mir-559 microRNA precursor family
762  mir-559                RF03556   HiC_scaffold_1       -         -          cm        1       91  18811567  18811414      -    no    1 0.45   0.0   57.5   0.00033  !   *       -      -      -      -      -      - mir-559 microRNA precursor family
763  mir-297                RF04217   HiC_scaffold_1       -         -          cm        1       71  79640300  79640372      +    no    1 0.23   1.7   62.0   0.00033  !   =     564  0.616  0.549      "      "      " mir-297 microRNA precursor family
764  mir-297                RF04217   HiC_scaffold_1       -         -          cm        1       71  79640650  79640722      +    no    1 0.23   1.7   62.0   0.00033  !   =     565  0.973  0.866      "      "      " mir-297 microRNA precursor family
765  mir-559                RF03556   HiC_scaffold_1       -         -          cm        1       91   3083638   3083770      +    no    1 0.41   0.0   57.4   0.00033  !   ^       -      -      -      -      -      - mir-559 microRNA precursor family
766  5S_rRNA                RF00001   HiC_scaffold_1       -         CL00113    cm        1      119 105484324 105484448      +    no    1 0.53   0.0   56.8   0.00033  !   *       -      -      -      -      -      - 5S ribosomal RNA
767  mir-559                RF03556   HiC_scaffold_1       -         -          cm        1       91   6002892   6002774      -    no    1 0.41   0.0   57.4   0.00033  !   *       -      -      -      -      -      - mir-559 microRNA precursor family
768  mir-297                RF04217   HiC_scaffold_1       -         -          cm        1       71 116684195 116684125      -    no    1 0.44   0.0   62.0   0.00033  !   =     684  0.930  0.892      "      "      " mir-297 microRNA precursor family
769  MIR1222                RF01927   HiC_scaffold_1       -         -          cm        1      134  65452097  65451965      -    no    1 0.41   0.0   54.1   0.00034  !   *       -      -      -      -      -      - microRNA MIR1222
770  5S_rRNA                RF00001   HiC_scaffold_1       -         CL00113    cm        1      119  31343272  31343401      +    no    1 0.52   0.0   56.7   0.00034  !   *       -      -      -      -      -      - 5S ribosomal RNA
771  mir-559                RF03556   HiC_scaffold_1       -         -          cm        1       91 140663213 140663372      +    no    1 0.43   0.0   57.4   0.00034  !   ^       -      -      -      -      -      - mir-559 microRNA precursor family
772  mir-559                RF03556   HiC_scaffold_1       -         -          cm        1       91   5450422   5450527      +    no    1 0.42   0.0   57.4   0.00034  !   *       -      -      -      -      -      - mir-559 microRNA precursor family
773  mir-559                RF03556   HiC_scaffold_1       -         -          cm        1       91  18658494  18658407      -    no    1 0.42   0.0   57.3   0.00035  !   =     416  1.000  0.779      "      "      " mir-559 microRNA precursor family
774  mir-559                RF03556   HiC_scaffold_1       -         -          cm        1       91  55096292  55096456      +    no    1 0.42   0.0   57.3   0.00035  !   *       -      -      -      -      -      - mir-559 microRNA precursor family
775  mir-559                RF03556   HiC_scaffold_1       -         -          cm        1       91  55096456  55096292      -    no    1 0.42   0.0   57.3   0.00035  !   *       -      -      -      -      -      - mir-559 microRNA precursor family
776  mir-1641               RF03322   HiC_scaffold_1       -         -          cm        1       85  25554908  25554833      -    no    1 0.49   0.0   53.7   0.00035  !   ^       -      -      -      -      -      - mir-1641 microRNA precursor family
777  MIR1222                RF01927   HiC_scaffold_1       -         -          cm        1      134 162186153 162186283      +    no    1 0.42   0.0   54.0   0.00035  !   *       -      -      -      -      -      - microRNA MIR1222
778  5S_rRNA                RF00001   HiC_scaffold_1       -         CL00113    cm        1      119 165341548 165341416      -    no    1 0.60   0.0   56.7   0.00035  !   *       -      -      -      -      -      - 5S ribosomal RNA
779  MIR6426                RF03872   HiC_scaffold_1       -         -          cm        1       84  55951297  55951405      +    no    1 0.55   0.0   56.7   0.00036  !   *       -      -      -      -      -      - MIR6426 microRNA precursor family
780  mir-559                RF03556   HiC_scaffold_1       -         -          cm        1       91 128314331 128314210      -    no    1 0.39   0.0   57.3   0.00037  !   *       -      -      -      -      -      - mir-559 microRNA precursor family
781  U6                     RF00026   HiC_scaffold_1       -         CL00009    cm        1       66 130536572 130536636      +    no    1 0.37   0.0   49.8   0.00038  !   *       -      -      -      -      -      - U6 spliceosomal RNA
782  5S_rRNA                RF00001   HiC_scaffold_1       -         CL00113    cm        1      119  38996619  38996748      +    no    1 0.54   0.0   56.5   0.00038  !   *       -      -      -      -      -      - 5S ribosomal RNA
783  MIR904                 RF03413   HiC_scaffold_1       -         -          cm        1      141   5800188   5800059      -    no    1 0.47   0.0   55.0   0.00038  !   *       -      -      -      -      -      - MIR904 microRNA precursor family
784  mir-4436               RF04132   HiC_scaffold_1       -         -          cm        1       85  92758507  92758580      +    no    1 0.74   0.3   53.9   0.00038  !   *       -      -      -      -      -      - mir-4436 microRNA precursor family
785  5S_rRNA                RF00001   HiC_scaffold_1       -         CL00113    cm        1      119  19651282  19651402      +    no    1 0.54   0.0   56.5   0.00038  !   *       -      -      -      -      -      - 5S ribosomal RNA
786  mir-559                RF03556   HiC_scaffold_1       -         -          cm        1       91    879899    879756      -    no    1 0.42   0.0   57.2   0.00038  !   *       -      -      -      -      -      - mir-559 microRNA precursor family
787  mir-559                RF03556   HiC_scaffold_1       -         -          cm        1       91 108680099 108680233      +    no    1 0.45   0.0   57.2   0.00039  !   ^       -      -      -      -      -      - mir-559 microRNA precursor family
788  mir-559                RF03556   HiC_scaffold_1       -         -          cm        1       91  10441161  10441043      -    no    1 0.45   0.0   57.2   0.00039  !   *       -      -      -      -      -      - mir-559 microRNA precursor family
789  mir-4662               RF03938   HiC_scaffold_1       -         -          cm        1       67  28218826  28218944      +    no    1 0.45   0.0   54.4   0.00039  !   *       -      -      -      -      -      - mir-4662 microRNA precursor family
790  mir-4662               RF03938   HiC_scaffold_1       -         -          cm        1       67  28218944  28218826      -    no    1 0.45   0.0   54.4   0.00039  !   *       -      -      -      -      -      - mir-4662 microRNA precursor family
791  5S_rRNA                RF00001   HiC_scaffold_1       -         CL00113    cm        1      119  58818546  58818436      -    no    1 0.51   0.0   56.5   0.00039  !   *       -      -      -      -      -      - 5S ribosomal RNA
792  MIR7696                RF03743   HiC_scaffold_1       -         -          cm        1       88 141330251 141330172      -    no    1 0.38   0.0   57.8   0.00039  !   =     498  0.975  1.000      "      "      " MIR7696 microRNA precursor family
793  mir-2797               RF03814   HiC_scaffold_1       -         -          cm        1       77   4879379   4879282      -    no    1 0.44   0.0   57.9    0.0004  !   ^       -      -      -      -      -      - mir-2797 microRNA precursor family
794  mir-883                RF00909   HiC_scaffold_1       -         -          cm        1       77 134770604 134770526      -    no    1 0.39   0.0   54.6    0.0004  !   *       -      -      -      -      -      - microRNA mir-883
795  MIR5284                RF03983   HiC_scaffold_1       -         -          cm        1      111  18994050  18994141      +    no    1 0.46   0.0   54.1   0.00041  !   ^       -      -      -      -      -      - MIR5284 microRNA precursor family
796  mir-559                RF03556   HiC_scaffold_1       -         -          cm        1       91  62017393  62017299      -    no    1 0.37   0.0   57.1   0.00041  !   ^       -      -      -      -      -      - mir-559 microRNA precursor family
797  mir-559                RF03556   HiC_scaffold_1       -         -          cm        1       91 150931443 150931338      -    no    1 0.42   0.0   57.0   0.00042  !   *       -      -      -      -      -      - mir-559 microRNA precursor family
798  mir-3149               RF04176   HiC_scaffold_1       -         -          cm        1       83 125693218 125693136      -    no    1 0.27   0.3   57.9   0.00042  !   ^       -      -      -      -      -      - mir-3149 microRNA precursor family
799  mir-559                RF03556   HiC_scaffold_1       -         -          cm        1       91 164902065 164902208      +    no    1 0.42   0.0   57.0   0.00043  !   *       -      -      -      -      -      - mir-559 microRNA precursor family
800  mir-297                RF04217   HiC_scaffold_1       -         -          cm        1       71  62875717  62875647      -    no    1 0.39   0.0   61.5   0.00043  !   ^       -      -      -      -      -      - mir-297 microRNA precursor family
801  5S_rRNA                RF00001   HiC_scaffold_1       -         CL00113    cm        1      119  61576176  61576299      +    no    1 0.54   0.0   56.3   0.00043  !   *       -      -      -      -      -      - 5S ribosomal RNA
802  mir-559                RF03556   HiC_scaffold_1       -         -          cm        1       91  45243258  45243100      -    no    1 0.45   0.0   57.0   0.00043  !   *       -      -      -      -      -      - mir-559 microRNA precursor family
803  mir-3533               RF03561   HiC_scaffold_1       -         -          cm        1       84  76284831  76284748      -    no    1 0.43   0.0   54.5   0.00043  !   *       -      -      -      -      -      - mir-3533 microRNA precursor family
804  mir-3524               RF03634   HiC_scaffold_1       -         -          cm        1       84   1982081   1982154      +    no    1 0.38   0.0   51.3   0.00043  !   *       -      -      -      -      -      - mir-3524 microRNA precursor family
805  mir-3688               RF04161   HiC_scaffold_1       -         -          cm        1       88   4722242   4722143      -    no    1 0.40   0.0   54.2   0.00044  !   *       -      -      -      -      -      - mir-3688 microRNA precursor family
806  mir-3150               RF03972   HiC_scaffold_1       -         -          cm        1       80 153326233 153326312      +    no    1 0.64   0.0   60.7   0.00044  !   *       -      -      -      -      -      - mir-3150 microRNA precursor family
807  mir-559                RF03556   HiC_scaffold_1       -         -          cm        1       91 152483324 152483427      +    no    1 0.40   0.0   57.0   0.00044  !   *       -      -      -      -      -      - mir-559 microRNA precursor family
808  mir-641                RF03629   HiC_scaffold_1       -         -          cm        1       98  60988912  60989029      +    no    1 0.49   0.0   57.8   0.00044  !   ^       -      -      -      -      -      - mir-641 microRNA precursor family
809  mir-641                RF03629   HiC_scaffold_1       -         -          cm        1       98  60989029  60988912      -    no    1 0.49   0.0   57.8   0.00044  !   ^       -      -      -      -      -      - mir-641 microRNA precursor family
810  tRNA                   RF00005   HiC_scaffold_1       -         CL00001    cm        1       71  42555287  42555216      -    no    1 0.51   0.0   53.2   0.00044  !   *       -      -      -      -      -      - tRNA
811  mir-559                RF03556   HiC_scaffold_1       -         -          cm        1       91  10187422  10187542      +    no    1 0.41   0.0   56.9   0.00045  !   *       -      -      -      -      -      - mir-559 microRNA precursor family
812  MIR7504                RF04134   HiC_scaffold_1       -         -          cm        1      124 106265651 106265767      +    no    1 0.40   0.0   60.6   0.00045  !   ^       -      -      -      -      -      - MIR7504 microRNA precursor family
813  5S_rRNA                RF00001   HiC_scaffold_1       -         CL00113    cm        1      119  22887180  22887305      +    no    1 0.52   0.0   56.2   0.00045  !   *       -      -      -      -      -      - 5S ribosomal RNA
814  MIR841                 RF04139   HiC_scaffold_1       -         -          cm        1      212  91268648  91268504      -    no    1 0.40   0.0   55.8   0.00045  !   *       -      -      -      -      -      - MIR841 microRNA precursor family
815  mir-466                RF04052   HiC_scaffold_1       -         -          cm        1       80 147230491 147230567      +    no    1 0.48   0.0   56.3   0.00045  !   ^       -      -      -      -      -      - mir-466 microRNA precursor family
816  MIR1222                RF01927   HiC_scaffold_1       -         -          cm        1      134  64893914  64893790      -    no    1 0.43   0.0   53.6   0.00046  !   ^       -      -      -      -      -      - microRNA MIR1222
817  MIR1222                RF01927   HiC_scaffold_1       -         -          cm        1      134  33515931  33515812      -    no    1 0.41   0.0   53.6   0.00046  !   *       -      -      -      -      -      - microRNA MIR1222
818  mir-559                RF03556   HiC_scaffold_1       -         -          cm        1       91 141215920 141216024      +    no    1 0.44   0.0   56.9   0.00046  !   *       -      -      -      -      -      - mir-559 microRNA precursor family
819  MIR1222                RF01927   HiC_scaffold_1       -         -          cm        1      134 165862184 165862298      +    no    1 0.40   0.0   53.6   0.00047  !   *       -      -      -      -      -      - microRNA MIR1222
820  mir-297                RF04217   HiC_scaffold_1       -         -          cm        1       71 132152457 132152387      -    no    1 0.30   0.0   61.3   0.00048  !   ^       -      -      -      -      -      - mir-297 microRNA precursor family
821  MIR904                 RF03413   HiC_scaffold_1       -         -          cm        1      141   5680824   5680944      +    no    1 0.47   0.0   54.6   0.00048  !   *       -      -      -      -      -      - MIR904 microRNA precursor family
822  mir-559                RF03556   HiC_scaffold_1       -         -          cm        1       91 164497328 164497476      +    no    1 0.41   0.0   56.8   0.00049  !   *       -      -      -      -      -      - mir-559 microRNA precursor family
823  mir-559                RF03556   HiC_scaffold_1       -         -          cm        1       91  10141662  10141794      +    no    1 0.44   0.0   56.8   0.00049  !   *       -      -      -      -      -      - mir-559 microRNA precursor family
824  twister-P1             RF03160   HiC_scaffold_1       -         CL00120    cm        1       67  36026602  36026540      -    no    1 0.57   0.0   51.1   0.00049  !   *       -      -      -      -      -      - type-P1 twister ribozyme
825  MIR1222                RF01927   HiC_scaffold_1       -         -          cm        1      134 115653019 115653144      +    no    1 0.44   0.0   53.5   0.00049  !   *       -      -      -      -      -      - microRNA MIR1222
826  tRNA                   RF00005   HiC_scaffold_1       -         CL00001    cm        1       71  11409407  11409336      -    no    1 0.61   0.0   53.0   0.00049  !   *       -      -      -      -      -      - tRNA
827  mir-297                RF04217   HiC_scaffold_1       -         -          cm        1       71  70399996  70400066      +    no    1 0.28   0.2   61.2    0.0005  !   ^       -      -      -      -      -      - mir-297 microRNA precursor family
828  twister-P1             RF03160   HiC_scaffold_1       -         CL00120    cm        1       67  36285936  36285874      -    no    1 0.57   0.0   51.1    0.0005  !   *       -      -      -      -      -      - type-P1 twister ribozyme
829  MIR1222                RF01927   HiC_scaffold_1       -         -          cm        1      134 160306990 160306855      -    no    1 0.44   0.0   53.5    0.0005  !   *       -      -      -      -      -      - microRNA MIR1222
830  mir-559                RF03556   HiC_scaffold_1       -         -          cm        1       91  12943428  12943310      -    no    1 0.41   0.0   56.7    0.0005  !   *       -      -      -      -      -      - mir-559 microRNA precursor family
831  MIR946                 RF04015   HiC_scaffold_1       -         -          cm        1      189  58197104  58196933      -    no    1 0.38   0.0   56.2   0.00051  !   *       -      -      -      -      -      - MIR946 microRNA precursor family
832  5S_rRNA                RF00001   HiC_scaffold_1       -         CL00113    cm        1      119  10883754  10883634      -    no    1 0.48   0.0   56.0   0.00051  !   *       -      -      -      -      -      - 5S ribosomal RNA
833  MIR1888                RF03616   HiC_scaffold_1       -         -          cm        1      101 106333454 106333357      -    no    1 0.39   0.0   55.3   0.00052  !   *       -      -      -      -      -      - MIR1888 microRNA precursor family
834  mir-559                RF03556   HiC_scaffold_1       -         -          cm        1       91 132421605 132421755      +    no    1 0.42   0.0   56.7   0.00052  !   *       -      -      -      -      -      - mir-559 microRNA precursor family
835  MIR1222                RF01927   HiC_scaffold_1       -         -          cm        1      134  22531861  22531694      -    no    1 0.45   0.0   53.4   0.00052  !   *       -      -      -      -      -      - microRNA MIR1222
836  mir-4659               RF03912   HiC_scaffold_1       -         -          cm        1       73  65232435  65232551      +    no    1 0.38   0.0   53.5   0.00052  !   *       -      -      -      -      -      - mir-4659 microRNA precursor family
837  mir-4436               RF04132   HiC_scaffold_1       -         -          cm        1       85 116224300 116224373      +    no    1 0.74   0.2   53.4   0.00052  !   *       -      -      -      -      -      - mir-4436 microRNA precursor family
838  AEV_CRE                RF02536   HiC_scaffold_1       -         -          cm        1      135  31202651  31202778      +    no    1 0.50   0.0   55.9   0.00053  !   *       -      -      -      -      -      - Avian encephalitis virus (AEV) cis-acting replication element (CRE)
839  MIR4374                RF04114   HiC_scaffold_1       -         -          cm        1      119 109202422 109202544      +    no    1 0.67   0.0   52.8   0.00054  !   ^       -      -      -      -      -      - MIR4374 microRNA precursor family
840  MIR4387                RF04151   HiC_scaffold_1       -         -          cm        1      109 160560589 160560711      +    no    1 0.54   0.0   55.0   0.00055  !   *       -      -      -      -      -      - MIR4387 microRNA precursor family
841  mir-763                RF03935   HiC_scaffold_1       -         -          cm        1      120  90598124  90598014      -    no    1 0.71   0.6   52.8   0.00055  !   *       -      -      -      -      -      - mir-763 microRNA precursor family
842  MIR9563                RF03940   HiC_scaffold_1       -         -          cm        1      125 117924837 117924680      -    no    1 0.33   0.3   55.8   0.00056  !   *       -      -      -      -      -      - MIR9563 microRNA precursor family
843  mir-559                RF03556   HiC_scaffold_1       -         -          cm        1       91  86276403  86276245      -    no    1 0.43   0.0   56.5   0.00056  !   *       -      -      -      -      -      - mir-559 microRNA precursor family
844  mir-1282               RF03565   HiC_scaffold_1       -         -          cm        1      101 141794628 141794729      +    no    1 0.33   0.0   55.4   0.00056  !   =     125  0.814  1.000      "      "      " mir-1282 microRNA precursor family
845  5S_rRNA                RF00001   HiC_scaffold_1       -         CL00113    cm        1      119   9059625   9059507      -    no    1 0.55   0.0   55.8   0.00057  !   *       -      -      -      -      -      - 5S ribosomal RNA
846  MIR7504                RF04134   HiC_scaffold_1       -         -          cm        1      124 129370380 129370516      +    no    1 0.36   0.0   60.1   0.00059  !   *       -      -      -      -      -      - MIR7504 microRNA precursor family
847  mir-559                RF03556   HiC_scaffold_1       -         -          cm        1       91  60148603  60148695      +    no    1 0.42   0.0   56.5   0.00059  !   *       -      -      -      -      -      - mir-559 microRNA precursor family
848  mir-3688               RF04161   HiC_scaffold_1       -         -          cm        1       88 106669763 106669665      -    no    1 0.33   0.0   53.7   0.00059  !   *       -      -      -      -      -      - mir-3688 microRNA precursor family
849  MIR7696                RF03743   HiC_scaffold_1       -         -          cm        1       88  99013687  99013585      -    no    1 0.41   0.0   57.1   0.00059  !   =     683  0.981  1.000      "      "      " MIR7696 microRNA precursor family
850  mir-3688               RF04161   HiC_scaffold_1       -         -          cm        1       88  50917403  50917486      +    no    1 0.19   9.0   53.7    0.0006  !   ^       -      -      -      -      -      - mir-3688 microRNA precursor family
851  mir-3688               RF04161   HiC_scaffold_1       -         -          cm        1       88  50917486  50917403      -    no    1 0.19   9.0   53.7    0.0006  !   ^       -      -      -      -      -      - mir-3688 microRNA precursor family
852  mir-559                RF03556   HiC_scaffold_1       -         -          cm        1       91 160848364 160848266      -    no    1 0.44   0.0   56.4    0.0006  !   ^       -      -      -      -      -      - mir-559 microRNA precursor family
853  mir-3149               RF04176   HiC_scaffold_1       -         -          cm        1       83  50917503  50917576      +    no    1 0.28   0.0   57.3    0.0006  !   =     201  1.000  0.949      "      "      " mir-3149 microRNA precursor family
854  MIR1222                RF01927   HiC_scaffold_1       -         -          cm        1      134  87007253  87007140      -    no    1 0.43   0.0   53.2    0.0006  !   *       -      -      -      -      -      - microRNA MIR1222
855  mir-559                RF03556   HiC_scaffold_1       -         -          cm        1       91   6147423   6147541      +    no    1 0.46   0.0   56.4   0.00061  !   *       -      -      -      -      -      - mir-559 microRNA precursor family
856  mir-559                RF03556   HiC_scaffold_1       -         -          cm        1       91    995965    995870      -    no    1 0.43   0.0   56.4   0.00061  !   *       -      -      -      -      -      - mir-559 microRNA precursor family
857  mir-8515               RF04011   HiC_scaffold_1       -         -          cm        1       92 109177135 109177026      -    no    1 0.51   0.0   58.4   0.00061  !   *       -      -      -      -      -      - mir-8515 microRNA precursor family
858  mir-559                RF03556   HiC_scaffold_1       -         -          cm        1       91 100891661 100891768      +    no    1 0.44   0.0   56.4   0.00062  !   *       -      -      -      -      -      - mir-559 microRNA precursor family
859  mir-3688               RF04161   HiC_scaffold_1       -         -          cm        1       88  20665331  20665229      -    no    1 0.37   0.0   53.6   0.00062  !   ^       -      -      -      -      -      - mir-3688 microRNA precursor family
860  mir-559                RF03556   HiC_scaffold_1       -         -          cm        1       91  74655938  74656072      +    no    1 0.39   0.0   56.4   0.00062  !   *       -      -      -      -      -      - mir-559 microRNA precursor family
861  5S_rRNA                RF00001   HiC_scaffold_1       -         CL00113    cm        1      119 152515806 152515698      -    no    1 0.52   0.0   55.7   0.00062  !   *       -      -      -      -      -      - 5S ribosomal RNA
862  5S_rRNA                RF00001   HiC_scaffold_1       -         CL00113    cm        1      119 137226069 137226188      +    no    1 0.54   0.0   55.7   0.00063  !   *       -      -      -      -      -      - 5S ribosomal RNA
863  5S_rRNA                RF00001   HiC_scaffold_1       -         CL00113    cm        1      119  42831566  42831689      +    no    1 0.55   0.0   55.7   0.00064  !   *       -      -      -      -      -      - 5S ribosomal RNA
864  mir-559                RF03556   HiC_scaffold_1       -         -          cm        1       91 104368922 104368814      -    no    1 0.43   0.0   56.3   0.00065  !   *       -      -      -      -      -      - mir-559 microRNA precursor family
865  mir-4433               RF04096   HiC_scaffold_1       -         -          cm        1       83   6359442   6359325      -    no    1 0.58   0.0   55.7   0.00065  !   *       -      -      -      -      -      - mir-4433 microRNA precursor family
866  mir-559                RF03556   HiC_scaffold_1       -         -          cm        1       91  43475551  43475448      -    no    1 0.45   0.0   56.3   0.00066  !   =     327  0.827  1.000      "      "      " mir-559 microRNA precursor family
867  mir-559                RF03556   HiC_scaffold_1       -         -          cm        1       91 167050562 167050413      -    no    1 0.41   0.0   56.3   0.00067  !   *       -      -      -      -      -      - mir-559 microRNA precursor family
868  MIR7504                RF04134   HiC_scaffold_1       -         -          cm        1      124 106265767 106265651      -    no    1 0.40   0.0   59.9   0.00067  !   *       -      -      -      -      -      - MIR7504 microRNA precursor family
869  5S_rRNA                RF00001   HiC_scaffold_1       -         CL00113    cm        8      111  73897073  73896957      -    no    1 0.55   0.0   55.6   0.00067  !   *       -      -      -      -      -      - 5S ribosomal RNA
870  mir-3149               RF04176   HiC_scaffold_1       -         -          cm        1       83  70399944  70400033      +    no    1 0.26   1.3   57.1   0.00067  !   =     827  0.422  0.535      "      "      " mir-3149 microRNA precursor family
871  5S_rRNA                RF00001   HiC_scaffold_1       -         CL00113    cm        1      119 156989842 156989726      -    no    1 0.58   0.0   55.6   0.00067  !   *       -      -      -      -      -      - 5S ribosomal RNA
872  5S_rRNA                RF00001   HiC_scaffold_1       -         CL00113    cm        1      119 115757983 115757866      -    no    1 0.52   0.0   55.6   0.00067  !   *       -      -      -      -      -      - 5S ribosomal RNA
873  5S_rRNA                RF00001   HiC_scaffold_1       -         CL00113    cm        1      119  13802565  13802674      +    no    1 0.55   0.0   55.5   0.00068  !   *       -      -      -      -      -      - 5S ribosomal RNA
874  MIR1858                RF04119   HiC_scaffold_1       -         -          cm       40      164 154863091 154862981      -    no    1 0.59   0.0   63.3   0.00069  !   *       -      -      -      -      -      - MIR1858 microRNA precursor family
875  MIR2863                RF04071   HiC_scaffold_1       -         -          cm        1      113  14600024  14599920      -    no    1 0.45   0.0   53.9   0.00069  !   ^       -      -      -      -      -      - MIR2863 microRNA precursor family
876  mir-559                RF03556   HiC_scaffold_1       -         -          cm        1       91  86031850  86031960      +    no    1 0.40   0.0   56.2   0.00069  !   *       -      -      -      -      -      - mir-559 microRNA precursor family
877  mir-559                RF03556   HiC_scaffold_1       -         -          cm        1       91  67413950  67413818      -    no    1 0.44   0.0   56.2   0.00069  !   *       -      -      -      -      -      - mir-559 microRNA precursor family
878  mir-3688               RF04161   HiC_scaffold_1       -         -          cm        1       88  18679122  18679020      -    no    1 0.40   0.0   53.4   0.00071  !   *       -      -      -      -      -      - mir-3688 microRNA precursor family
879  MIR841                 RF04139   HiC_scaffold_1       -         -          cm       23      190 169028655 169028499      -    no    1 0.32   2.7   55.0   0.00071  !   *       -      -      -      -      -      - MIR841 microRNA precursor family
880  mir-559                RF03556   HiC_scaffold_1       -         -          cm        1       91  10848688  10848829      +    no    1 0.42   0.0   56.2   0.00071  !   *       -      -      -      -      -      - mir-559 microRNA precursor family
881  mir-559                RF03556   HiC_scaffold_1       -         -          cm        1       91  95799838  95799725      -    no    1 0.44   0.0   56.2   0.00072  !   *       -      -      -      -      -      - mir-559 microRNA precursor family
882  tRNA                   RF00005   HiC_scaffold_1       -         CL00001    cm        1       71  25994206  25994277      +    no    1 0.54   0.0   52.4   0.00073  !   *       -      -      -      -      -      - tRNA
883  mir-559                RF03556   HiC_scaffold_1       -         -          cm        1       91 160668592 160668701      +    no    1 0.43   0.0   56.1   0.00073  !   *       -      -      -      -      -      - mir-559 microRNA precursor family
884  5S_rRNA                RF00001   HiC_scaffold_1       -         CL00113    cm        1      119  31699687  31699571      -    no    1 0.58   0.0   55.4   0.00073  !   *       -      -      -      -      -      - 5S ribosomal RNA
885  mir-559                RF03556   HiC_scaffold_1       -         -          cm        1       91  40846299  40846439      +    no    1 0.41   0.0   56.1   0.00073  !   *       -      -      -      -      -      - mir-559 microRNA precursor family
886  mir-559                RF03556   HiC_scaffold_1       -         -          cm        1       91 132584429 132584322      -    no    1 0.41   0.0   56.1   0.00074  !   *       -      -      -      -      -      - mir-559 microRNA precursor family
887  5S_rRNA                RF00001   HiC_scaffold_1       -         CL00113    cm        1      119   9996176   9996300      +    no    1 0.58   0.0   55.4   0.00074  !   *       -      -      -      -      -      - 5S ribosomal RNA
888  5S_rRNA                RF00001   HiC_scaffold_1       -         CL00113    cm        1      119 153905767 153905637      -    no    1 0.53   0.0   55.4   0.00074  !   *       -      -      -      -      -      - 5S ribosomal RNA
889  MIR847                 RF04173   HiC_scaffold_1       -         -          cm        1      163 107805261 107805387      +    no    1 0.31   0.7   53.7   0.00074  !   *       -      -      -      -      -      - MIR847 microRNA precursor family
890  MIR2863                RF04071   HiC_scaffold_1       -         -          cm        1      113  74047562  74047673      +    no    1 0.40   0.0   53.7   0.00075  !   *       -      -      -      -      -      - MIR2863 microRNA precursor family
891  mir-4436               RF04132   HiC_scaffold_1       -         -          cm        1       85  37890674  37890747      +    no    1 0.77   1.6   52.8   0.00075  !   *       -      -      -      -      -      - mir-4436 microRNA precursor family
892  mir-559                RF03556   HiC_scaffold_1       -         -          cm        1       91  21877705  21877834      +    no    1 0.45   0.0   56.1   0.00075  !   *       -      -      -      -      -      - mir-559 microRNA precursor family
893  MIR4208                RF04174   HiC_scaffold_1       -         -          cm        1      191 157842758 157842593      -    no    1 0.30   4.8   68.6   0.00076  !   *       -      -      -      -      -      - MIR4208 microRNA precursor family
894  mir-9261               RF04230   HiC_scaffold_1       -         -          cm        1       92  70935991  70935904      -    no    1 0.31   0.0   53.8   0.00076  !   ^       -      -      -      -      -      - mir-9261 microRNA precursor family
895  mir-559                RF03556   HiC_scaffold_1       -         -          cm        1       91  16033216  16033342      +    no    1 0.41   0.0   56.0   0.00077  !   *       -      -      -      -      -      - mir-559 microRNA precursor family
896  mir-559                RF03556   HiC_scaffold_1       -         -          cm        1       91  16706041  16705915      -    no    1 0.41   0.0   56.0   0.00077  !   *       -      -      -      -      -      - mir-559 microRNA precursor family
897  mir-559                RF03556   HiC_scaffold_1       -         -          cm        1       91  67413818  67413950      +    no    1 0.44   0.0   56.0   0.00077  !   *       -      -      -      -      -      - mir-559 microRNA precursor family
898  MIR1507                RF04164   HiC_scaffold_1       -         -          cm        1      107  66133306  66133409      +    no    1 0.51   0.0   48.7   0.00077  !   ^       -      -      -      -      -      - MIR1507 microRNA precursor family
899  mir-194                RF00257   HiC_scaffold_1       -         -          cm        1       85  53980308  53980392      +    no    1 0.47   0.0   50.1    0.0008  !   *       -      -      -      -      -      - mir-194 microRNA precursor family
900  mir-3149               RF04176   HiC_scaffold_1       -         -          cm        1       83  70400033  70399944      -    no    1 0.26   1.3   56.8    0.0008  !   ^       -      -      -      -      -      - mir-3149 microRNA precursor family
901  5S_rRNA                RF00001   HiC_scaffold_1       -         CL00113    cm        1      119  17406084  17405962      -    no    1 0.52   0.0   55.3    0.0008  !   *       -      -      -      -      -      - 5S ribosomal RNA
902  mir-3688               RF04161   HiC_scaffold_1       -         -          cm        1       88   9780162   9780075      -    no    1 0.43   0.0   53.2   0.00081  !   *       -      -      -      -      -      - mir-3688 microRNA precursor family
903  mir-559                RF03556   HiC_scaffold_1       -         -          cm        1       91    995870    995965      +    no    1 0.43   0.0   55.9   0.00081  !   *       -      -      -      -      -      - mir-559 microRNA precursor family
904  tRNA                   RF00005   HiC_scaffold_1       -         CL00001    cm        1       71  40692078  40692149      +    no    1 0.57   0.0   52.2   0.00082  !   *       -      -      -      -      -      - tRNA
905  MIR1222                RF01927   HiC_scaffold_1       -         -          cm        1      134 102246624 102246761      +    no    1 0.45   0.0   52.7   0.00084  !   *       -      -      -      -      -      - microRNA MIR1222
906  mir-2041               RF03760   HiC_scaffold_1       -         -          cm        1       68 166291676 166291742      +    no    1 0.43   0.0   56.3   0.00084  !   *       -      -      -      -      -      - mir-2041 microRNA precursor family
907  5S_rRNA                RF00001   HiC_scaffold_1       -         CL00113    cm        1      119   1472617   1472496      -    no    1 0.58   0.0   55.2   0.00086  !   *       -      -      -      -      -      - 5S ribosomal RNA
908  MIR904                 RF03413   HiC_scaffold_1       -         -          cm        1      141   5012541   5012673      +    no    1 0.44   0.0   53.7   0.00087  !   *       -      -      -      -      -      - MIR904 microRNA precursor family
909  5S_rRNA                RF00001   HiC_scaffold_1       -         CL00113    cm        1      119 158697173 158697299      +    no    1 0.52   0.0   55.1   0.00087  !   *       -      -      -      -      -      - 5S ribosomal RNA
910  mir-559                RF03556   HiC_scaffold_1       -         -          cm        1       91 167495329 167495447      +    no    1 0.44   0.0   55.8   0.00087  !   *       -      -      -      -      -      - mir-559 microRNA precursor family
911  mir-559                RF03556   HiC_scaffold_1       -         -          cm        1       91  45243100  45243258      +    no    1 0.45   0.0   55.8   0.00087  !   *       -      -      -      -      -      - mir-559 microRNA precursor family
912  5S_rRNA                RF00001   HiC_scaffold_1       -         CL00113    cm        1      119 148847754 148847638      -    no    1 0.52   0.0   55.1   0.00087  !   *       -      -      -      -      -      - 5S ribosomal RNA
913  mir-217                RF00673   HiC_scaffold_1       -         -          cm        1       93  34390515  34390423      -    no    1 0.39   0.0   59.0   0.00089  !   *       -      -      -      -      -      - microRNA mir-217
914  mir-358                RF00790   HiC_scaffold_1       -         -          cm        1      111   3543301   3543188      -    no    1 0.41   0.0   50.2   0.00089  !   *       -      -      -      -      -      - mir-358 microRNA precursor family
915  5S_rRNA                RF00001   HiC_scaffold_1       -         CL00113    cm        1      119  13170179  13170066      -    no    1 0.54   0.0   55.1   0.00089  !   *       -      -      -      -      -      - 5S ribosomal RNA
916  5S_rRNA                RF00001   HiC_scaffold_1       -         CL00113    cm        1      119  86235041  86235164      +    no    1 0.50   0.0   55.1    0.0009  !   *       -      -      -      -      -      - 5S ribosomal RNA
917  mir-4659               RF03912   HiC_scaffold_1       -         -          cm        1       73  99013586  99013686      +    no    1 0.42   0.0   52.6   0.00091  !   ^       -      -      -      -      -      - mir-4659 microRNA precursor family
918  mir-3149               RF04176   HiC_scaffold_1       -         -          cm        1       83  79640508  79640589      +    no    1 0.26   2.8   56.6   0.00093  !   =     623  0.280  0.295      "      "      " mir-3149 microRNA precursor family
919  tRNA                   RF00005   HiC_scaffold_1       -         CL00001    cm        1       71  11877922  11877993      +    no    1 0.53   0.0   52.0   0.00093  !   *       -      -      -      -      -      - tRNA
920  mir-559                RF03556   HiC_scaffold_1       -         -          cm        1       91  62732929  62733032      +    no    1 0.41   0.0   55.7   0.00093  !   *       -      -      -      -      -      - mir-559 microRNA precursor family
921  mir-559                RF03556   HiC_scaffold_1       -         -          cm        1       91 159306448 159306343      -    no    1 0.42   0.0   55.7   0.00094  !   *       -      -      -      -      -      - mir-559 microRNA precursor family
922  mir-1597               RF03932   HiC_scaffold_1       -         -          cm        1       73  52234706  52234774      +    no    1 0.46   0.0   54.6   0.00095  !   *       -      -      -      -      -      - mir-1597 microRNA precursor family
923  SNORA58                RF00418   HiC_scaffold_1       -         CL00036    cm        1      136   9721709   9721849      +    no    1 0.50   0.0   57.7   0.00095  !   *       -      -      -      -      -      - Small nucleolar RNA SNORA58
924  mir-559                RF03556   HiC_scaffold_1       -         -          cm        1       91  36672278  36672178      -    no    1 0.41   0.0   55.7   0.00095  !   *       -      -      -      -      -      - mir-559 microRNA precursor family
925  5S_rRNA                RF00001   HiC_scaffold_1       -         CL00113    cm        1      119  25035440  25035319      -    no    1 0.57   0.0   55.0   0.00096  !   *       -      -      -      -      -      - 5S ribosomal RNA
926  5S_rRNA                RF00001   HiC_scaffold_1       -         CL00113    cm        1      119 144972459 144972580      +    no    1 0.55   0.0   55.0   0.00096  !   *       -      -      -      -      -      - 5S ribosomal RNA
927  mir-3149               RF04176   HiC_scaffold_1       -         -          cm        1       83 145556166 145556085      -    no    1 0.18  10.0   56.5   0.00096  !   *       -      -      -      -      -      - mir-3149 microRNA precursor family
928  MIR1222                RF01927   HiC_scaffold_1       -         -          cm        1      134 167248200 167248309      +    no    1 0.45   0.0   52.4   0.00097  !   *       -      -      -      -      -      - microRNA MIR1222
929  5S_rRNA                RF00001   HiC_scaffold_1       -         CL00113    cm        1      119  43152792  43152906      +    no    1 0.52   0.0   55.0   0.00097  !   *       -      -      -      -      -      - 5S ribosomal RNA
930  tRNA                   RF00005   HiC_scaffold_1       -         CL00001    cm        1       71  97623651  97623722      +    no    1 0.57   0.0   51.9   0.00098  !   *       -      -      -      -      -      - tRNA
931  5S_rRNA                RF00001   HiC_scaffold_1       -         CL00113    cm        1      119 110570092 110569961      -    no    1 0.54   0.0   54.9   0.00098  !   *       -      -      -      -      -      - 5S ribosomal RNA
932  AEV_CRE                RF02536   HiC_scaffold_1       -         -          cm        1      135 115014112 115013971      -    no    1 0.50   0.0   54.8   0.00099  !   *       -      -      -      -      -      - Avian encephalitis virus (AEV) cis-acting replication element (CRE)
933  MIR847                 RF04173   HiC_scaffold_1       -         -          cm        1      163 107805387 107805261      -    no    1 0.31   0.7   53.2     0.001  !   =     231  1.000  0.969      "      "      " MIR847 microRNA precursor family
934  mir-1277               RF04154   HiC_scaffold_1       -         -          cm        1       78 149191565 149191486      -    no    1 0.32   0.0   56.4     0.001  !   =     358  1.000  0.909      "      "      " mir-1277 microRNA precursor family
935  mir-3927               RF04068   HiC_scaffold_1       -         -          cm        1       85 111202605 111202687      +    no    1 0.40   0.0   59.1     0.001  !   *       -      -      -      -      -      - mir-3927 microRNA precursor family
936  mir-4803               RF03174   HiC_scaffold_1       -         -          cm        1       74  26954088  26954155      +    no    1 0.32   0.0   56.5     0.001  !   *       -      -      -      -      -      - mir-4803 microRNA precursor family
937  mir-4803               RF03174   HiC_scaffold_1       -         -          cm        1       74  26954155  26954088      -    no    1 0.32   0.0   56.5     0.001  !   *       -      -      -      -      -      - mir-4803 microRNA precursor family
938  5S_rRNA                RF00001   HiC_scaffold_1       -         CL00113    cm        1      119  10801335  10801211      -    no    1 0.59   0.0   54.9     0.001  !   *       -      -      -      -      -      - 5S ribosomal RNA
939  5S_rRNA                RF00001   HiC_scaffold_1       -         CL00113    cm        1      119 152542929 152542816      -    no    1 0.54   0.0   54.9     0.001  !   *       -      -      -      -      -      - 5S ribosomal RNA
940  mir-559                RF03556   HiC_scaffold_1       -         -          cm        1       91  50050201  50050312      +    no    1 0.46   0.0   55.6     0.001  !   *       -      -      -      -      -      - mir-559 microRNA precursor family
941  MIR6426                RF03872   HiC_scaffold_1       -         -          cm        1       84 114641708 114641793      +    no    1 0.52   0.0   54.9     0.001  !   ^       -      -      -      -      -      - MIR6426 microRNA precursor family
942  U6                     RF00026   HiC_scaffold_1       -         CL00009    cm        1       55 169145609 169145666      +    no    1 0.41   0.0   48.3     0.001  !   *       -      -      -      -      -      - U6 spliceosomal RNA
943  mir-559                RF03556   HiC_scaffold_1       -         -          cm        1       91   5579626   5579501      -    no    1 0.49   0.0   55.5     0.001  !   *       -      -      -      -      -      - mir-559 microRNA precursor family
944  MIR1222                RF01927   HiC_scaffold_1       -         -          cm        1      134 165925436 165925284      -    no    1 0.44   0.0   52.3     0.001  !   *       -      -      -      -      -      - microRNA MIR1222
945  5S_rRNA                RF00001   HiC_scaffold_1       -         CL00113    cm        1      119   5415947   5416068      +    no    1 0.60   0.0   54.8     0.001  !   *       -      -      -      -      -      - 5S ribosomal RNA
946  mir-559                RF03556   HiC_scaffold_1       -         -          cm        1       91  52752171  52752291      +    no    1 0.46   0.0   55.5    0.0011  !   *       -      -      -      -      -      - mir-559 microRNA precursor family
947  MIR9486                RF04157   HiC_scaffold_1       -         -          cm        1      116  30856282  30856387      +    no    1 0.41   0.0   52.9    0.0011  !   *       -      -      -      -      -      - MIR9486 microRNA precursor family
948  mir-559                RF03556   HiC_scaffold_1       -         -          cm        1       91 100408380 100408216      -    no    1 0.44   0.0   55.5    0.0011  !   *       -      -      -      -      -      - mir-559 microRNA precursor family
949  mir-297                RF04217   HiC_scaffold_1       -         -          cm        1       71  30019333  30019262      -    no    1 0.25   3.3   59.8    0.0011  !   *       -      -      -      -      -      - mir-297 microRNA precursor family
950  5S_rRNA                RF00001   HiC_scaffold_1       -         CL00113    cm        1      119 145253876 145253748      -    no    1 0.53   0.0   54.8    0.0011  !   *       -      -      -      -      -      - 5S ribosomal RNA
951  MIR1888                RF03616   HiC_scaffold_1       -         -          cm        1      101 106333350 106333460      +    no    1 0.36   0.0   54.1    0.0011  !   *       -      -      -      -      -      - MIR1888 microRNA precursor family
952  MIR6224                RF04147   HiC_scaffold_1       -         -          cm        1      176 135951961 135951867      -    no    1 0.39   0.0   57.2    0.0011  !   ^       -      -      -      -      -      - MIR6224 microRNA precursor family
953  MIR5304                RF03788   HiC_scaffold_1       -         -          cm        1       80 108566447 108566370      -    no    1 0.45   0.0   50.0    0.0011  !   *       -      -      -      -      -      - MIR5304 microRNA precursor family
954  mir-559                RF03556   HiC_scaffold_1       -         -          cm        1       91 129028051 129027919      -    no    1 0.45   0.0   55.4    0.0011  !   *       -      -      -      -      -      - mir-559 microRNA precursor family
955  5S_rRNA                RF00001   HiC_scaffold_1       -         CL00113    cm        1      119  32516373  32516248      -    no    1 0.55   0.0   54.7    0.0011  !   *       -      -      -      -      -      - 5S ribosomal RNA
956  mir-559                RF03556   HiC_scaffold_1       -         -          cm        1       91  22107227  22107071      -    no    1 0.41   0.0   55.4    0.0011  !   *       -      -      -      -      -      - mir-559 microRNA precursor family
957  5S_rRNA                RF00001   HiC_scaffold_1       -         CL00113    cm        1      119  90169394  90169276      -    no    1 0.55   0.0   54.7    0.0011  !   *       -      -      -      -      -      - 5S ribosomal RNA
958  MIR2630                RF04097   HiC_scaffold_1       -         -          cm        1      229 121400972 121400833      -    no    1 0.38   0.0   56.4    0.0011  !   *       -      -      -      -      -      - MIR2630 microRNA precursor family
959  mir-2513               RF04108   HiC_scaffold_1       -         -          cm        1      120  43548992  43549118      +    no    1 0.29   1.3   55.8    0.0011  !   =      97  1.000  0.809      "      "      " mir-2513 microRNA precursor family
960  mir-358                RF00790   HiC_scaffold_1       -         -          cm        1      111   3543196   3543303      +    no    1 0.43   0.0   49.8    0.0011  !   *       -      -      -      -      -      - mir-358 microRNA precursor family
961  mir-2041               RF03760   HiC_scaffold_1       -         -          cm        1       68 166291742 166291676      -    no    1 0.43   0.0   55.8    0.0012  !   *       -      -      -      -      -      - mir-2041 microRNA precursor family
962  5S_rRNA                RF00001   HiC_scaffold_1       -         CL00113    cm        1      119  80913330  80913206      -    no    1 0.54   0.0   54.6    0.0012  !   *       -      -      -      -      -      - 5S ribosomal RNA
963  mir-9424               RF03686   HiC_scaffold_1       -         -          cm        1       68  89434712  89434819      +    no    1 0.39   0.0   51.1    0.0012  !   *       -      -      -      -      -      - mir-9424 microRNA precursor family
964  mir-9424               RF03686   HiC_scaffold_1       -         -          cm        1       68  89434819  89434712      -    no    1 0.39   0.0   51.1    0.0012  !   *       -      -      -      -      -      - mir-9424 microRNA precursor family
965  mir-1277               RF04154   HiC_scaffold_1       -         -          cm        1       78  67013124  67013201      +    no    1 0.27   0.5   56.1    0.0012  !   ^       -      -      -      -      -      - mir-1277 microRNA precursor family
966  5S_rRNA                RF00001   HiC_scaffold_1       -         CL00113    cm        1      119  83955307  83955416      +    no    1 0.55   0.0   54.6    0.0012  !   *       -      -      -      -      -      - 5S ribosomal RNA
967  5S_rRNA                RF00001   HiC_scaffold_1       -         CL00113    cm        1      119 106808436 106808327      -    no    1 0.52   0.0   54.6    0.0012  !   *       -      -      -      -      -      - 5S ribosomal RNA
968  mir-559                RF03556   HiC_scaffold_1       -         -          cm        1       91 107555207 107555080      -    no    1 0.45   0.0   55.3    0.0012  !   *       -      -      -      -      -      - mir-559 microRNA precursor family
969  5S_rRNA                RF00001   HiC_scaffold_1       -         CL00113    cm        1      119  63020764  63020880      +    no    1 0.55   0.0   54.6    0.0012  !   *       -      -      -      -      -      - 5S ribosomal RNA
970  5S_rRNA                RF00001   HiC_scaffold_1       -         CL00113    cm        1      119 123919524 123919649      +    no    1 0.56   0.0   54.6    0.0012  !   *       -      -      -      -      -      - 5S ribosomal RNA
971  tRNA                   RF00005   HiC_scaffold_1       -         CL00001    cm        1       71 156822299 156822228      -    no    1 0.54   0.0   51.6    0.0012  !   *       -      -      -      -      -      - tRNA
972  MIR2863                RF04071   HiC_scaffold_1       -         -          cm        1      113  23734663  23734556      -    no    1 0.38   0.0   52.9    0.0012  !   *       -      -      -      -      -      - MIR2863 microRNA precursor family
973  5S_rRNA                RF00001   HiC_scaffold_1       -         CL00113    cm        1      119 108098194 108098064      -    no    1 0.51   0.0   54.5    0.0013  !   *       -      -      -      -      -      - 5S ribosomal RNA
974  mir-1282               RF03565   HiC_scaffold_1       -         -          cm        1      101 141794730 141794629      -    no    1 0.33   0.0   54.1    0.0013  !   =     119  0.814  1.000      "      "      " mir-1282 microRNA precursor family
975  MIR8675                RF04172   HiC_scaffold_1       -         -          cm        1       95 131674723 131674632      -    no    1 0.29   0.1   54.1    0.0013  !   *       -      -      -      -      -      - MIR8675 microRNA precursor family
976  mir-559                RF03556   HiC_scaffold_1       -         -          cm        1       91  21877834  21877705      -    no    1 0.45   0.0   55.2    0.0013  !   *       -      -      -      -      -      - mir-559 microRNA precursor family
977  mir-641                RF03629   HiC_scaffold_1       -         -          cm        1       98 115013988 115014095      +    no    1 0.47   0.0   56.0    0.0013  !   *       -      -      -      -      -      - mir-641 microRNA precursor family
978  MIR1222                RF01927   HiC_scaffold_1       -         -          cm        1      134 162395895 162395749      -    no    1 0.41   0.0   52.0    0.0013  !   *       -      -      -      -      -      - microRNA MIR1222
979  5S_rRNA                RF00001   HiC_scaffold_1       -         CL00113    cm        1      119 110634984 110634865      -    no    1 0.52   0.0   54.5    0.0013  !   *       -      -      -      -      -      - 5S ribosomal RNA
980  MIR6426                RF03872   HiC_scaffold_1       -         -          cm        1       84  86044046  86043932      -    no    1 0.53   0.0   54.5    0.0013  !   *       -      -      -      -      -      - MIR6426 microRNA precursor family
981  mir-580                RF01000   HiC_scaffold_1       -         -          cm        1       93 158704168 158704011      -    no    1 0.46   0.0   52.2    0.0013  !   *       -      -      -      -      -      - microRNA mir-580
982  5S_rRNA                RF00001   HiC_scaffold_1       -         CL00113    cm        1      119  40031320  40031218      -    no    1 0.55   0.0   54.4    0.0013  !   *       -      -      -      -      -      - 5S ribosomal RNA
983  MIR2863                RF04071   HiC_scaffold_1       -         -          cm        1      113  18658400  18658501      +    no    1 0.41   0.0   52.8    0.0013  !   *       -      -      -      -      -      - MIR2863 microRNA precursor family
984  mir-885                RF01015   HiC_scaffold_1       -         -          cm        1       74 165983572 165983477      -    no    1 0.50   0.0   51.4    0.0014  !   *       -      -      -      -      -      - microRNA mir-885
985  mir-466                RF04052   HiC_scaffold_1       -         -          cm        1       80  20313311  20313386      +    no    1 0.32   0.0   54.5    0.0014  !   =     217  0.934  1.000      "      "      " mir-466 microRNA precursor family
986  mir-559                RF03556   HiC_scaffold_1       -         -          cm        1       91   1360961   1360845      -    no    1 0.38   0.0   55.1    0.0014  !   *       -      -      -      -      -      - mir-559 microRNA precursor family
987  5S_rRNA                RF00001   HiC_scaffold_1       -         CL00113    cm        1      119  15399756  15399642      -    no    1 0.57   0.0   54.4    0.0014  !   *       -      -      -      -      -      - 5S ribosomal RNA
988  mir-3160               RF03888   HiC_scaffold_1       -         -          cm        1       83  16949840  16949917      +    no    1 0.72   0.1   62.7    0.0014  !   *       -      -      -      -      -      - mir-3160 microRNA precursor family
989  mir-559                RF03556   HiC_scaffold_1       -         -          cm        1       91 147511871 147512016      +    no    1 0.39   0.0   55.0    0.0014  !   *       -      -      -      -      -      - mir-559 microRNA precursor family
990  mir-559                RF03556   HiC_scaffold_1       -         -          cm        1       91  19948393  19948272      -    no    1 0.44   0.0   55.0    0.0014  !   *       -      -      -      -      -      - mir-559 microRNA precursor family
991  5S_rRNA                RF00001   HiC_scaffold_1       -         CL00113    cm        1      119  66409730  66409850      +    no    1 0.57   0.0   54.3    0.0014  !   *       -      -      -      -      -      - 5S ribosomal RNA
992  mir-9080               RF03645   HiC_scaffold_1       -         -          cm        1      107  95580752  95580863      +    no    1 0.32   0.0   50.2    0.0014  !   *       -      -      -      -      -      - mir-9080 microRNA precursor family
993  MIR1222                RF01927   HiC_scaffold_1       -         -          cm        1      134 127659567 127659703      +    no    1 0.42   0.0   51.8    0.0014  !   *       -      -      -      -      -      - microRNA MIR1222
994  5S_rRNA                RF00001   HiC_scaffold_1       -         CL00113    cm        1      119  20028609  20028718      +    no    1 0.50   0.0   54.3    0.0014  !   *       -      -      -      -      -      - 5S ribosomal RNA
995  5S_rRNA                RF00001   HiC_scaffold_1       -         CL00113    cm        1      119  37379606  37379490      -    no    1 0.56   0.0   54.3    0.0014  !   *       -      -      -      -      -      - 5S ribosomal RNA
996  mir-3151               RF03349   HiC_scaffold_1       -         -          cm        1       85 154159501 154159417      -    no    1 0.53   0.0   61.6    0.0015  !   *       -      -      -      -      -      - mir-3151 microRNA precursor family
997  MIR8562                RF04128   HiC_scaffold_1       -         -          cm        1      242 100708519 100708306      -    no    1 0.41   0.0   60.3    0.0015  !   *       -      -      -      -      -      - MIR8562 microRNA precursor family
998  mir-3150               RF03972   HiC_scaffold_1       -         -          cm        1       80 153326312 153326233      -    no    1 0.64   0.0   58.5    0.0015  !   *       -      -      -      -      -      - mir-3150 microRNA precursor family
999  5S_rRNA                RF00001   HiC_scaffold_1       -         CL00113    cm        1      119  84266957  84266838      -    no    1 0.53   0.0   54.2    0.0015  !   *       -      -      -      -      -      - 5S ribosomal RNA
1000 MIR5304                RF03788   HiC_scaffold_1       -         -          cm        1       80 108566372 108566449      +    no    1 0.45   0.0   49.5    0.0015  !   *       -      -      -      -      -      - MIR5304 microRNA precursor family
1001 5S_rRNA                RF00001   HiC_scaffold_1       -         CL00113    cm        1      119 128427252 128427139      -    no    1 0.52   0.0   54.2    0.0015  !   *       -      -      -      -      -      - 5S ribosomal RNA
1002 5S_rRNA                RF00001   HiC_scaffold_1       -         CL00113    cm        1      119  54037107  54036979      -    no    1 0.54   0.0   54.2    0.0016  !   *       -      -      -      -      -      - 5S ribosomal RNA
1003 mir-2041               RF03760   HiC_scaffold_1       -         -          cm        1       68 151004930 151004854      -    no    1 0.31   0.0   55.3    0.0016  !   *       -      -      -      -      -      - mir-2041 microRNA precursor family
1004 mir-2041               RF03760   HiC_scaffold_1       -         -          cm        1       68 151004854 151004930      +    no    1 0.31   0.0   55.3    0.0016  !   *       -      -      -      -      -      - mir-2041 microRNA precursor family
1005 5S_rRNA                RF00001   HiC_scaffold_1       -         CL00113    cm        1      119 147812717 147812598      -    no    1 0.58   0.0   54.2    0.0016  !   *       -      -      -      -      -      - 5S ribosomal RNA
1006 MIR4208                RF04174   HiC_scaffold_1       -         -          cm        1      191 129479373 129479567      +    no    1 0.27  16.5   67.1    0.0016  !   *       -      -      -      -      -      - MIR4208 microRNA precursor family
1007 mir-4436               RF04132   HiC_scaffold_1       -         -          cm        1       85 150272888 150272815      -    no    1 0.77   1.7   51.7    0.0016  !   *       -      -      -      -      -      - mir-4436 microRNA precursor family
1008 MIR1222                RF01927   HiC_scaffold_1       -         -          cm        1      134  78380698  78380817      +    no    1 0.44   0.0   51.7    0.0016  !   ^       -      -      -      -      -      - microRNA MIR1222
1009 MIR1222                RF01927   HiC_scaffold_1       -         -          cm        1      134  17943337  17943207      -    no    1 0.40   0.0   51.7    0.0016  !   *       -      -      -      -      -      - microRNA MIR1222
1010 5S_rRNA                RF00001   HiC_scaffold_1       -         CL00113    cm        1      119  60282340  60282465      +    no    1 0.56   0.0   54.1    0.0016  !   *       -      -      -      -      -      - 5S ribosomal RNA
1011 mir-3688               RF04161   HiC_scaffold_1       -         -          cm        1       88  15171394  15171495      +    no    1 0.40   0.0   52.2    0.0016  !   =     481  1.000  0.850      "      "      " mir-3688 microRNA precursor family
1012 5S_rRNA                RF00001   HiC_scaffold_1       -         CL00113    cm        1      119  62469054  62468931      -    no    1 0.52   0.0   54.1    0.0016  !   *       -      -      -      -      -      - 5S ribosomal RNA
1013 tRNA                   RF00005   HiC_scaffold_1       -         CL00001    cm        1       71 153377677 153377748      +    no    1 0.53   0.0   51.2    0.0016  !   *       -      -      -      -      -      - tRNA
1014 MIR1222                RF01927   HiC_scaffold_1       -         -          cm        1      134  61411596  61411713      +    no    1 0.36   0.0   51.6    0.0016  !   *       -      -      -      -      -      - microRNA MIR1222
1015 mir-559                RF03556   HiC_scaffold_1       -         -          cm        1       91  19172747  19172863      +    no    1 0.42   0.0   54.8    0.0016  !   *       -      -      -      -      -      - mir-559 microRNA precursor family
1016 mir-3149               RF04176   HiC_scaffold_1       -         -          cm        1       83  67013123  67013200      +    no    1 0.27   0.5   55.6    0.0016  !   =     965  0.987  0.987      "      "      " mir-3149 microRNA precursor family
1017 5S_rRNA                RF00001   HiC_scaffold_1       -         CL00113    cm        1      119 160118885 160119005      +    no    1 0.54   0.0   54.1    0.0017  !   *       -      -      -      -      -      - 5S ribosomal RNA
1018 MIR904                 RF03413   HiC_scaffold_1       -         -          cm        1      141   8876729   8876857      +    no    1 0.49   0.0   52.6    0.0017  !   *       -      -      -      -      -      - MIR904 microRNA precursor family
1019 5S_rRNA                RF00001   HiC_scaffold_1       -         CL00113    cm        1      119 118552851 118552976      +    no    1 0.51   0.0   54.0    0.0017  !   *       -      -      -      -      -      - 5S ribosomal RNA
1020 MIR1222                RF01927   HiC_scaffold_1       -         -          cm        1      134  88330513  88330650      +    no    1 0.43   0.0   51.6    0.0017  !   *       -      -      -      -      -      - microRNA MIR1222
1021 mir-297                RF04217   HiC_scaffold_1       -         -          cm        1       71  43134297  43134227      -    no    1 0.23   6.3   59.0    0.0017  !   *       -      -      -      -      -      - mir-297 microRNA precursor family
1022 mir-559                RF03556   HiC_scaffold_1       -         -          cm        1       91  11173862  11173982      +    no    1 0.45   0.0   54.7    0.0017  !   *       -      -      -      -      -      - mir-559 microRNA precursor family
1023 5S_rRNA                RF00001   HiC_scaffold_1       -         CL00113    cm        1      119 166091006 166091131      +    no    1 0.55   0.0   54.0    0.0017  !   *       -      -      -      -      -      - 5S ribosomal RNA
1024 mir-559                RF03556   HiC_scaffold_1       -         -          cm        1       91 167826335 167826198      -    no    1 0.39   0.0   54.7    0.0017  !   *       -      -      -      -      -      - mir-559 microRNA precursor family
1025 MIR2863                RF04071   HiC_scaffold_1       -         -          cm        1      113  14128294  14128399      +    no    1 0.45   0.0   52.4    0.0017  !   ^       -      -      -      -      -      - MIR2863 microRNA precursor family
1026 mir-559                RF03556   HiC_scaffold_1       -         -          cm        1       91   9813598   9813474      -    no    1 0.45   0.0   54.7    0.0017  !   *       -      -      -      -      -      - mir-559 microRNA precursor family
1027 tRNA                   RF00005   HiC_scaffold_1       -         CL00001    cm        1       71 151077657 151077586      -    no    1 0.54   0.0   51.1    0.0017  !   *       -      -      -      -      -      - tRNA
1028 MIR1222                RF01927   HiC_scaffold_1       -         -          cm        1      134   3093044   3092893      -    no    1 0.41   0.0   51.5    0.0017  !   *       -      -      -      -      -      - microRNA MIR1222
1029 mir-297                RF04217   HiC_scaffold_1       -         -          cm        1       71 160994392 160994322      -    no    1 0.21   4.9   59.0    0.0017  !   ^       -      -      -      -      -      - mir-297 microRNA precursor family
1030 5S_rRNA                RF00001   HiC_scaffold_1       -         CL00113    cm        1      119  31588244  31588133      -    no    1 0.57   0.0   54.0    0.0017  !   *       -      -      -      -      -      - 5S ribosomal RNA
1031 mir-559                RF03556   HiC_scaffold_1       -         -          cm        1       91 107555080 107555207      +    no    1 0.45   0.0   54.7    0.0018  !   *       -      -      -      -      -      - mir-559 microRNA precursor family
1032 5S_rRNA                RF00001   HiC_scaffold_1       -         CL00113    cm        1      119 103907930 103907806      -    no    1 0.52   0.0   54.0    0.0018  !   *       -      -      -      -      -      - 5S ribosomal RNA
1033 mir-559                RF03556   HiC_scaffold_1       -         -          cm        1       91    855719    855820      +    no    1 0.47   0.0   54.7    0.0018  !   *       -      -      -      -      -      - mir-559 microRNA precursor family
1034 MIR7696                RF03743   HiC_scaffold_1       -         -          cm        1       88 141330172 141330251      +    no    1 0.38   0.0   55.2    0.0018  !   =     685  0.975  1.000      "      "      " MIR7696 microRNA precursor family
1035 MIR2863                RF04071   HiC_scaffold_1       -         -          cm        1      113  38913984  38913877      -    no    1 0.51   0.0   52.4    0.0018  !   *       -      -      -      -      -      - MIR2863 microRNA precursor family
1036 mir-4433               RF04096   HiC_scaffold_1       -         -          cm        1       83 157863077 157863206      +    no    1 0.70   0.8   54.0    0.0018  !   *       -      -      -      -      -      - mir-4433 microRNA precursor family
1037 MIR1222                RF01927   HiC_scaffold_1       -         -          cm        1      134  95999483  95999348      -    no    1 0.38   0.0   51.4    0.0018  !   *       -      -      -      -      -      - microRNA MIR1222
1038 mir-559                RF03556   HiC_scaffold_1       -         -          cm        1       91  24041100  24041189      +    no    1 0.40   0.0   54.6    0.0018  !   *       -      -      -      -      -      - mir-559 microRNA precursor family
1039 mir-559                RF03556   HiC_scaffold_1       -         -          cm        1       91 145788333 145788488      +    no    1 0.44   0.0   54.6    0.0018  !   *       -      -      -      -      -      - mir-559 microRNA precursor family
1040 mir-8489               RF04007   HiC_scaffold_1       -         -          cm        1       90  37626705  37626778      +    no    1 0.27   0.1   51.5    0.0018  !   *       -      -      -      -      -      - mir-8489 microRNA precursor family
1041 5S_rRNA                RF00001   HiC_scaffold_1       -         CL00113    cm        1      119  78457148  78457254      +    no    1 0.52   0.0   53.9    0.0018  !   *       -      -      -      -      -      - 5S ribosomal RNA
1042 MIR1222                RF01927   HiC_scaffold_1       -         -          cm        1      134  77738588  77738709      +    no    1 0.42   0.0   51.4    0.0018  !   *       -      -      -      -      -      - microRNA MIR1222
1043 mir-559                RF03556   HiC_scaffold_1       -         -          cm        1       91 163375177 163375043      -    no    1 0.38   0.0   54.6    0.0018  !   *       -      -      -      -      -      - mir-559 microRNA precursor family
1044 MIR1222                RF01927   HiC_scaffold_1       -         -          cm        1      134  77808388  77808277      -    no    1 0.43   0.0   51.4    0.0019  !   *       -      -      -      -      -      - microRNA MIR1222
1045 mir-297                RF04217   HiC_scaffold_1       -         -          cm        1       71  20313393  20313331      -    no    1 0.22   0.7   58.9    0.0019  !   ^       -      -      -      -      -      - mir-297 microRNA precursor family
1046 mir-559                RF03556   HiC_scaffold_1       -         -          cm        1       91  94853146  94853260      +    no    1 0.42   0.0   54.6    0.0019  !   *       -      -      -      -      -      - mir-559 microRNA precursor family
1047 5S_rRNA                RF00001   HiC_scaffold_1       -         CL00113    cm        1      119  19026853  19026981      +    no    1 0.53   0.0   53.8    0.0019  !   *       -      -      -      -      -      - 5S ribosomal RNA
1048 5S_rRNA                RF00001   HiC_scaffold_1       -         CL00113    cm       14      109  81471517  81471620      +    no    1 0.50   0.0   53.8    0.0019  !   *       -      -      -      -      -      - 5S ribosomal RNA
1049 mir-8515               RF04011   HiC_scaffold_1       -         -          cm        1       92  26055456  26055349      -    no    1 0.49   0.0   56.4    0.0019  !   *       -      -      -      -      -      - mir-8515 microRNA precursor family
1050 mir-1972               RF04167   HiC_scaffold_1       -         -          cm        1       81 132248950 132249030      +    no    1 0.58   0.0   53.5    0.0019  !   *       -      -      -      -      -      - mir-1972 microRNA precursor family
1051 MIR6274                RF04111   HiC_scaffold_1       -         -          cm        1      107   5848906   5849005      +    no    1 0.47   0.0   52.4    0.0019  !   *       -      -      -      -      -      - MIR6274 microRNA precursor family
1052 tRNA                   RF00005   HiC_scaffold_1       -         CL00001    cm        1       71 135857954 135857883      -    no    1 0.54   0.0   50.8     0.002  !   *       -      -      -      -      -      - tRNA
1053 MIR2630                RF04097   HiC_scaffold_1       -         -          cm        1      229 121400838 121400969      +    no    1 0.39   0.0   55.4     0.002  !   *       -      -      -      -      -      - MIR2630 microRNA precursor family
1054 5S_rRNA                RF00001   HiC_scaffold_1       -         CL00113    cm        1      119  85310516  85310638      +    no    1 0.50   0.0   53.8     0.002  !   *       -      -      -      -      -      - 5S ribosomal RNA
1055 MIR2606                RF04205   HiC_scaffold_1       -         -          cm        1      165  83189828  83189707      -    no    1 0.34   0.0   65.9     0.002  !   *       -      -      -      -      -      - MIR2606 microRNA precursor family
1056 MIR9672                RF04116   HiC_scaffold_1       -         -          cm        1      120  87688288  87688379      +    no    1 0.60   0.0   55.2     0.002  !   *       -      -      -      -      -      - MIR9672 microRNA precursor family
1057 5S_rRNA                RF00001   HiC_scaffold_1       -         CL00113    cm        1      119 122563923 122564047      +    no    1 0.54   0.0   53.7     0.002  !   *       -      -      -      -      -      - 5S ribosomal RNA
1058 5S_rRNA                RF00001   HiC_scaffold_1       -         CL00113    cm        1      119  26465729  26465603      -    no    1 0.53   0.0   53.7     0.002  !   *       -      -      -      -      -      - 5S ribosomal RNA
1059 mir-559                RF03556   HiC_scaffold_1       -         -          cm        1       91 167853703 167853543      -    no    1 0.46   0.0   54.4     0.002  !   *       -      -      -      -      -      - mir-559 microRNA precursor family
1060 mir-8515               RF04011   HiC_scaffold_1       -         -          cm        1       92 141294478 141294354      -    no    1 0.62   0.0   56.3     0.002  !   *       -      -      -      -      -      - mir-8515 microRNA precursor family
1061 5S_rRNA                RF00001   HiC_scaffold_1       -         CL00113    cm        1      119  52928249  52928380      +    no    1 0.53   0.0   53.7     0.002  !   *       -      -      -      -      -      - 5S ribosomal RNA
1062 mir-559                RF03556   HiC_scaffold_1       -         -          cm        1       91 104582143 104582042      -    no    1 0.39   0.0   54.4    0.0021  !   *       -      -      -      -      -      - mir-559 microRNA precursor family
1063 MIR1888                RF03616   HiC_scaffold_1       -         -          cm        1      101  11460398  11460311      -    no    1 0.36   0.0   53.1    0.0021  !   =     212  1.000  0.667      "      "      " MIR1888 microRNA precursor family
1064 MIR1222                RF01927   HiC_scaffold_1       -         -          cm        1      134   4075347   4075511      +    no    1 0.38   0.0   51.2    0.0021  !   *       -      -      -      -      -      - microRNA MIR1222
1065 mir-559                RF03556   HiC_scaffold_1       -         -          cm        1       91 132421755 132421605      -    no    1 0.42   0.0   54.4    0.0021  !   *       -      -      -      -      -      - mir-559 microRNA precursor family
1066 mir-559                RF03556   HiC_scaffold_1       -         -          cm        1       91 167853543 167853703      +    no    1 0.46   0.0   54.4    0.0021  !   *       -      -      -      -      -      - mir-559 microRNA precursor family
1067 5S_rRNA                RF00001   HiC_scaffold_1       -         CL00113    cm        1      119 128504813 128504934      +    no    1 0.52   0.0   53.6    0.0022  !   *       -      -      -      -      -      - 5S ribosomal RNA
1068 5S_rRNA                RF00001   HiC_scaffold_1       -         CL00113    cm        1      119    900997    901121      +    no    1 0.54   0.0   53.6    0.0022  !   *       -      -      -      -      -      - 5S ribosomal RNA
1069 5S_rRNA                RF00001   HiC_scaffold_1       -         CL00113    cm        1      119  64215190  64215315      +    no    1 0.58   0.0   53.6    0.0022  !   *       -      -      -      -      -      - 5S ribosomal RNA
1070 mir-559                RF03556   HiC_scaffold_1       -         -          cm        1       91  52752273  52752189      -    no    1 0.44   0.0   54.3    0.0022  !   *       -      -      -      -      -      - mir-559 microRNA precursor family
1071 mir-2513               RF04108   HiC_scaffold_1       -         -          cm        1      120  43549118  43548992      -    no    1 0.29   1.3   54.7    0.0022  !   *       -      -      -      -      -      - mir-2513 microRNA precursor family
1072 MIR904                 RF03413   HiC_scaffold_1       -         -          cm        1      141   5524685   5524805      +    no    1 0.50   0.0   52.2    0.0022  !   *       -      -      -      -      -      - MIR904 microRNA precursor family
1073 5S_rRNA                RF00001   HiC_scaffold_1       -         CL00113    cm        1      119 148524013 148523887      -    no    1 0.54   0.0   53.5    0.0023  !   *       -      -      -      -      -      - 5S ribosomal RNA
1074 mir-559                RF03556   HiC_scaffold_1       -         -          cm        1       91  25362913  25362803      -    no    1 0.41   0.0   54.2    0.0023  !   ^       -      -      -      -      -      - mir-559 microRNA precursor family
1075 mir-559                RF03556   HiC_scaffold_1       -         -          cm        1       91  12084832  12084708      -    no    1 0.43   0.0   54.2    0.0023  !   *       -      -      -      -      -      - mir-559 microRNA precursor family
1076 mir-1277               RF04154   HiC_scaffold_1       -         -          cm        1       78  75530123  75530046      -    no    1 0.46   0.0   55.0    0.0023  !   ^       -      -      -      -      -      - mir-1277 microRNA precursor family
1077 mir-297                RF04217   HiC_scaffold_1       -         -          cm        1       71  79640506  79640578      +    no    1 0.27   0.4   58.5    0.0023  !   =     623  0.164  0.154      "      "      " mir-297 microRNA precursor family
1078 mir-2041               RF03760   HiC_scaffold_1       -         -          cm        1       68 144729736 144729668      -    no    1 0.36   0.0   54.6    0.0023  !   ^       -      -      -      -      -      - mir-2041 microRNA precursor family
1079 mir-559                RF03556   HiC_scaffold_1       -         -          cm        1       91  40846439  40846299      -    no    1 0.41   0.0   54.2    0.0023  !   *       -      -      -      -      -      - mir-559 microRNA precursor family
1080 mir-4659               RF03912   HiC_scaffold_1       -         -          cm        1       73  65232551  65232435      -    no    1 0.38   0.0   51.2    0.0023  !   =     718  1.000  0.639      "      "      " mir-4659 microRNA precursor family
1081 tRNA                   RF00005   HiC_scaffold_1       -         CL00001    cm        1       71  26563754  26563683      -    no    1 0.56   0.0   50.6    0.0024  !   *       -      -      -      -      -      - tRNA
1082 5S_rRNA                RF00001   HiC_scaffold_1       -         CL00113    cm        1      119  17078087  17077968      -    no    1 0.53   0.0   53.5    0.0024  !   *       -      -      -      -      -      - 5S ribosomal RNA
1083 tRNA                   RF00005   HiC_scaffold_1       -         CL00001    cm        1       71  22806349  22806418      +    no    1 0.56   0.0   50.6    0.0024  !   *       -      -      -      -      -      - tRNA
1084 MIR9486                RF04157   HiC_scaffold_1       -         -          cm        1      116  49660733  49660652      -    no    1 0.34   0.0   51.7    0.0024  !   *       -      -      -      -      -      - MIR9486 microRNA precursor family
1085 MIR1222                RF01927   HiC_scaffold_1       -         -          cm        1      134  71943582  71943744      +    no    1 0.42   0.0   51.0    0.0024  !   *       -      -      -      -      -      - microRNA MIR1222
1086 5S_rRNA                RF00001   HiC_scaffold_1       -         CL00113    cm        1      119  71819501  71819625      +    no    1 0.50   0.0   53.4    0.0024  !   *       -      -      -      -      -      - 5S ribosomal RNA
1087 mir-3688               RF04161   HiC_scaffold_1       -         -          cm        1       88 132074116 132074021      -    no    1 0.41   0.0   51.5    0.0024  !   *       -      -      -      -      -      - mir-3688 microRNA precursor family
1088 5S_rRNA                RF00001   HiC_scaffold_1       -         CL00113    cm        1      119  69586329  69586446      +    no    1 0.54   0.0   53.4    0.0024  !   *       -      -      -      -      -      - 5S ribosomal RNA
1089 mir-559                RF03556   HiC_scaffold_1       -         -          cm        1       91  77460995  77461082      +    no    1 0.39   0.0   54.1    0.0024  !   *       -      -      -      -      -      - mir-559 microRNA precursor family
1090 MIR1222                RF01927   HiC_scaffold_1       -         -          cm        1      134 153445234 153445124      -    no    1 0.44   0.0   50.9    0.0025  !   *       -      -      -      -      -      - microRNA MIR1222
1091 5S_rRNA                RF00001   HiC_scaffold_1       -         CL00113    cm        1      119  45091681  45091808      +    no    1 0.51   0.0   53.4    0.0025  !   *       -      -      -      -      -      - 5S ribosomal RNA
1092 mir-3149               RF04176   HiC_scaffold_1       -         -          cm        1       83  63625195  63625335      +    no    1 0.38   0.0   54.9    0.0025  !   *       -      -      -      -      -      - mir-3149 microRNA precursor family
1093 5S_rRNA                RF00001   HiC_scaffold_1       -         CL00113    cm        1      119 128654093 128654206      +    no    1 0.58   0.0   53.3    0.0025  !   *       -      -      -      -      -      - 5S ribosomal RNA
1094 5S_rRNA                RF00001   HiC_scaffold_1       -         CL00113    cm        1      119 156926949 156927068      +    no    1 0.54   0.0   53.3    0.0025  !   *       -      -      -      -      -      - 5S ribosomal RNA
1095 MIR1219                RF03849   HiC_scaffold_1       -         -          cm        1       82 119929115 119929034      -    no    1 0.62   0.0   51.7    0.0026  !   *       -      -      -      -      -      - MIR1219 microRNA precursor family
1096 5S_rRNA                RF00001   HiC_scaffold_1       -         CL00113    cm        1      119 161676492 161676377      -    no    1 0.52   0.0   53.3    0.0026  !   *       -      -      -      -      -      - 5S ribosomal RNA
1097 MIR7696                RF03743   HiC_scaffold_1       -         -          cm        1       88  99013585  99013687      +    no    1 0.41   0.0   54.6    0.0026  !   =     917  0.981  1.000      "      "      " MIR7696 microRNA precursor family
1098 mir-4433               RF04096   HiC_scaffold_1       -         -          cm        1       83  65775435  65775518      +    no    1 0.44   0.0   53.4    0.0026  !   ^       -      -      -      -      -      - mir-4433 microRNA precursor family
1099 mir-559                RF03556   HiC_scaffold_1       -         -          cm        1       91 153904745 153904603      -    no    1 0.47   0.0   54.0    0.0026  !   *       -      -      -      -      -      - mir-559 microRNA precursor family
1100 mir-3688               RF04161   HiC_scaffold_1       -         -          cm        1       88  10162484  10162570      +    no    1 0.43   0.0   51.4    0.0026  !   *       -      -      -      -      -      - mir-3688 microRNA precursor family
1101 mir-4433               RF04096   HiC_scaffold_1       -         -          cm        1       83 114641793 114641711      -    no    1 0.52   0.0   53.4    0.0026  !   =     586  0.988  0.976      "      "      " mir-4433 microRNA precursor family
1102 MIR530                 RF01005   HiC_scaffold_1       -         -          cm        1      172 162725333 162725529      +    no    1 0.38   0.0   56.4    0.0026  !   ^       -      -      -      -      -      - microRNA MIR530
1103 mir-559                RF03556   HiC_scaffold_1       -         -          cm        1       91   4008104   4008026      -    no    1 0.39   0.0   54.0    0.0026  !   *       -      -      -      -      -      - mir-559 microRNA precursor family
1104 U2                     RF00004   HiC_scaffold_1       -         CL00006    cm        1      193  89994016  89994195      +    no    1 0.40   0.0   54.5    0.0026  !   *       -      -      -      -      -      - U2 spliceosomal RNA
1105 mir-559                RF03556   HiC_scaffold_1       -         -          cm        1       91  76786163  76786031      -    no    1 0.40   0.0   54.0    0.0027  !   *       -      -      -      -      -      - mir-559 microRNA precursor family
1106 5S_rRNA                RF00001   HiC_scaffold_1       -         CL00113    cm        1      119 156760055 156759928      -    no    1 0.50   0.0   53.3    0.0027  !   *       -      -      -      -      -      - 5S ribosomal RNA
1107 mir-297                RF04217   HiC_scaffold_1       -         -          cm        1       71 118739251 118739319      +    no    1 0.29   0.0   58.2    0.0027  !   =     489  1.000  0.908      "      "      " mir-297 microRNA precursor family
1108 MIR1222                RF01927   HiC_scaffold_1       -         -          cm        1      134   7759399   7759268      -    no    1 0.39   0.0   50.8    0.0027  !   *       -      -      -      -      -      - microRNA MIR1222
1109 MIR7725                RF03951   HiC_scaffold_1       -         -          cm        1      142  44123730  44123601      -    no    1 0.39   0.0   57.2    0.0027  !   *       -      -      -      -      -      - MIR7725 microRNA precursor family
1110 MIR7807                RF04213   HiC_scaffold_1       -         -          cm        1      133  98623003  98623111      +    no    1 0.45   0.0   51.7    0.0027  !   *       -      -      -      -      -      - MIR7807 microRNA precursor family
1111 mir-297                RF04217   HiC_scaffold_1       -         -          cm        1       71  79640794  79640866      +    no    1 0.25   1.0   58.2    0.0027  !   =     724  0.795  0.744      "      "      " mir-297 microRNA precursor family
1112 5S_rRNA                RF00001   HiC_scaffold_1       -         CL00113    cm        1      119  21223576  21223688      +    no    1 0.55   0.0   53.2    0.0027  !   *       -      -      -      -      -      - 5S ribosomal RNA
1113 5S_rRNA                RF00001   HiC_scaffold_1       -         CL00113    cm        1      119 139532418 139532547      +    no    1 0.50   0.0   53.2    0.0027  !   *       -      -      -      -      -      - 5S ribosomal RNA
1114 MIR1222                RF01927   HiC_scaffold_1       -         -          cm        1      134  81376594  81376477      -    no    1 0.42   0.0   50.8    0.0027  !   *       -      -      -      -      -      - microRNA MIR1222
1115 mir-8515               RF04011   HiC_scaffold_1       -         -          cm        1       92 141294354 141294478      +    no    1 0.62   0.0   55.7    0.0027  !   *       -      -      -      -      -      - mir-8515 microRNA precursor family
1116 MIR2863                RF04071   HiC_scaffold_1       -         -          cm        1      113   8735981   8735858      -    no    1 0.44   0.0   51.7    0.0028  !   *       -      -      -      -      -      - MIR2863 microRNA precursor family
1117 MIR6426                RF03872   HiC_scaffold_1       -         -          cm        1       84  55951405  55951297      -    no    1 0.55   0.0   53.3    0.0028  !   *       -      -      -      -      -      - MIR6426 microRNA precursor family
1118 5S_rRNA                RF00001   HiC_scaffold_1       -         CL00113    cm        1      119 165194829 165194948      +    no    1 0.45   0.0   53.2    0.0028  !   *       -      -      -      -      -      - 5S ribosomal RNA
1119 MIR2950                RF03335   HiC_scaffold_1       -         -          cm        1      108 139730985 139730889      -    no    1 0.39   0.0   50.1    0.0029  !   *       -      -      -      -      -      - MIR2950 microRNA precursor family
1120 mir-559                RF03556   HiC_scaffold_1       -         -          cm        1       91 167050413 167050562      +    no    1 0.41   0.0   53.9    0.0029  !   *       -      -      -      -      -      - mir-559 microRNA precursor family
1121 Metazoa_SRP            RF00017   HiC_scaffold_1       -         CL00003    cm      126      224 116985069 116985166      +    no    1 0.59   0.0   45.3    0.0029  !   *       -      -      -      -      -      - Metazoan signal recognition particle RNA
1122 5S_rRNA                RF00001   HiC_scaffold_1       -         CL00113    cm        1      119 123212410 123212294      -    no    1 0.52   0.0   53.1    0.0029  !   *       -      -      -      -      -      - 5S ribosomal RNA
1123 MIR7696                RF03743   HiC_scaffold_1       -         -          cm        1       88  19777255  19777375      +    no    1 0.31   0.3   54.4    0.0029  !   *       -      -      -      -      -      - MIR7696 microRNA precursor family
1124 mir-641                RF03629   HiC_scaffold_1       -         -          cm        1       98  98234558  98234655      +    no    1 0.47   0.0   54.6    0.0029  !   =     351  0.918  1.000      "      "      " mir-641 microRNA precursor family
1125 WsnRNA46               RF02625   HiC_scaffold_1       -         -          cm        1      151 149710617 149710760      +    no    1 0.42   0.0   51.4     0.003  !   *       -      -      -      -      -      - Wolbachia sRNA 46
1126 MIR904                 RF03413   HiC_scaffold_1       -         -          cm        1      141   4983170   4983050      -    no    1 0.49   0.0   51.7     0.003  !   ^       -      -      -      -      -      - MIR904 microRNA precursor family
1127 mir-559                RF03556   HiC_scaffold_1       -         -          cm        1       91   3947282   3947408      +    no    1 0.39   0.0   53.8     0.003  !   *       -      -      -      -      -      - mir-559 microRNA precursor family
1128 mir-559                RF03556   HiC_scaffold_1       -         -          cm        1       91 164618762 164618872      +    no    1 0.39   0.0   53.8     0.003  !   *       -      -      -      -      -      - mir-559 microRNA precursor family
1129 SpF43_sRNA             RF02436   HiC_scaffold_1       -         -          cm        1       99    696308    696403      +    no    1 0.25   3.4   50.6     0.003  !   ^       -      -      -      -      -      - Streptococcus sRNA SpF43
1130 mir-559                RF03556   HiC_scaffold_1       -         -          cm        1       91  32804430  32804555      +    no    1 0.46   0.0   53.7    0.0031  !   ^       -      -      -      -      -      - mir-559 microRNA precursor family
1131 5S_rRNA                RF00001   HiC_scaffold_1       -         CL00113    cm        1      119 157214262 157214383      +    no    1 0.52   0.0   53.0    0.0031  !   *       -      -      -      -      -      - 5S ribosomal RNA
1132 mir-297                RF04217   HiC_scaffold_1       -         -          cm        1       71 112021334 112021404      +    no    1 0.24   0.5   57.9    0.0031  !   =     749  0.958  0.861      "      "      " mir-297 microRNA precursor family
1133 5S_rRNA                RF00001   HiC_scaffold_1       -         CL00113    cm        1      119  82063448  82063560      +    no    1 0.56   0.0   53.0    0.0031  !   *       -      -      -      -      -      - 5S ribosomal RNA
1134 mir-559                RF03556   HiC_scaffold_1       -         -          cm        1       91   3470352   3470206      -    no    1 0.44   0.0   53.7    0.0031  !   *       -      -      -      -      -      - mir-559 microRNA precursor family
1135 5S_rRNA                RF00001   HiC_scaffold_1       -         CL00113    cm        1      119 135250685 135250568      -    no    1 0.53   0.0   53.0    0.0032  !   *       -      -      -      -      -      - 5S ribosomal RNA
1136 5S_rRNA                RF00001   HiC_scaffold_1       -         CL00113    cm        1      119 164656883 164656764      -    no    1 0.58   0.0   53.0    0.0032  !   *       -      -      -      -      -      - 5S ribosomal RNA
1137 5S_rRNA                RF00001   HiC_scaffold_1       -         CL00113    cm        1      119  46296995  46296861      -    no    1 0.47   0.0   53.0    0.0032  !   *       -      -      -      -      -      - 5S ribosomal RNA
1138 mir-559                RF03556   HiC_scaffold_1       -         -          cm        1       91 149246144 149246288      +    no    1 0.39   0.0   53.7    0.0032  !   *       -      -      -      -      -      - mir-559 microRNA precursor family
1139 MIR1222                RF01927   HiC_scaffold_1       -         -          cm        1      134  10413489  10413599      +    no    1 0.41   0.0   50.5    0.0033  !   *       -      -      -      -      -      - microRNA MIR1222
1140 5S_rRNA                RF00001   HiC_scaffold_1       -         CL00113    cm        1      119 134216356 134216238      -    no    1 0.53   0.0   52.9    0.0033  !   *       -      -      -      -      -      - 5S ribosomal RNA
1141 MIR2630                RF04097   HiC_scaffold_1       -         -          cm        1      229 115577448 115577680      +    no    1 0.49   0.0   54.4    0.0033  !   *       -      -      -      -      -      - MIR2630 microRNA precursor family
1142 mir-466                RF04052   HiC_scaffold_1       -         -          cm        1       80 126246247 126246314      +    no    1 0.47   0.0   53.0    0.0033  !   ^       -      -      -      -      -      - mir-466 microRNA precursor family
1143 5S_rRNA                RF00001   HiC_scaffold_1       -         CL00113    cm        1      119 115599331 115599197      -    no    1 0.46   0.0   52.9    0.0033  !   *       -      -      -      -      -      - 5S ribosomal RNA
1144 MIR8670                RF04198   HiC_scaffold_1       -         -          cm        1      142 105138032 105137943      -    no    1 0.78   5.3   54.8    0.0034  !   *       -      -      -      -      -      - MIR8670 microRNA precursor family
1145 mir-559                RF03556   HiC_scaffold_1       -         -          cm        1       91 113909993 113910114      +    no    1 0.41   0.0   53.6    0.0034  !   *       -      -      -      -      -      - mir-559 microRNA precursor family
1146 5S_rRNA                RF00001   HiC_scaffold_1       -         CL00113    cm       13      109 154467343 154467249      -    no    1 0.55   0.0   52.8    0.0034  !   *       -      -      -      -      -      - 5S ribosomal RNA
1147 5S_rRNA                RF00001   HiC_scaffold_1       -         CL00113    cm        1      119 157945509 157945618      +    no    1 0.53   0.0   52.8    0.0034  !   *       -      -      -      -      -      - 5S ribosomal RNA
1148 5S_rRNA                RF00001   HiC_scaffold_1       -         CL00113    cm        1      119 167055901 167055776      -    no    1 0.53   0.0   52.8    0.0034  !   *       -      -      -      -      -      - 5S ribosomal RNA
1149 5S_rRNA                RF00001   HiC_scaffold_1       -         CL00113    cm        1      119  66476565  66476687      +    no    1 0.59   0.0   52.8    0.0034  !   *       -      -      -      -      -      - 5S ribosomal RNA
1150 5S_rRNA                RF00001   HiC_scaffold_1       -         CL00113    cm        1      119  76295748  76295620      -    no    1 0.48   0.0   52.8    0.0035  !   *       -      -      -      -      -      - 5S ribosomal RNA
1151 5S_rRNA                RF00001   HiC_scaffold_1       -         CL00113    cm        1      119  87217525  87217651      +    no    1 0.50   0.0   52.8    0.0035  !   *       -      -      -      -      -      - 5S ribosomal RNA
1152 mir-559                RF03556   HiC_scaffold_1       -         -          cm        1       91  38174702  38174793      +    no    1 0.40   0.0   53.5    0.0035  !   *       -      -      -      -      -      - mir-559 microRNA precursor family
1153 5S_rRNA                RF00001   HiC_scaffold_1       -         CL00113    cm        1      119  13308080  13308195      +    no    1 0.55   0.0   52.8    0.0035  !   *       -      -      -      -      -      - 5S ribosomal RNA
1154 5S_rRNA                RF00001   HiC_scaffold_1       -         CL00113    cm        1      119 105974706 105974578      -    no    1 0.50   0.0   52.8    0.0035  !   *       -      -      -      -      -      - 5S ribosomal RNA
1155 mir-3914               RF03719   HiC_scaffold_1       -         -          cm        1       95  63874589  63874459      -    no    1 0.45   0.0   48.4    0.0036  !   *       -      -      -      -      -      - mir-3914 microRNA precursor family
1156 mir-559                RF03556   HiC_scaffold_1       -         -          cm        1       91  48377797  48377685      -    no    1 0.38   0.0   53.5    0.0036  !   *       -      -      -      -      -      - mir-559 microRNA precursor family
1157 mir-559                RF03556   HiC_scaffold_1       -         -          cm        1       91   6110581   6110661      +    no    1 0.41   0.0   53.5    0.0036  !   *       -      -      -      -      -      - mir-559 microRNA precursor family
1158 MIR1222                RF01927   HiC_scaffold_1       -         -          cm        1      134  10413599  10413487      -    no    1 0.41   0.0   50.4    0.0036  !   *       -      -      -      -      -      - microRNA MIR1222
1159 mir-3927               RF04068   HiC_scaffold_1       -         -          cm        1       85 111202687 111202605      -    no    1 0.40   0.0   56.8    0.0036  !   *       -      -      -      -      -      - mir-3927 microRNA precursor family
1160 MIR6135                RF04069   HiC_scaffold_1       -         -          cm        1      122  22203386  22203261      -    no    1 0.52   0.0   56.9    0.0037  !   *       -      -      -      -      -      - MIR6135 microRNA precursor family
1161 mir-559                RF03556   HiC_scaffold_1       -         -          cm        1       91  53225575  53225659      +    no    1 0.39   0.0   53.4    0.0037  !   *       -      -      -      -      -      - mir-559 microRNA precursor family
1162 5S_rRNA                RF00001   HiC_scaffold_1       -         CL00113    cm        1      119 142402554 142402662      +    no    1 0.57   0.0   52.7    0.0037  !   *       -      -      -      -      -      - 5S ribosomal RNA
1163 5S_rRNA                RF00001   HiC_scaffold_1       -         CL00113    cm        1      119  42141110  42141216      +    no    1 0.56   0.0   52.7    0.0038  !   *       -      -      -      -      -      - 5S ribosomal RNA
1164 5S_rRNA                RF00001   HiC_scaffold_1       -         CL00113    cm       14      109 154058581 154058684      +    no    1 0.56   0.0   52.7    0.0038  !   *       -      -      -      -      -      - 5S ribosomal RNA
1165 mir-3688               RF04161   HiC_scaffold_1       -         -          cm        1       88 122939905 122939808      -    no    1 0.37   0.0   50.8    0.0038  !   ^       -      -      -      -      -      - mir-3688 microRNA precursor family
1166 Hammerhead_HH10        RF02277   HiC_scaffold_1       -         CL00010    cm        1      125  24837842  24837758      -    no    1 0.42   0.0   52.4    0.0038  !   =      53  0.929  0.963      "      "      " Hammerhead ribozyme HH10
1167 mir-559                RF03556   HiC_scaffold_1       -         -          cm        1       91  13937313  13937227      -    no    1 0.39   0.0   53.4    0.0038  !   *       -      -      -      -      -      - mir-559 microRNA precursor family
1168 mir-8515               RF04011   HiC_scaffold_1       -         -          cm        1       92 109177026 109177134      +    no    1 0.51   0.0   55.1    0.0039  !   *       -      -      -      -      -      - mir-8515 microRNA precursor family
1169 mir-559                RF03556   HiC_scaffold_1       -         -          cm        1       91 129027919 129028051      +    no    1 0.45   0.0   53.4    0.0039  !   *       -      -      -      -      -      - mir-559 microRNA precursor family
1170 5S_rRNA                RF00001   HiC_scaffold_1       -         CL00113    cm        1      119 129839906 129840019      +    no    1 0.57   0.0   52.6    0.0039  !   *       -      -      -      -      -      - 5S ribosomal RNA
1171 mir-341                RF03771   HiC_scaffold_1       -         -          cm        1       96  46748037  46747936      -    no    1 0.74   2.1   48.8    0.0039  !   *       -      -      -      -      -      - mir-341 microRNA precursor family
1172 MIR7696                RF03743   HiC_scaffold_1       -         -          cm        1       88  26858100  26858224      +    no    1 0.34   0.0   53.9    0.0039  !   *       -      -      -      -      -      - MIR7696 microRNA precursor family
1173 5S_rRNA                RF00001   HiC_scaffold_1       -         CL00113    cm        1      119   9901383   9901252      -    no    1 0.55   0.0   52.6    0.0039  !   *       -      -      -      -      -      - 5S ribosomal RNA
1174 mir-3688               RF04161   HiC_scaffold_1       -         -          cm        1       88 155683464 155683357      -    no    1 0.47   0.0   50.7    0.0039  !   *       -      -      -      -      -      - mir-3688 microRNA precursor family
1175 mir-3688               RF04161   HiC_scaffold_1       -         -          cm        1       88 160848355 160848275      -    no    1 0.42   0.0   50.7     0.004  !   =     852  1.000  0.818      "      "      " mir-3688 microRNA precursor family
1176 mir-559                RF03556   HiC_scaffold_1       -         -          cm        1       91 161804252 161804380      +    no    1 0.39   0.0   53.3     0.004  !   *       -      -      -      -      -      - mir-559 microRNA precursor family
1177 mir-3688               RF04161   HiC_scaffold_1       -         -          cm        1       88   9780075   9780162      +    no    1 0.43   0.0   50.7     0.004  !   *       -      -      -      -      -      - mir-3688 microRNA precursor family
1178 mir-559                RF03556   HiC_scaffold_1       -         -          cm        1       91  19286347  19286445      +    no    1 0.41   0.0   53.3     0.004  !   *       -      -      -      -      -      - mir-559 microRNA precursor family
1179 MIR904                 RF03413   HiC_scaffold_1       -         -          cm        1      141   4064956   4064840      -    no    1 0.46   0.0   51.2    0.0041  !   *       -      -      -      -      -      - MIR904 microRNA precursor family
1180 mir-559                RF03556   HiC_scaffold_1       -         -          cm        1       91  41772226  41772122      -    no    1 0.45   0.0   53.3    0.0041  !   *       -      -      -      -      -      - mir-559 microRNA precursor family
1181 5S_rRNA                RF00001   HiC_scaffold_1       -         CL00113    cm        1      119 122530303 122530412      +    no    1 0.54   0.0   52.5    0.0042  !   *       -      -      -      -      -      - 5S ribosomal RNA
1182 5S_rRNA                RF00001   HiC_scaffold_1       -         CL00113    cm        1      119 129062939 129063060      +    no    1 0.54   0.0   52.5    0.0042  !   *       -      -      -      -      -      - 5S ribosomal RNA
1183 5S_rRNA                RF00001   HiC_scaffold_1       -         CL00113    cm        1      119 103375533 103375653      +    no    1 0.52   0.0   52.5    0.0042  !   *       -      -      -      -      -      - 5S ribosomal RNA
1184 5S_rRNA                RF00001   HiC_scaffold_1       -         CL00113    cm        1      119 105925453 105925566      +    no    1 0.50   0.0   52.5    0.0042  !   *       -      -      -      -      -      - 5S ribosomal RNA
1185 MIR904                 RF03413   HiC_scaffold_1       -         -          cm        1      141   5417695   5417579      -    no    1 0.49   0.0   51.1    0.0043  !   *       -      -      -      -      -      - MIR904 microRNA precursor family
1186 mir-559                RF03556   HiC_scaffold_1       -         -          cm        1       91   9813480   9813592      +    no    1 0.42   0.0   53.2    0.0044  !   *       -      -      -      -      -      - mir-559 microRNA precursor family
1187 5S_rRNA                RF00001   HiC_scaffold_1       -         CL00113    cm        1      119  61457876  61457747      -    no    1 0.54   0.0   52.4    0.0044  !   *       -      -      -      -      -      - 5S ribosomal RNA
1188 5S_rRNA                RF00001   HiC_scaffold_1       -         CL00113    cm        1      119  25181161  25181274      +    no    1 0.56   0.0   52.4    0.0044  !   *       -      -      -      -      -      - 5S ribosomal RNA
1189 5S_rRNA                RF00001   HiC_scaffold_1       -         CL00113    cm        1      119 164586748 164586869      +    no    1 0.59   0.0   52.4    0.0044  !   *       -      -      -      -      -      - 5S ribosomal RNA
1190 5S_rRNA                RF00001   HiC_scaffold_1       -         CL00113    cm        1      119   5619964   5619833      -    no    1 0.55   0.0   52.4    0.0045  !   *       -      -      -      -      -      - 5S ribosomal RNA
1191 5S_rRNA                RF00001   HiC_scaffold_1       -         CL00113    cm        1      119 137139202 137139325      +    no    1 0.52   0.0   52.4    0.0045  !   *       -      -      -      -      -      - 5S ribosomal RNA
1192 MIR2606                RF04205   HiC_scaffold_1       -         -          cm        1      165  49270354  49270180      -    no    1 0.26  13.8   64.2    0.0045  !   =     195  1.000  0.875      "      "      " MIR2606 microRNA precursor family
1193 mir-559                RF03556   HiC_scaffold_1       -         -          cm        1       91  24041216  24041073      -    no    1 0.45   0.0   53.1    0.0045  !   *       -      -      -      -      -      - mir-559 microRNA precursor family
1194 MIR1222                RF01927   HiC_scaffold_1       -         -          cm        1      134  75448122  75447995      -    no    1 0.41   0.0   50.0    0.0046  !   *       -      -      -      -      -      - microRNA MIR1222
1195 mir-3910               RF03578   HiC_scaffold_1       -         -          cm        1       82  18021445  18021535      +    no    1 0.48   0.0   51.6    0.0046  !   *       -      -      -      -      -      - mir-3910 microRNA precursor family
1196 mir-4773               RF03734   HiC_scaffold_1       -         -          cm        1       78 114641791 114641713      -    no    1 0.49   0.0   56.5    0.0046  !   =     586  1.000  0.940      "      "      " mir-4773 microRNA precursor family
1197 mir-559                RF03556   HiC_scaffold_1       -         -          cm        1       91 160947084 160947215      +    no    1 0.39   0.0   53.1    0.0046  !   ^       -      -      -      -      -      - mir-559 microRNA precursor family
1198 5S_rRNA                RF00001   HiC_scaffold_1       -         CL00113    cm       14      109  88808518  88808612      +    no    1 0.57   0.0   52.3    0.0046  !   *       -      -      -      -      -      - 5S ribosomal RNA
1199 MIR8007                RF04127   HiC_scaffold_1       -         -          cm        1      226  39055901  39055798      -    no    1 0.35   0.0   56.1    0.0047  !   *       -      -      -      -      -      - MIR8007 microRNA precursor family
1200 mir-559                RF03556   HiC_scaffold_1       -         -          cm        1       91  99954099  99954011      -    no    1 0.42   0.0   53.0    0.0047  !   *       -      -      -      -      -      - mir-559 microRNA precursor family
1201 mir-3688               RF04161   HiC_scaffold_1       -         -          cm        1       88 160848275 160848355      +    no    1 0.42   0.0   50.5    0.0047  !   *       -      -      -      -      -      - mir-3688 microRNA precursor family
1202 mir-3149               RF04176   HiC_scaffold_1       -         -          cm        1       83 159464615 159464696      +    no    1 0.34   0.0   53.8    0.0048  !   *       -      -      -      -      -      - mir-3149 microRNA precursor family
1203 MIR2670                RF04156   HiC_scaffold_1       -         -          cm        1      200  24071764  24071897      +    no    1 0.43   0.0   50.9    0.0048  !   *       -      -      -      -      -      - MIR2670 microRNA precursor family
1204 MIR904                 RF03413   HiC_scaffold_1       -         -          cm        1      141 101106383 101106509      +    no    1 0.43   0.0   50.9    0.0049  !   *       -      -      -      -      -      - MIR904 microRNA precursor family
1205 mir-4662               RF03938   HiC_scaffold_1       -         -          cm        1       67 125930342 125930279      -    no    1 0.27   0.0   50.5    0.0049  !   ^       -      -      -      -      -      - mir-4662 microRNA precursor family
1206 mir-4773               RF03734   HiC_scaffold_1       -         -          cm        1       78 164197166 164197238      +    no    1 0.51   0.0   56.4    0.0049  !   *       -      -      -      -      -      - mir-4773 microRNA precursor family
1207 5S_rRNA                RF00001   HiC_scaffold_1       -         CL00113    cm        1      119 143671169 143671285      +    no    1 0.45   0.0   52.2    0.0049  !   *       -      -      -      -      -      - 5S ribosomal RNA
1208 mir-559                RF03556   HiC_scaffold_1       -         -          cm        1       91 126991746 126991891      +    no    1 0.42   0.0   53.0    0.0049  !   *       -      -      -      -      -      - mir-559 microRNA precursor family
1209 MIR6457                RF04102   HiC_scaffold_1       -         -          cm        1      177  14276412  14276547      +    no    1 0.52   0.0   53.8    0.0049  !   ^       -      -      -      -      -      - MIR6457 microRNA precursor family
1210 mir-559                RF03556   HiC_scaffold_1       -         -          cm        1       91  71138204  71138087      -    no    1 0.36   0.0   52.9     0.005  !   *       -      -      -      -      -      - mir-559 microRNA precursor family
1211 mir-4796               RF03489   HiC_scaffold_1       -         -          cm        1       93  95183551  95183640      +    no    1 0.46   0.0   50.4     0.005  !   ^       -      -      -      -      -      - mir-4796 microRNA precursor family
1212 mir-559                RF03556   HiC_scaffold_1       -         -          cm        1       91  22801090  22800925      -    no    1 0.43   0.0   52.9    0.0051  !   *       -      -      -      -      -      - mir-559 microRNA precursor family
1213 mir-559                RF03556   HiC_scaffold_1       -         -          cm        1       91 129374647 129374559      -    no    1 0.42   0.0   52.9    0.0051  !   *       -      -      -      -      -      - mir-559 microRNA precursor family
1214 tRNA                   RF00005   HiC_scaffold_1       -         CL00001    cm        1       71  37863456  37863527      +    no    1 0.60   0.0   49.3    0.0051  !   *       -      -      -      -      -      - tRNA
1215 RUF1                   RF01578   HiC_scaffold_1       -         -          cm        1      264 119179479 119179699      +    no    1 0.40   0.7   56.1    0.0052  !   *       -      -      -      -      -      - Plasmodium RNA of unkown function RUF1
1216 mir-4773               RF03734   HiC_scaffold_1       -         -          cm        1       78 164197238 164197166      -    no    1 0.51   0.0   56.3    0.0052  !   *       -      -      -      -      -      - mir-4773 microRNA precursor family
1217 5S_rRNA                RF00001   HiC_scaffold_1       -         CL00113    cm        1      119 101378480 101378359      -    no    1 0.54   0.0   52.1    0.0052  !   *       -      -      -      -      -      - 5S ribosomal RNA
1218 mir-3688               RF04161   HiC_scaffold_1       -         -          cm        1       88 108130091 108130173      +    no    1 0.29   0.0   50.3    0.0052  !   ^       -      -      -      -      -      - mir-3688 microRNA precursor family
1219 5S_rRNA                RF00001   HiC_scaffold_1       -         CL00113    cm        1      119  18147793  18147918      +    no    1 0.51   0.0   52.1    0.0052  !   *       -      -      -      -      -      - 5S ribosomal RNA
1220 mir-26                 RF00244   HiC_scaffold_1       -         -          cm        1       81 120470153 120470241      +    no    1 0.35   0.0   45.1    0.0053  !   *       -      -      -      -      -      - mir-26 microRNA precursor family
1221 mir-559                RF03556   HiC_scaffold_1       -         -          cm        1       91 134558899 134558794      -    no    1 0.44   0.0   52.8    0.0053  !   *       -      -      -      -      -      - mir-559 microRNA precursor family
1222 5S_rRNA                RF00001   HiC_scaffold_1       -         CL00113    cm        1      119 145283913 145283786      -    no    1 0.55   0.0   52.1    0.0053  !   *       -      -      -      -      -      - 5S ribosomal RNA
1223 mir-559                RF03556   HiC_scaffold_1       -         -          cm        1       91 101407687 101407832      +    no    1 0.43   0.0   52.8    0.0053  !   *       -      -      -      -      -      - mir-559 microRNA precursor family
1224 5S_rRNA                RF00001   HiC_scaffold_1       -         CL00113    cm        1      119  30597400  30597508      +    no    1 0.53   0.0   52.1    0.0053  !   *       -      -      -      -      -      - 5S ribosomal RNA
1225 5S_rRNA                RF00001   HiC_scaffold_1       -         CL00113    cm        1      119  80683454  80683575      +    no    1 0.56   0.0   52.1    0.0053  !   *       -      -      -      -      -      - 5S ribosomal RNA
1226 RUF1                   RF01578   HiC_scaffold_1       -         -          cm        1      264 130790171 130789960      -    no    1 0.40   0.0   56.1    0.0054  !   *       -      -      -      -      -      - Plasmodium RNA of unkown function RUF1
1227 5S_rRNA                RF00001   HiC_scaffold_1       -         CL00113    cm        1      119 109813989 109813864      -    no    1 0.55   0.0   52.1    0.0054  !   *       -      -      -      -      -      - 5S ribosomal RNA
1228 mir-297                RF04217   HiC_scaffold_1       -         -          cm        1       71  64328588  64328520      -    no    1 0.29   0.0   56.9    0.0054  !   ^       -      -      -      -      -      - mir-297 microRNA precursor family
1229 MIR2863                RF04071   HiC_scaffold_1       -         -          cm        1      113  12378673  12378765      +    no    1 0.51   0.0   50.6    0.0055  !   *       -      -      -      -      -      - MIR2863 microRNA precursor family
1230 5S_rRNA                RF00001   HiC_scaffold_1       -         CL00113    cm        1      119 163425169 163425051      -    no    1 0.50   0.0   52.0    0.0055  !   *       -      -      -      -      -      - 5S ribosomal RNA
1231 mir-559                RF03556   HiC_scaffold_1       -         -          cm        1       91  25619087  25618932      -    no    1 0.44   0.0   52.8    0.0055  !   *       -      -      -      -      -      - mir-559 microRNA precursor family
1232 mir-2041               RF03760   HiC_scaffold_1       -         -          cm        1       68 144729668 144729736      +    no    1 0.36   0.0   53.2    0.0055  !   *       -      -      -      -      -      - mir-2041 microRNA precursor family
1233 5S_rRNA                RF00001   HiC_scaffold_1       -         CL00113    cm        1      119  19485752  19485863      +    no    1 0.53   0.0   52.0    0.0056  !   *       -      -      -      -      -      - 5S ribosomal RNA
1234 5S_rRNA                RF00001   HiC_scaffold_1       -         CL00113    cm        1      119 164054078 164053945      -    no    1 0.54   0.0   52.0    0.0056  !   *       -      -      -      -      -      - 5S ribosomal RNA
1235 MIR1437                RF04159   HiC_scaffold_1       -         -          cm        1      192 118126502 118126396      -    no    1 0.72   0.8   60.0    0.0056  !   *       -      -      -      -      -      - MIR1437 microRNA precursor family
1236 5S_rRNA                RF00001   HiC_scaffold_1       -         CL00113    cm        1      119  79042875  79042743      -    no    1 0.47   0.0   52.0    0.0056  !   *       -      -      -      -      -      - 5S ribosomal RNA
1237 5S_rRNA                RF00001   HiC_scaffold_1       -         CL00113    cm        1      119  38506993  38507105      +    no    1 0.58   0.0   52.0    0.0056  !   *       -      -      -      -      -      - 5S ribosomal RNA
1238 mir-559                RF03556   HiC_scaffold_1       -         -          cm        1       91 108130082 108130182      +    no    1 0.32   0.0   52.7    0.0056  !   =    1218  0.822  1.000      "      "      " mir-559 microRNA precursor family
1239 5S_rRNA                RF00001   HiC_scaffold_1       -         CL00113    cm        1      119 102397445 102397313      -    no    1 0.47   0.0   52.0    0.0057  !   *       -      -      -      -      -      - 5S ribosomal RNA
1240 5S_rRNA                RF00001   HiC_scaffold_1       -         CL00113    cm        1      119  78615410  78615531      +    no    1 0.49   0.0   52.0    0.0058  !   *       -      -      -      -      -      - 5S ribosomal RNA
1241 mir-3747               RF03640   HiC_scaffold_1       -         -          cm        1       67  13142253  13142187      -    no    1 0.43   0.0   50.7    0.0058  !   *       -      -      -      -      -      - mir-3747 microRNA precursor family
1242 MIR1511                RF03728   HiC_scaffold_1       -         -          cm        1       85  90192645  90192732      +    no    1 0.43   0.0   53.1    0.0058  !   *       -      -      -      -      -      - MIR1511 microRNA precursor family
1243 MIR1511                RF03728   HiC_scaffold_1       -         -          cm        1       85  90192732  90192645      -    no    1 0.43   0.0   53.1    0.0058  !   *       -      -      -      -      -      - MIR1511 microRNA precursor family
1244 MIR7533                RF04209   HiC_scaffold_1       -         -          cm        1      248  14600020  14599923      -    no    1 0.43   0.0   52.9    0.0059  !   =     875  1.000  0.933      "      "      " MIR7533 microRNA precursor family
1245 mir-297                RF04217   HiC_scaffold_1       -         -          cm        1       71   3432578   3432469      -    no    1 0.35   0.0   56.8    0.0059  !   ^       -      -      -      -      -      - mir-297 microRNA precursor family
1246 5S_rRNA                RF00001   HiC_scaffold_1       -         CL00113    cm        1      119 126023308 126023189      -    no    1 0.53   0.0   51.9     0.006  !   *       -      -      -      -      -      - 5S ribosomal RNA
1247 mir-885                RF01015   HiC_scaffold_1       -         -          cm        1       74 165983479 165983574      +    no    1 0.50   0.0   49.1     0.006  !   *       -      -      -      -      -      - microRNA mir-885
1248 MIR2863                RF04071   HiC_scaffold_1       -         -          cm        1      113  60157643  60157513      -    no    1 0.38   0.0   50.4     0.006  !   *       -      -      -      -      -      - MIR2863 microRNA precursor family
1249 mir-3688               RF04161   HiC_scaffold_1       -         -          cm        1       88  91568288  91568390      +    no    1 0.43   0.0   50.1    0.0061  !   *       -      -      -      -      -      - mir-3688 microRNA precursor family
1250 mir-580                RF01000   HiC_scaffold_1       -         -          cm        1       93  38516055  38516209      +    no    1 0.46   0.0   49.8    0.0061  !   *       -      -      -      -      -      - microRNA mir-580
1251 mir-641                RF03629   HiC_scaffold_1       -         -          cm        1       98  24943244  24943343      +    no    1 0.44   0.0   53.4    0.0061  !   *       -      -      -      -      -      - mir-641 microRNA precursor family
1252 mir-559                RF03556   HiC_scaffold_1       -         -          cm        1       91   6204109   6204032      -    no    1 0.47   0.0   52.6    0.0062  !   *       -      -      -      -      -      - mir-559 microRNA precursor family
1253 mir-3149               RF04176   HiC_scaffold_1       -         -          cm        1       83 132152461 132152386      -    no    1 0.28   0.1   53.4    0.0062  !   =     820  0.934  1.000      "      "      " mir-3149 microRNA precursor family
1254 MIR904                 RF03413   HiC_scaffold_1       -         -          cm        1      141 166476725 166476603      -    no    1 0.47   0.0   50.5    0.0062  !   *       -      -      -      -      -      - MIR904 microRNA precursor family
1255 MIR6426                RF03872   HiC_scaffold_1       -         -          cm        1       84  17939507  17939435      -    no    1 0.58   0.0   52.0    0.0062  !   *       -      -      -      -      -      - MIR6426 microRNA precursor family
1256 5S_rRNA                RF00001   HiC_scaffold_1       -         CL00113    cm        1      119  79213416  79213284      -    no    1 0.48   0.0   51.8    0.0063  !   *       -      -      -      -      -      - 5S ribosomal RNA
1257 MIR2670                RF04156   HiC_scaffold_1       -         -          cm        1      200  32804421  32804564      +    no    1 0.43   0.0   50.5    0.0063  !   =    1130  0.875  1.000      "      "      " MIR2670 microRNA precursor family
1258 MIR2863                RF04071   HiC_scaffold_1       -         -          cm        1      113 153426151 153426303      +    no    1 0.48   0.0   50.4    0.0063  !   *       -      -      -      -      -      - MIR2863 microRNA precursor family
1259 mir-3688               RF04161   HiC_scaffold_1       -         -          cm        1       88  52561632  52561746      +    no    1 0.41   0.0   50.0    0.0064  !   *       -      -      -      -      -      - mir-3688 microRNA precursor family
1260 mir-550                RF00873   HiC_scaffold_1       -         -          cm        1       85 127845468 127845549      +    no    1 0.55   0.0   49.0    0.0064  !   *       -      -      -      -      -      - microRNA mir-550
1261 5S_rRNA                RF00001   HiC_scaffold_1       -         CL00113    cm        1      119  10701565  10701451      -    no    1 0.59   0.0   51.8    0.0064  !   *       -      -      -      -      -      - 5S ribosomal RNA
1262 MIR7696                RF03743   HiC_scaffold_1       -         -          cm        1       88  65232552  65232434      -    no    1 0.39   0.0   53.1    0.0064  !   =     718  1.000  0.650      "      "      " MIR7696 microRNA precursor family
1263 5S_rRNA                RF00001   HiC_scaffold_1       -         CL00113    cm        1      119  40209367  40209244      -    no    1 0.56   0.0   51.8    0.0064  !   *       -      -      -      -      -      - 5S ribosomal RNA
1264 5S_rRNA                RF00001   HiC_scaffold_1       -         CL00113    cm        1      119  42139714  42139604      -    no    1 0.53   0.0   51.8    0.0064  !   *       -      -      -      -      -      - 5S ribosomal RNA
1265 MIR844                 RF04148   HiC_scaffold_1       -         -          cm        1      114  25190437  25190550      +    no    1 0.44   0.0   48.6    0.0065  !   *       -      -      -      -      -      - MIR844 microRNA precursor family
1266 5S_rRNA                RF00001   HiC_scaffold_1       -         CL00113    cm        1      119 137418694 137418816      +    no    1 0.54   0.0   51.8    0.0065  !   *       -      -      -      -      -      - 5S ribosomal RNA
1267 twister-P1             RF03160   HiC_scaffold_1       -         CL00120    cm        1       67  55370218  55370280      +    no    1 0.51   0.0   47.3    0.0066  !   *       -      -      -      -      -      - type-P1 twister ribozyme
1268 tRNA                   RF00005   HiC_scaffold_1       -         CL00001    cm        1       71  23579746  23579817      +    no    1 0.57   0.0   48.9    0.0066  !   *       -      -      -      -      -      - tRNA
1269 mir-4436               RF04132   HiC_scaffold_1       -         -          cm        1       85 102049336 102049401      +    no    1 0.71   0.0   49.4    0.0067  !   *       -      -      -      -      -      - mir-4436 microRNA precursor family
1270 MIR444                 RF00920   HiC_scaffold_1       -         -          cm        1      151 161349104 161349217      +    no    1 0.71   0.6   50.8    0.0067  !   *       -      -      -      -      -      - microRNA MIR444
1271 MIR2670                RF04156   HiC_scaffold_1       -         -          cm        1      200 100760043 100759781      -    no    1 0.41   0.0   50.4    0.0067  !   *       -      -      -      -      -      - MIR2670 microRNA precursor family
1272 mir-559                RF03556   HiC_scaffold_1       -         -          cm        1       91  43575906  43575763      -    no    1 0.36   0.0   52.4    0.0067  !   *       -      -      -      -      -      - mir-559 microRNA precursor family
1273 5S_rRNA                RF00001   HiC_scaffold_1       -         CL00113    cm        1      119 164135439 164135552      +    no    1 0.59   0.0   51.7    0.0067  !   *       -      -      -      -      -      - 5S ribosomal RNA
1274 mir-559                RF03556   HiC_scaffold_1       -         -          cm        1       91 132584322 132584429      +    no    1 0.41   0.0   52.4    0.0067  !   *       -      -      -      -      -      - mir-559 microRNA precursor family
1275 mir-559                RF03556   HiC_scaffold_1       -         -          cm        1       91  13573597  13573489      -    no    1 0.39   0.0   52.4    0.0068  !   *       -      -      -      -      -      - mir-559 microRNA precursor family
1276 5S_rRNA                RF00001   HiC_scaffold_1       -         CL00113    cm        1      119  55524182  55524056      -    no    1 0.56   0.0   51.7    0.0068  !   *       -      -      -      -      -      - 5S ribosomal RNA
1277 MIR1222                RF01927   HiC_scaffold_1       -         -          cm        1      134  42085878  42085748      -    no    1 0.45   0.0   49.3    0.0068  !   *       -      -      -      -      -      - microRNA MIR1222
1278 MIR6426                RF03872   HiC_scaffold_1       -         -          cm        1       84   2343063   2343154      +    no    1 0.52   0.0   51.8    0.0068  !   *       -      -      -      -      -      - MIR6426 microRNA precursor family
1279 5S_rRNA                RF00001   HiC_scaffold_1       -         CL00113    cm        1      119  13230467  13230587      +    no    1 0.55   0.0   51.7    0.0069  !   *       -      -      -      -      -      - 5S ribosomal RNA
1280 5S_rRNA                RF00001   HiC_scaffold_1       -         CL00113    cm        1      119 107660581 107660463      -    no    1 0.52   0.0   51.7    0.0069  !   *       -      -      -      -      -      - 5S ribosomal RNA
1281 mir-297                RF04217   HiC_scaffold_1       -         -          cm        1       71 166339497 166339423      -    no    1 0.24   1.2   56.5     0.007  !   ^       -      -      -      -      -      - mir-297 microRNA precursor family
1282 MIR1222                RF01927   HiC_scaffold_1       -         -          cm        1      134 115296543 115296419      -    no    1 0.41   0.0   49.3     0.007  !   *       -      -      -      -      -      - microRNA MIR1222
1283 MIR1222                RF01927   HiC_scaffold_1       -         -          cm        1      134  25604654  25604533      -    no    1 0.41   0.0   49.3    0.0071  !   *       -      -      -      -      -      - microRNA MIR1222
1284 5S_rRNA                RF00001   HiC_scaffold_1       -         CL00113    cm        1      119 144437473 144437591      +    no    1 0.53   0.0   51.6    0.0071  !   *       -      -      -      -      -      - 5S ribosomal RNA
1285 5S_rRNA                RF00001   HiC_scaffold_1       -         CL00113    cm        1      119   9370501   9370384      -    no    1 0.53   0.0   51.6    0.0072  !   *       -      -      -      -      -      - 5S ribosomal RNA
1286 tRNA                   RF00005   HiC_scaffold_1       -         CL00001    cm        1       71  22538592  22538663      +    no    1 0.62   0.0   48.8    0.0072  !   *       -      -      -      -      -      - tRNA
1287 mir-1277               RF04154   HiC_scaffold_1       -         -          cm        1       78  31675408  31675329      -    no    1 0.30   0.0   53.1    0.0073  !   *       -      -      -      -      -      - mir-1277 microRNA precursor family
1288 mir-550                RF00873   HiC_scaffold_1       -         -          cm        1       85  52093944  52093868      -    no    1 0.60   0.0   48.8    0.0073  !   *       -      -      -      -      -      - microRNA mir-550
1289 mir-297                RF04217   HiC_scaffold_1       -         -          cm        1       71 119400691 119400629      -    no    1 0.32   0.0   56.4    0.0073  !   *       -      -      -      -      -      - mir-297 microRNA precursor family
1290 5S_rRNA                RF00001   HiC_scaffold_1       -         CL00113    cm        1      119 116080253 116080119      -    no    1 0.52   0.0   51.5    0.0074  !   *       -      -      -      -      -      - 5S ribosomal RNA
1291 5S_rRNA                RF00001   HiC_scaffold_1       -         CL00113    cm        1      119 146842452 146842336      -    no    1 0.56   0.0   51.5    0.0074  !   *       -      -      -      -      -      - 5S ribosomal RNA
1292 mir-559                RF03556   HiC_scaffold_1       -         -          cm        1       91 132796243 132796364      +    no    1 0.45   0.0   52.3    0.0074  !   *       -      -      -      -      -      - mir-559 microRNA precursor family
1293 MIR1222                RF01927   HiC_scaffold_1       -         -          cm        1      134  37309155  37309021      -    no    1 0.44   0.0   49.2    0.0075  !   *       -      -      -      -      -      - microRNA MIR1222
1294 MIR904                 RF03413   HiC_scaffold_1       -         -          cm        1      141 166101573 166101711      +    no    1 0.47   0.0   50.2    0.0076  !   *       -      -      -      -      -      - MIR904 microRNA precursor family
1295 5S_rRNA                RF00001   HiC_scaffold_1       -         CL00113    cm        1      119  76390002  76389893      -    no    1 0.58   0.0   51.5    0.0076  !   *       -      -      -      -      -      - 5S ribosomal RNA
1296 MIR1222                RF01927   HiC_scaffold_1       -         -          cm        1      134 115154383 115154257      -    no    1 0.45   0.0   49.2    0.0076  !   *       -      -      -      -      -      - microRNA MIR1222
1297 MIR1222                RF01927   HiC_scaffold_1       -         -          cm        1      134 166113052 166113167      +    no    1 0.43   0.0   49.2    0.0076  !   *       -      -      -      -      -      - microRNA MIR1222
1298 MIR7510                RF04201   HiC_scaffold_1       -         -          cm        1       79  84834813  84834891      +    no    1 0.53   0.0   52.2    0.0077  !   *       -      -      -      -      -      - MIR7510 microRNA precursor family
1299 5S_rRNA                RF00001   HiC_scaffold_1       -         CL00113    cm        1      119 166026154 166026036      -    no    1 0.54   0.0   51.5    0.0077  !   *       -      -      -      -      -      - 5S ribosomal RNA
1300 MIR1222                RF01927   HiC_scaffold_1       -         -          cm        1      134 147137492 147137378      -    no    1 0.45   0.0   49.1    0.0077  !   *       -      -      -      -      -      - microRNA MIR1222
1301 mir-4796               RF03489   HiC_scaffold_1       -         -          cm        1       93  99111821  99111908      +    no    1 0.39   0.0   49.7    0.0077  !   *       -      -      -      -      -      - mir-4796 microRNA precursor family
1302 MIR7807                RF04213   HiC_scaffold_1       -         -          cm        1      133 141669195 141669093      -    no    1 0.27   1.8   50.0    0.0078  !   ^       -      -      -      -      -      - MIR7807 microRNA precursor family
1303 5S_rRNA                RF00001   HiC_scaffold_1       -         CL00113    cm        1      119  39214358  39214226      -    no    1 0.49   0.0   51.4    0.0079  !   *       -      -      -      -      -      - 5S ribosomal RNA
1304 mir-4662               RF03938   HiC_scaffold_1       -         -          cm        1       67 125930279 125930342      +    no    1 0.27   0.0   49.7    0.0079  !   ^       -      -      -      -      -      - mir-4662 microRNA precursor family
1305 MIR1222                RF01927   HiC_scaffold_1       -         -          cm        1      134  26097214  26097329      +    no    1 0.44   0.0   49.1    0.0079  !   *       -      -      -      -      -      - microRNA MIR1222
1306 5S_rRNA                RF00001   HiC_scaffold_1       -         CL00113    cm        1      119  15771828  15771942      +    no    1 0.54   0.0   51.4     0.008  !   *       -      -      -      -      -      - 5S ribosomal RNA
1307 mir-559                RF03556   HiC_scaffold_1       -         -          cm        1       91 133617315 133617448      +    no    1 0.46   0.0   52.1    0.0081  !   *       -      -      -      -      -      - mir-559 microRNA precursor family
1308 mir-297                RF04217   HiC_scaffold_1       -         -          cm        1       71 112260252 112260182      -    no    1 0.18   9.9   56.2    0.0081  !   *       -      -      -      -      -      - mir-297 microRNA precursor family
1309 MIR1222                RF01927   HiC_scaffold_1       -         -          cm        1      134  42085749  42085879      +    no    1 0.46   0.0   49.1    0.0081  !   *       -      -      -      -      -      - microRNA MIR1222
1310 5S_rRNA                RF00001   HiC_scaffold_1       -         CL00113    cm        1      119 144658095 144657973      -    no    1 0.54   0.0   51.4    0.0082  !   *       -      -      -      -      -      - 5S ribosomal RNA
1311 MIR904                 RF03413   HiC_scaffold_1       -         -          cm        1      141  27212975  27212854      -    no    1 0.42   0.0   50.1    0.0083  !   =     345  1.000  0.910      "      "      " MIR904 microRNA precursor family
1312 MIR1023                RF01043   HiC_scaffold_1       -         -          cm        1      165  41639491  41639624      +    no    1 0.52   0.0   49.9    0.0083  !   ^       -      -      -      -      -      - microRNA MIR1023
1313 tRNA                   RF00005   HiC_scaffold_1       -         CL00001    cm        1       71 136719177 136719106      -    no    1 0.50   0.0   48.6    0.0083  !   *       -      -      -      -      -      - tRNA
1314 mir-548                RF01061   HiC_scaffold_1       -         -          cm        1       84  29991517  29991590      +    no    1 0.30   0.0   52.0    0.0084  !   *       -      -      -      -      -      - microRNA mir-548
1315 mir-559                RF03556   HiC_scaffold_1       -         -          cm        1       91   6147541   6147423      -    no    1 0.46   0.0   52.1    0.0084  !   *       -      -      -      -      -      - mir-559 microRNA precursor family
1316 5S_rRNA                RF00001   HiC_scaffold_1       -         CL00113    cm        1      119 139918068 139918195      +    no    1 0.53   0.0   51.3    0.0084  !   *       -      -      -      -      -      - 5S ribosomal RNA
1317 mir-559                RF03556   HiC_scaffold_1       -         -          cm        1       91  81783430  81783267      -    no    1 0.38   0.0   52.1    0.0084  !   *       -      -      -      -      -      - mir-559 microRNA precursor family
1318 mir-559                RF03556   HiC_scaffold_1       -         -          cm        1       91  19948272  19948393      +    no    1 0.44   0.0   52.1    0.0085  !   ^       -      -      -      -      -      - mir-559 microRNA precursor family
1319 mir-548                RF01061   HiC_scaffold_1       -         -          cm        1       84  29991590  29991517      -    no    1 0.30   0.0   52.0    0.0085  !   *       -      -      -      -      -      - microRNA mir-548
1320 mir-3688               RF04161   HiC_scaffold_1       -         -          cm        1       88  20313310  20313395      +    no    1 0.30   0.2   49.5    0.0086  !   =     217  0.826  1.000      "      "      " mir-3688 microRNA precursor family
1321 mir-559                RF03556   HiC_scaffold_1       -         -          cm        1       91  82557653  82557542      -    no    1 0.46   0.0   52.0    0.0086  !   *       -      -      -      -      -      - mir-559 microRNA precursor family
1322 mir-3150               RF03972   HiC_scaffold_1       -         -          cm        1       80  35898166  35898252      +    no    1 0.57   0.0   55.3    0.0088  !   *       -      -      -      -      -      - mir-3150 microRNA precursor family
1323 MIR904                 RF03413   HiC_scaffold_1       -         -          cm        1      141  12743492  12743611      +    no    1 0.49   0.0   50.0    0.0088  !   *       -      -      -      -      -      - MIR904 microRNA precursor family
1324 mir-559                RF03556   HiC_scaffold_1       -         -          cm        1       91  14810269  14810150      -    no    1 0.45   0.0   52.0    0.0089  !   *       -      -      -      -      -      - mir-559 microRNA precursor family
1325 mir-3938               RF03585   HiC_scaffold_1       -         -          cm        1       88  70027405  70027312      -    no    1 0.47   0.0   49.6     0.009  !   *       -      -      -      -      -      - mir-3938 microRNA precursor family
1326 mir-297                RF04217   HiC_scaffold_1       -         -          cm        1       71  31675338  31675400      +    no    1 0.25   0.1   56.0    0.0091  !   ^       -      -      -      -      -      - mir-297 microRNA precursor family
1327 tRNA                   RF00005   HiC_scaffold_1       -         CL00001    cm        1       71  23946497  23946426      -    no    1 0.61   0.0   48.4    0.0092  !   *       -      -      -      -      -      - tRNA
1328 mir-3747               RF03640   HiC_scaffold_1       -         -          cm        1       67 114363676 114363738      +    no    1 0.43   0.0   49.9    0.0092  !   *       -      -      -      -      -      - mir-3747 microRNA precursor family
1329 5S_rRNA                RF00001   HiC_scaffold_1       -         CL00113    cm        1      119  24032679  24032798      +    no    1 0.54   0.0   51.2    0.0093  !   *       -      -      -      -      -      - 5S ribosomal RNA
1330 tRNA                   RF00005   HiC_scaffold_1       -         CL00001    cm        1       71   5430933   5431004      +    no    1 0.50   0.0   48.4    0.0093  !   *       -      -      -      -      -      - tRNA
1331 mir-559                RF03556   HiC_scaffold_1       -         -          cm        1       91   3947408   3947282      -    no    1 0.39   0.0   51.9    0.0093  !   *       -      -      -      -      -      - mir-559 microRNA precursor family
1332 MIR904                 RF03413   HiC_scaffold_1       -         -          cm        1      141  21389890  21389763      -    no    1 0.47   0.0   49.8    0.0096  !   *       -      -      -      -      -      - MIR904 microRNA precursor family
1333 MIR904                 RF03413   HiC_scaffold_1       -         -          cm        1      141 101106509 101106383      -    no    1 0.43   0.0   49.8    0.0096  !   *       -      -      -      -      -      - MIR904 microRNA precursor family
1334 MIR2863                RF04071   HiC_scaffold_1       -         -          cm        1      113 150821293 150821404      +    no    1 0.52   0.0   49.7    0.0096  !   *       -      -      -      -      -      - MIR2863 microRNA precursor family
1335 mir-3688               RF04161   HiC_scaffold_1       -         -          cm        1       88 152867491 152867613      +    no    1 0.41   0.0   49.4    0.0096  !   *       -      -      -      -      -      - mir-3688 microRNA precursor family
1336 mir-466                RF04052   HiC_scaffold_1       -         -          cm        1       80 147230567 147230491      -    no    1 0.48   0.0   51.3    0.0096  !   ^       -      -      -      -      -      - mir-466 microRNA precursor family
1337 MIR1507                RF04164   HiC_scaffold_1       -         -          cm        1      107 117073432 117073531      +    no    1 0.39   0.0   45.0    0.0097  !   *       -      -      -      -      -      - MIR1507 microRNA precursor family
1338 5S_rRNA                RF00001   HiC_scaffold_1       -         CL00113    cm        1      119  81220462  81220339      -    no    1 0.52   0.0   51.1    0.0097  !   *       -      -      -      -      -      - 5S ribosomal RNA
1339 mir-3150               RF03972   HiC_scaffold_1       -         -          cm        1       80  35898252  35898166      -    no    1 0.57   0.0   55.2    0.0098  !   *       -      -      -      -      -      - mir-3150 microRNA precursor family
1340 mir-4436               RF04132   HiC_scaffold_1       -         -          cm        1       85 165318516 165318443      -    no    1 0.73   0.1   48.8    0.0098  !   *       -      -      -      -      -      - mir-4436 microRNA precursor family
1341 mir-3688               RF04161   HiC_scaffold_1       -         -          cm        1       88  21809103  21809221      +    no    1 0.45   0.0   49.3    0.0098  !   *       -      -      -      -      -      - mir-3688 microRNA precursor family
1342 5S_rRNA                RF00001   HiC_scaffold_1       -         CL00113    cm        1      119 153972820 153972950      +    no    1 0.52   0.0   51.1    0.0098  !   *       -      -      -      -      -      - 5S ribosomal RNA
1343 5S_rRNA                RF00001   HiC_scaffold_1       -         CL00113    cm        1      119 168767969 168768090      +    no    1 0.59   0.0   51.0    0.0099  !   *       -      -      -      -      -      - 5S ribosomal RNA
1344 5S_rRNA                RF00001   HiC_scaffold_1       -         CL00113    cm        1      119   6738427   6738538      +    no    1 0.60   0.0   51.0    0.0099  !   *       -      -      -      -      -      - 5S ribosomal RNA
1345 MIR904                 RF03413   HiC_scaffold_1       -         -          cm        1      141   6227256   6227392      +    no    1 0.45   0.0   49.8    0.0099  !   *       -      -      -      -      -      - MIR904 microRNA precursor family
1346 5S_rRNA                RF00001   HiC_scaffold_1       -         CL00113    cm        1      119 149765722 149765609      -    no    1 0.50   0.0   51.0      0.01  !   *       -      -      -      -      -      - 5S ribosomal RNA
1347 5S_rRNA                RF00001   HiC_scaffold_1       -         CL00113    cm        1      119 145701233 145701341      +    no    1 0.51   0.0   51.0      0.01  !   *       -      -      -      -      -      - 5S ribosomal RNA
1348 5S_rRNA                RF00001   HiC_scaffold_1       -         CL00113    cm        1      119  17041434  17041309      -    no    1 0.51   0.0   51.0      0.01  ?   *       -      -      -      -      -      - 5S ribosomal RNA
1349 MIR7510                RF04201   HiC_scaffold_1       -         -          cm        1       79  84834890  84834812      -    no    1 0.53   0.0   51.7      0.01  ?   ^       -      -      -      -      -      - MIR7510 microRNA precursor family
1350 RUF1                   RF01578   HiC_scaffold_1       -         -          cm        1      264 153217605 153217811      +    no    1 0.39   0.0   54.9      0.01  ?   *       -      -      -      -      -      - Plasmodium RNA of unkown function RUF1
1351 mir-297                RF04217   HiC_scaffold_1       -         -          cm        1       71  68844635  68844571      -    no    1 0.31   0.5   55.8      0.01  ?   *       -      -      -      -      -      - mir-297 microRNA precursor family
1352 5S_rRNA                RF00001   HiC_scaffold_1       -         CL00113    cm        1      119 119324223 119324094      -    no    1 0.60   0.0   51.0      0.01  ?   *       -      -      -      -      -      - 5S ribosomal RNA
1353 MIR904                 RF03413   HiC_scaffold_1       -         -          cm        1      141  92314559  92314685      +    no    1 0.40   0.0   49.7      0.01  ?   *       -      -      -      -      -      - MIR904 microRNA precursor family
1354 5S_rRNA                RF00001   HiC_scaffold_1       -         CL00113    cm        1      119 155937181 155937056      -    no    1 0.52   0.0   51.0      0.01  ?   *       -      -      -      -      -      - 5S ribosomal RNA
1355 5S_rRNA                RF00001   HiC_scaffold_1       -         CL00113    cm        1      119 166190939 166190816      -    no    1 0.55   0.0   51.0      0.01  ?   *       -      -      -      -      -      - 5S ribosomal RNA
1356 MIR5649                RF03802   HiC_scaffold_1       -         -          cm        1      101 104138293 104138201      -    no    1 0.32   0.0   50.3      0.01  ?   ^       -      -      -      -      -      - MIR5649 microRNA precursor family
1357 5S_rRNA                RF00001   HiC_scaffold_1       -         CL00113    cm        1      119 160444580 160444455      -    no    1 0.55   0.0   51.0      0.01  ?   *       -      -      -      -      -      - 5S ribosomal RNA
1358 5S_rRNA                RF00001   HiC_scaffold_1       -         CL00113    cm        1      119   1254450   1254559      +    no    1 0.55   0.0   51.0     0.011  ?   *       -      -      -      -      -      - 5S ribosomal RNA
1359 5S_rRNA                RF00001   HiC_scaffold_1       -         CL00113    cm        1      119   1269993   1270102      +    no    1 0.55   0.0   51.0     0.011  ?   *       -      -      -      -      -      - 5S ribosomal RNA
1360 tRNA                   RF00005   HiC_scaffold_1       -         CL00001    cm        1       71   4733254   4733325      +    no    1 0.60   0.0   48.2     0.011  ?   *       -      -      -      -      -      - tRNA
1361 AaHKsRNA41             RF02901   HiC_scaffold_1       -         -          cm        1      180  29423114  29423285      +    no    1 0.52   0.0   46.9     0.011  ?   ^       -      -      -      -      -      - Aggregatibacter sRNA 41
1362 5S_rRNA                RF00001   HiC_scaffold_1       -         CL00113    cm        1      119 136883925 136883792      -    no    1 0.51   0.0   50.9     0.011  ?   *       -      -      -      -      -      - 5S ribosomal RNA
1363 mir-3688               RF04161   HiC_scaffold_1       -         -          cm        1       88  75530044  75530127      +    no    1 0.49   0.0   49.2     0.011  ?   ^       -      -      -      -      -      - mir-3688 microRNA precursor family
1364 5S_rRNA                RF00001   HiC_scaffold_1       -         CL00113    cm        1      119 165429847 165429973      +    no    1 0.52   0.0   50.9     0.011  ?   *       -      -      -      -      -      - 5S ribosomal RNA
1365 MIR1222                RF01927   HiC_scaffold_1       -         -          cm        1      134  80379457  80379348      -    no    1 0.41   0.0   48.6     0.011  ?   *       -      -      -      -      -      - microRNA MIR1222
1366 MIR904                 RF03413   HiC_scaffold_1       -         -          cm        1      141  11458935  11459065      +    no    1 0.47   0.0   49.6     0.011  ?   *       -      -      -      -      -      - MIR904 microRNA precursor family
1367 MIR1222                RF01927   HiC_scaffold_1       -         -          cm        1      134    995237    995349      +    no    1 0.38   0.0   48.6     0.011  ?   *       -      -      -      -      -      - microRNA MIR1222
1368 mir-466                RF04052   HiC_scaffold_1       -         -          cm        1       80  70399822  70399747      -    no    1 0.30   0.0   51.1     0.011  ?   ^       -      -      -      -      -      - mir-466 microRNA precursor family
1369 mir-559                RF03556   HiC_scaffold_1       -         -          cm        1       91  10823805  10823924      +    no    1 0.43   0.0   51.6     0.011  ?   ^       -      -      -      -      -      - mir-559 microRNA precursor family
1370 U2                     RF00004   HiC_scaffold_1       -         CL00006    cm        1      193 164402756 164402607      -    no    1 0.45   0.0   51.8     0.011  ?   *       -      -      -      -      -      - U2 spliceosomal RNA
1371 mir-559                RF03556   HiC_scaffold_1       -         -          cm        1       91  10823924  10823805      -    no    1 0.43   0.0   51.6     0.011  ?   ^       -      -      -      -      -      - mir-559 microRNA precursor family
1372 mir-8515               RF04011   HiC_scaffold_1       -         -          cm        1       92  19078258  19078342      +    no    1 0.56   0.0   53.3     0.011  ?   *       -      -      -      -      -      - mir-8515 microRNA precursor family
1373 mir-3747               RF03640   HiC_scaffold_1       -         -          cm        1       67   5934418   5934489      +    no    1 0.44   0.0   49.6     0.011  ?   =     180  1.000  0.766      "      "      " mir-3747 microRNA precursor family
1374 mir-559                RF03556   HiC_scaffold_1       -         -          cm        1       91 146666038 146665947      -    no    1 0.43   0.0   51.6     0.011  ?   *       -      -      -      -      -      - mir-559 microRNA precursor family
1375 5S_rRNA                RF00001   HiC_scaffold_1       -         CL00113    cm        1      119  71576751  71576874      +    no    1 0.56   0.0   50.8     0.011  ?   *       -      -      -      -      -      - 5S ribosomal RNA
1376 mir-297                RF04217   HiC_scaffold_1       -         -          cm        1       71  58887532  58887602      +    no    1 0.28   8.0   55.6     0.011  ?   *       -      -      -      -      -      - mir-297 microRNA precursor family
1377 MIR6140                RF04228   HiC_scaffold_1       -         -          cm        1      165 117578993 117579106      +    no    1 0.39   0.0   53.6     0.012  ?   *       -      -      -      -      -      - MIR6140 microRNA precursor family
1378 mir-2238               RF01915   HiC_scaffold_1       -         -          cm        1       86 114641709 114641795      +    no    1 0.52   0.0   46.3     0.012  ?   =     941  0.977  0.988      "      "      " microRNA mir-2238
1379 5S_rRNA                RF00001   HiC_scaffold_1       -         CL00113    cm        1      119  15160026  15159903      -    no    1 0.56   0.0   50.8     0.012  ?   *       -      -      -      -      -      - 5S ribosomal RNA
1380 MIR904                 RF03413   HiC_scaffold_1       -         -          cm        1      141  12743601  12743502      -    no    1 0.45   0.0   49.5     0.012  ?   *       -      -      -      -      -      - MIR904 microRNA precursor family
1381 5S_rRNA                RF00001   HiC_scaffold_1       -         CL00113    cm        1      119  93737667  93737540      -    no    1 0.51   0.0   50.8     0.012  ?   *       -      -      -      -      -      - 5S ribosomal RNA
1382 mir-3688               RF04161   HiC_scaffold_1       -         -          cm        1       88 151645470 151645350      -    no    1 0.41   0.0   49.0     0.012  ?   *       -      -      -      -      -      - mir-3688 microRNA precursor family
1383 mir-802                RF00887   HiC_scaffold_1       -         -          cm        1       94  18542982  18543077      +    no    1 0.47   0.0   50.9     0.012  ?   *       -      -      -      -      -      - microRNA mir-802
1384 mir-8515               RF04011   HiC_scaffold_1       -         -          cm        1       92  19078342  19078258      -    no    1 0.56   0.0   53.2     0.012  ?   *       -      -      -      -      -      - mir-8515 microRNA precursor family
1385 MIR1222                RF01927   HiC_scaffold_1       -         -          cm        1      134    995348    995235      -    no    1 0.39   0.0   48.4     0.012  ?   *       -      -      -      -      -      - microRNA MIR1222
1386 tRNA                   RF00005   HiC_scaffold_1       -         CL00001    cm        1       71  39439504  39439574      +    no    1 0.63   0.0   48.0     0.012  ?   *       -      -      -      -      -      - tRNA
1387 MIR904                 RF03413   HiC_scaffold_1       -         -          cm        1      141  65308372  65308251      -    no    1 0.44   0.0   49.4     0.012  ?   *       -      -      -      -      -      - MIR904 microRNA precursor family
1388 tRNA                   RF00005   HiC_scaffold_1       -         CL00001    cm        1       71 135520454 135520525      +    no    1 0.53   0.0   48.0     0.012  ?   *       -      -      -      -      -      - tRNA
1389 mir-9080               RF03645   HiC_scaffold_1       -         -          cm        1      107  95580864  95580753      -    no    1 0.32   0.0   47.0     0.012  ?   *       -      -      -      -      -      - mir-9080 microRNA precursor family
1390 SCARNA15               RF00426   HiC_scaffold_1       -         CL00019    cm        1      128 124263330 124263461      +    no    1 0.42   0.0   55.0     0.012  ?   *       -      -      -      -      -      - Small Cajal body specific RNA 15
1391 mir-1277               RF04154   HiC_scaffold_1       -         -          cm        1       78  75530048  75530125      +    no    1 0.46   0.0   52.2     0.012  ?   =    1363  1.000  0.929      "      "      " mir-1277 microRNA precursor family
1392 mir-2041               RF03760   HiC_scaffold_1       -         -          cm        1       68  90056372  90056450      +    no    1 0.42   0.0   51.8     0.012  ?   *       -      -      -      -      -      - mir-2041 microRNA precursor family
1393 mir-559                RF03556   HiC_scaffold_1       -         -          cm        1       91 150588200 150588053      -    no    1 0.39   0.0   51.4     0.012  ?   *       -      -      -      -      -      - mir-559 microRNA precursor family
1394 mir-3688               RF04161   HiC_scaffold_1       -         -          cm        1       88 155683367 155683454      +    no    1 0.45   0.0   48.9     0.012  ?   ^       -      -      -      -      -      - mir-3688 microRNA precursor family
1395 mir-3688               RF04161   HiC_scaffold_1       -         -          cm        1       88   3083647   3083761      +    no    1 0.39   0.0   48.9     0.013  ?   =     765  1.000  0.865      "      "      " mir-3688 microRNA precursor family
1396 twister-P1             RF03160   HiC_scaffold_1       -         CL00120    cm        1       67 169363120 169363058      -    no    1 0.62   0.0   46.3     0.013  ?   *       -      -      -      -      -      - type-P1 twister ribozyme
1397 5S_rRNA                RF00001   HiC_scaffold_1       -         CL00113    cm        1      119 133321094 133320962      -    no    1 0.51   0.0   50.6     0.013  ?   *       -      -      -      -      -      - 5S ribosomal RNA
1398 mir-559                RF03556   HiC_scaffold_1       -         -          cm        1       91   4008026   4008104      +    no    1 0.39   0.0   51.4     0.013  ?   *       -      -      -      -      -      - mir-559 microRNA precursor family
1399 mir-3149               RF04176   HiC_scaffold_1       -         -          cm        1       83 110942160 110942084      -    no    1 0.25   1.2   52.1     0.013  ?   =     253  0.442  0.479      "      "      " mir-3149 microRNA precursor family
1400 tRNA                   RF00005   HiC_scaffold_1       -         CL00001    cm        1       71  18556330  18556259      -    no    1 0.64   0.0   47.9     0.013  ?   *       -      -      -      -      -      - tRNA
1401 5S_rRNA                RF00001   HiC_scaffold_1       -         CL00113    cm        1      119  10387592  10387699      +    no    1 0.55   0.0   50.6     0.013  ?   *       -      -      -      -      -      - 5S ribosomal RNA
1402 tRNA                   RF00005   HiC_scaffold_1       -         CL00001    cm        1       71 142893352 142893281      -    no    1 0.57   0.0   47.9     0.013  ?   *       -      -      -      -      -      - tRNA
1403 5S_rRNA                RF00001   HiC_scaffold_1       -         CL00113    cm        1      119 115601875 115601997      +    no    1 0.50   0.0   50.5     0.013  ?   *       -      -      -      -      -      - 5S ribosomal RNA
1404 MIR1222                RF01927   HiC_scaffold_1       -         -          cm        1      134  71943742  71943587      -    no    1 0.40   0.0   48.3     0.013  ?   *       -      -      -      -      -      - microRNA MIR1222
1405 mir-9261               RF04230   HiC_scaffold_1       -         -          cm        1       92  34378568  34378668      +    no    1 0.45   0.0   49.2     0.013  ?   *       -      -      -      -      -      - mir-9261 microRNA precursor family
1406 5S_rRNA                RF00001   HiC_scaffold_1       -         CL00113    cm        1      119  10259964  10259841      -    no    1 0.53   0.0   50.5     0.014  ?   *       -      -      -      -      -      - 5S ribosomal RNA
1407 5S_rRNA                RF00001   HiC_scaffold_1       -         CL00113    cm        1      119  21025627  21025752      +    no    1 0.59   0.0   50.5     0.014  ?   *       -      -      -      -      -      - 5S ribosomal RNA
1408 mir-559                RF03556   HiC_scaffold_1       -         -          cm        1       91 168201299 168201205      -    no    1 0.40   0.0   51.3     0.014  ?   *       -      -      -      -      -      - mir-559 microRNA precursor family
1409 MIR1222                RF01927   HiC_scaffold_1       -         -          cm        1      134 163112247 163112359      +    no    1 0.42   0.0   48.2     0.014  ?   *       -      -      -      -      -      - microRNA MIR1222
1410 5S_rRNA                RF00001   HiC_scaffold_1       -         CL00113    cm       13      109  93056410  93056316      -    no    1 0.57   0.0   50.5     0.014  ?   *       -      -      -      -      -      - 5S ribosomal RNA
1411 mir-466                RF04052   HiC_scaffold_1       -         -          cm        1       80   5073848   5073981      +    no    1 0.49   0.0   50.7     0.014  ?   ^       -      -      -      -      -      - mir-466 microRNA precursor family
1412 MIR847                 RF04173   HiC_scaffold_1       -         -          cm        1      163  11265678  11265816      +    no    1 0.30   1.4   48.9     0.014  ?   =     637  0.576  1.000      "      "      " MIR847 microRNA precursor family
1413 mir-3747               RF03640   HiC_scaffold_1       -         -          cm        1       67 134427520 134427585      +    no    1 0.41   0.0   49.3     0.014  ?   *       -      -      -      -      -      - mir-3747 microRNA precursor family
1414 MIR1222                RF01927   HiC_scaffold_1       -         -          cm        1      134  66377273  66377148      -    no    1 0.36   0.0   48.2     0.014  ?   *       -      -      -      -      -      - microRNA MIR1222
1415 5S_rRNA                RF00001   HiC_scaffold_1       -         CL00113    cm        1      119  22727379  22727271      -    no    1 0.57   0.0   50.5     0.014  ?   *       -      -      -      -      -      - 5S ribosomal RNA
1416 MIR862                 RF04187   HiC_scaffold_1       -         -          cm        1      110  75530040  75530131      +    no    1 0.47   0.0   48.1     0.014  ?   =    1363  0.913  1.000      "      "      " MIR862 microRNA precursor family
1417 5S_rRNA                RF00001   HiC_scaffold_1       -         CL00113    cm        1      119  53510436  53510544      +    no    1 0.56   0.0   50.4     0.014  ?   *       -      -      -      -      -      - 5S ribosomal RNA
1418 mir-559                RF03556   HiC_scaffold_1       -         -          cm        1       91 161804380 161804252      -    no    1 0.39   0.0   51.2     0.014  ?   *       -      -      -      -      -      - mir-559 microRNA precursor family
1419 5S_rRNA                RF00001   HiC_scaffold_1       -         CL00113    cm        1      119  49061693  49061566      -    no    1 0.55   0.0   50.4     0.014  ?   *       -      -      -      -      -      - 5S ribosomal RNA
1420 mir-3149               RF04176   HiC_scaffold_1       -         -          cm        1       83  79640816  79640897      +    no    1 0.22   7.1   52.0     0.014  ?   =     724  0.866  0.910      "      "      " mir-3149 microRNA precursor family
1421 mir-3747               RF03640   HiC_scaffold_1       -         -          cm        1       67 153237759 153237830      +    no    1 0.44   0.0   49.2     0.014  ?   =     182  1.000  0.766      "      "      " mir-3747 microRNA precursor family
1422 5S_rRNA                RF00001   HiC_scaffold_1       -         CL00113    cm        1      119  67129150  67129261      +    no    1 0.50   0.0   50.4     0.014  ?   *       -      -      -      -      -      - 5S ribosomal RNA
1423 MIR1222                RF01927   HiC_scaffold_1       -         -          cm        1      134  92387880  92387768      -    no    1 0.44   0.0   48.2     0.014  ?   *       -      -      -      -      -      - microRNA MIR1222
1424 5S_rRNA                RF00001   HiC_scaffold_1       -         CL00113    cm        1      119 150522105 150522217      +    no    1 0.56   0.0   50.4     0.014  ?   *       -      -      -      -      -      - 5S ribosomal RNA
1425 mir-466                RF04052   HiC_scaffold_1       -         -          cm        1       80  72449024  72449099      +    no    1 0.22   3.0   50.6     0.014  ?   =     726  0.921  0.986      "      "      " mir-466 microRNA precursor family
1426 5S_rRNA                RF00001   HiC_scaffold_1       -         CL00113    cm        1      119 159990327 159990439      +    no    1 0.52   0.0   50.4     0.014  ?   *       -      -      -      -      -      - 5S ribosomal RNA
1427 mir-466                RF04052   HiC_scaffold_1       -         -          cm        1       80  90779187  90779109      -    no    1 0.37   0.2   50.6     0.015  ?   =     663  0.911  1.000      "      "      " mir-466 microRNA precursor family
1428 MIR1222                RF01927   HiC_scaffold_1       -         -          cm        1      134  25604535  25604656      +    no    1 0.41   0.0   48.1     0.015  ?   *       -      -      -      -      -      - microRNA MIR1222
1429 5S_rRNA                RF00001   HiC_scaffold_1       -         CL00113    cm        1      119 143636286 143636407      +    no    1 0.52   0.0   50.4     0.015  ?   *       -      -      -      -      -      - 5S ribosomal RNA
1430 MIR9481                RF04118   HiC_scaffold_1       -         -          cm        1      135 108357768 108357889      +    no    1 0.37   0.0   48.4     0.015  ?   *       -      -      -      -      -      - MIR9481 microRNA precursor family
1431 MIR1222                RF01927   HiC_scaffold_1       -         -          cm        1      134  85371611  85371737      +    no    1 0.39   0.0   48.1     0.015  ?   *       -      -      -      -      -      - microRNA MIR1222
1432 5S_rRNA                RF00001   HiC_scaffold_1       -         CL00113    cm        1      119  46103554  46103433      -    no    1 0.55   0.0   50.4     0.015  ?   *       -      -      -      -      -      - 5S ribosomal RNA
1433 MIR1222                RF01927   HiC_scaffold_1       -         -          cm        1      134 101415525 101415641      +    no    1 0.44   0.0   48.1     0.015  ?   *       -      -      -      -      -      - microRNA MIR1222
1434 mir-2041               RF03760   HiC_scaffold_1       -         -          cm        1       68  61504471  61504400      -    no    1 0.38   0.0   51.5     0.015  ?   *       -      -      -      -      -      - mir-2041 microRNA precursor family
1435 mir-8515               RF04011   HiC_scaffold_1       -         -          cm        1       92 156458427 156458333      -    no    1 0.51   0.0   52.8     0.015  ?   *       -      -      -      -      -      - mir-8515 microRNA precursor family
1436 mir-466                RF04052   HiC_scaffold_1       -         -          cm        1       80  20313384  20313323      -    no    1 0.29   0.0   50.6     0.015  ?   =    1045  0.871  0.857      "      "      " mir-466 microRNA precursor family
1437 mir-559                RF03556   HiC_scaffold_1       -         -          cm        1       91  64839268  64839182      -    no    1 0.39   0.0   51.1     0.015  ?   *       -      -      -      -      -      - mir-559 microRNA precursor family
1438 mir-297                RF04217   HiC_scaffold_1       -         -          cm        1       71 110941957 110942031      +    no    1 0.43   0.0   55.1     0.015  ?   ^       -      -      -      -      -      - mir-297 microRNA precursor family
1439 5S_rRNA                RF00001   HiC_scaffold_1       -         CL00113    cm        1      119 163577130 163577257      +    no    1 0.52   0.0   50.3     0.015  ?   *       -      -      -      -      -      - 5S ribosomal RNA
1440 MIR1222                RF01927   HiC_scaffold_1       -         -          cm        1      134  98694779  98694898      +    no    1 0.43   0.0   48.1     0.015  ?   *       -      -      -      -      -      - microRNA MIR1222
1441 MIR904                 RF03413   HiC_scaffold_1       -         -          cm        1      141   5557946   5557826      -    no    1 0.50   0.0   49.1     0.015  ?   ^       -      -      -      -      -      - MIR904 microRNA precursor family
1442 mir-3622               RF03703   HiC_scaffold_1       -         -          cm        1       84  46301560  46301638      +    no    1 0.53   0.0   53.9     0.015  ?   ^       -      -      -      -      -      - mir-3622 microRNA precursor family
1443 mir-3622               RF03703   HiC_scaffold_1       -         -          cm        1       84  74864493  74864571      +    no    1 0.53   0.0   53.9     0.015  ?   ^       -      -      -      -      -      - mir-3622 microRNA precursor family
1444 mir-3688               RF04161   HiC_scaffold_1       -         -          cm        1       88 160947206 160947093      -    no    1 0.36   0.0   48.6     0.015  ?   *       -      -      -      -      -      - mir-3688 microRNA precursor family
1445 mir-297                RF04217   HiC_scaffold_1       -         -          cm        1       71  46207005  46206933      -    no    1 0.32   0.1   55.1     0.016  ?   *       -      -      -      -      -      - mir-297 microRNA precursor family
1446 5S_rRNA                RF00001   HiC_scaffold_1       -         CL00113    cm        1      119  49744423  49744286      -    no    1 0.50   0.0   50.3     0.016  ?   *       -      -      -      -      -      - 5S ribosomal RNA
1447 mir-3914               RF03719   HiC_scaffold_1       -         -          cm        1       95  63874459  63874589      +    no    1 0.45   0.0   46.3     0.016  ?   *       -      -      -      -      -      - mir-3914 microRNA precursor family
1448 5S_rRNA                RF00001   HiC_scaffold_1       -         CL00113    cm        1      119 101513944 101513830      -    no    1 0.56   0.0   50.3     0.016  ?   *       -      -      -      -      -      - 5S ribosomal RNA
1449 mir-4659               RF03912   HiC_scaffold_1       -         -          cm        1       73  88330302  88330233      -    no    1 0.53   0.0   48.2     0.016  ?   *       -      -      -      -      -      - mir-4659 microRNA precursor family
1450 MIR1222                RF01927   HiC_scaffold_1       -         -          cm        1      134  95999349  95999484      +    no    1 0.38   0.0   48.0     0.016  ?   *       -      -      -      -      -      - microRNA MIR1222
1451 5S_rRNA                RF00001   HiC_scaffold_1       -         CL00113    cm        1      119 120220582 120220465      -    no    1 0.58   0.0   50.3     0.016  ?   *       -      -      -      -      -      - 5S ribosomal RNA
1452 5S_rRNA                RF00001   HiC_scaffold_1       -         CL00113    cm        1      119 145494314 145494185      -    no    1 0.45   0.0   50.3     0.016  ?   *       -      -      -      -      -      - 5S ribosomal RNA
1453 mir-1972               RF04167   HiC_scaffold_1       -         -          cm        1       81 132249030 132248950      -    no    1 0.58   0.0   50.1     0.016  ?   *       -      -      -      -      -      - mir-1972 microRNA precursor family
1454 mir-559                RF03556   HiC_scaffold_1       -         -          cm        1       91 145772971 145772783      -    no    1 0.40   0.0   51.0     0.016  ?   *       -      -      -      -      -      - mir-559 microRNA precursor family
1455 mir-4436               RF04132   HiC_scaffold_1       -         -          cm        1       85  32414859  32414773      -    no    1 0.71   0.1   48.0     0.016  ?   *       -      -      -      -      -      - mir-4436 microRNA precursor family
1456 MIR1222                RF01927   HiC_scaffold_1       -         -          cm        1      134 164487801 164487685      -    no    1 0.43   0.0   48.0     0.016  ?   *       -      -      -      -      -      - microRNA MIR1222
1457 MIR9408                RF04125   HiC_scaffold_1       -         -          cm        1      117 113252569 113252681      +    no    1 0.34   0.0   50.5     0.016  ?   *       -      -      -      -      -      - MIR9408 microRNA precursor family
1458 5S_rRNA                RF00001   HiC_scaffold_1       -         CL00113    cm        1      119   6079232   6079342      +    no    1 0.66   0.0   50.2     0.016  ?   *       -      -      -      -      -      - 5S ribosomal RNA
1459 5S_rRNA                RF00001   HiC_scaffold_1       -         CL00113    cm        1      119 152167395 152167275      -    no    1 0.54   0.0   50.2     0.016  ?   *       -      -      -      -      -      - 5S ribosomal RNA
1460 mir-5366               RF03403   HiC_scaffold_1       -         -          cm        1       71 109514692 109514776      +    no    1 0.42   0.0   47.9     0.016  ?   *       -      -      -      -      -      - mir-5366 microRNA precursor family
1461 mir-4433               RF04096   HiC_scaffold_1       -         -          cm        1       83 160240741 160240819      +    no    1 0.67   0.0   50.4     0.016  ?   *       -      -      -      -      -      - mir-4433 microRNA precursor family
1462 MIR2646                RF04133   HiC_scaffold_1       -         -          cm        1      256 150136521 150136672      +    no    1 0.38   0.0   48.2     0.016  ?   *       -      -      -      -      -      - MIR2646 microRNA precursor family
1463 mir-559                RF03556   HiC_scaffold_1       -         -          cm        1       91  17824501  17824406      -    no    1 0.48   0.0   51.0     0.016  ?   *       -      -      -      -      -      - mir-559 microRNA precursor family
1464 5S_rRNA                RF00001   HiC_scaffold_1       -         CL00113    cm        1      119 155805660 155805783      +    no    1 0.56   0.0   50.2     0.016  ?   *       -      -      -      -      -      - 5S ribosomal RNA
1465 5S_rRNA                RF00001   HiC_scaffold_1       -         CL00113    cm        1      119  54031146  54031026      -    no    1 0.50   0.0   50.2     0.017  ?   *       -      -      -      -      -      - 5S ribosomal RNA
1466 5S_rRNA                RF00001   HiC_scaffold_1       -         CL00113    cm        1      119 127791281 127791405      +    no    1 0.50   0.0   50.2     0.017  ?   *       -      -      -      -      -      - 5S ribosomal RNA
1467 5S_rRNA                RF00001   HiC_scaffold_1       -         CL00113    cm        1      119  41786583  41786704      +    no    1 0.54   0.0   50.2     0.017  ?   *       -      -      -      -      -      - 5S ribosomal RNA
1468 5S_rRNA                RF00001   HiC_scaffold_1       -         CL00113    cm        1      119  77139511  77139643      +    no    1 0.53   0.0   50.2     0.017  ?   *       -      -      -      -      -      - 5S ribosomal RNA
1469 5S_rRNA                RF00001   HiC_scaffold_1       -         CL00113    cm        1      119  68135269  68135147      -    no    1 0.54   0.0   50.2     0.017  ?   *       -      -      -      -      -      - 5S ribosomal RNA
1470 twister-P1             RF03160   HiC_scaffold_1       -         CL00120    cm        1       67 123792053 123792113      +    no    1 0.52   0.0   45.9     0.017  ?   *       -      -      -      -      -      - type-P1 twister ribozyme
1471 mir-598                RF01059   HiC_scaffold_1       -         -          cm        1       97  16675338  16675431      +    no    1 0.53   0.0   55.0     0.017  ?   *       -      -      -      -      -      - microRNA mir-598
1472 mir-559                RF03556   HiC_scaffold_1       -         -          cm        1       91   1360857   1360949      +    no    1 0.33   0.0   50.9     0.017  ?   *       -      -      -      -      -      - mir-559 microRNA precursor family
1473 mir-3747               RF03640   HiC_scaffold_1       -         -          cm        1       67   5654643   5654581      -    no    1 0.44   0.0   49.0     0.017  ?   *       -      -      -      -      -      - mir-3747 microRNA precursor family
1474 MIR2606                RF04205   HiC_scaffold_1       -         -          cm        1      165 144729751 144729653      -    no    1 0.37   0.0   61.5     0.017  ?   =    1078  0.697  1.000      "      "      " MIR2606 microRNA precursor family
1475 MIR1222                RF01927   HiC_scaffold_1       -         -          cm        1      134 122692975 122693090      +    no    1 0.39   0.0   47.9     0.017  ?   *       -      -      -      -      -      - microRNA MIR1222
1476 tRNA                   RF00005   HiC_scaffold_1       -         CL00001    cm        1       71  19589197  19589268      +    no    1 0.50   0.0   47.4     0.017  ?   *       -      -      -      -      -      - tRNA
1477 5S_rRNA                RF00001   HiC_scaffold_1       -         CL00113    cm        1      119 164167636 164167515      -    no    1 0.55   0.0   50.1     0.018  ?   *       -      -      -      -      -      - 5S ribosomal RNA
1478 5S_rRNA                RF00001   HiC_scaffold_1       -         CL00113    cm        1      119 135974633 135974756      +    no    1 0.52   0.0   50.1     0.018  ?   *       -      -      -      -      -      - 5S ribosomal RNA
1479 5S_rRNA                RF00001   HiC_scaffold_1       -         CL00113    cm        1      119  57118410  57118541      +    no    1 0.50   0.0   50.1     0.018  ?   *       -      -      -      -      -      - 5S ribosomal RNA
1480 MIR1222                RF01927   HiC_scaffold_1       -         -          cm        1      134  94909389  94909519      +    no    1 0.38   0.0   47.8     0.018  ?   *       -      -      -      -      -      - microRNA MIR1222
1481 5S_rRNA                RF00001   HiC_scaffold_1       -         CL00113    cm        1      119 100876772 100876882      +    no    1 0.54   0.0   50.1     0.018  ?   *       -      -      -      -      -      - 5S ribosomal RNA
1482 MIR538                 RF03927   HiC_scaffold_1       -         -          cm        1      160  92986339  92986422      +    no    1 0.52   0.0   48.3     0.018  ?   *       -      -      -      -      -      - MIR538 microRNA precursor family
1483 mir-4659               RF03912   HiC_scaffold_1       -         -          cm        1       73  88330233  88330302      +    no    1 0.53   0.0   48.0     0.018  ?   *       -      -      -      -      -      - mir-4659 microRNA precursor family
1484 twister-P1             RF03160   HiC_scaffold_1       -         CL00120    cm        1       67  13380864  13380926      +    no    1 0.59   0.0   45.8     0.018  ?   *       -      -      -      -      -      - type-P1 twister ribozyme
1485 mir-3688               RF04161   HiC_scaffold_1       -         -          cm        1       88   3083761   3083647      -    no    1 0.39   0.0   48.4     0.018  ?   *       -      -      -      -      -      - mir-3688 microRNA precursor family
1486 mir-28                 RF00655   HiC_scaffold_1       -         CL00086    cm        1       86  25545755  25545844      +    no    1 0.42   0.0   49.9     0.018  ?   ^       -      -      -      -      -      - microRNA mir-28
1487 mir-4433               RF04096   HiC_scaffold_1       -         -          cm        1       83 160240819 160240741      -    no    1 0.67   0.0   50.2     0.018  ?   *       -      -      -      -      -      - mir-4433 microRNA precursor family
1488 mir-559                RF03556   HiC_scaffold_1       -         -          cm        1       91 133677404 133677537      +    no    1 0.46   0.0   50.8     0.018  ?   *       -      -      -      -      -      - mir-559 microRNA precursor family
1489 5S_rRNA                RF00001   HiC_scaffold_1       -         CL00113    cm        1      119  31602461  31602344      -    no    1 0.53   0.0   50.0     0.019  ?   *       -      -      -      -      -      - 5S ribosomal RNA
1490 5S_rRNA                RF00001   HiC_scaffold_1       -         CL00113    cm        1      119  23925711  23925599      -    no    1 0.56   0.0   50.0     0.019  ?   *       -      -      -      -      -      - 5S ribosomal RNA
1491 mir-9186               RF04226   HiC_scaffold_1       -         -          cm        1       80  37403267  37403188      -    no    1 0.59   0.0   51.0     0.019  ?   *       -      -      -      -      -      - mir-9186 microRNA precursor family
1492 5S_rRNA                RF00001   HiC_scaffold_1       -         CL00113    cm        1      119  78839730  78839863      +    no    1 0.54   0.0   50.0     0.019  ?   *       -      -      -      -      -      - 5S ribosomal RNA
1493 5S_rRNA                RF00001   HiC_scaffold_1       -         CL00113    cm        1      119 123076124 123075997      -    no    1 0.49   0.0   50.0     0.019  ?   *       -      -      -      -      -      - 5S ribosomal RNA
1494 MIR477                 RF00780   HiC_scaffold_1       -         -          cm        1       99 126883852 126883936      +    no    1 0.35   0.0   46.4     0.019  ?   *       -      -      -      -      -      - microRNA MIR477
1495 mir-26                 RF00244   HiC_scaffold_1       -         -          cm        1       81 120470241 120470153      -    no    1 0.35   0.0   43.3     0.019  ?   *       -      -      -      -      -      - mir-26 microRNA precursor family
1496 MIR2863                RF04071   HiC_scaffold_1       -         -          cm       17       97 141601162 141601083      -    no    1 0.34   0.0   48.6     0.019  ?   ^       -      -      -      -      -      - MIR2863 microRNA precursor family
1497 mir-297                RF04217   HiC_scaffold_1       -         -          cm        1       71 110942347 110942283      -    no    1 0.26   0.0   54.7     0.019  ?   ^       -      -      -      -      -      - mir-297 microRNA precursor family
1498 mir-550                RF00873   HiC_scaffold_1       -         -          cm        1       85  52093867  52093943      +    no    1 0.60   0.0   47.4     0.019  ?   =      60  1.000  0.395      "      "      " microRNA mir-550
1499 mir-297                RF04217   HiC_scaffold_1       -         -          cm        1       71  68645507  68645439      -    no    1 0.22   2.0   54.7     0.019  ?   ^       -      -      -      -      -      - mir-297 microRNA precursor family
1500 tRNA                   RF00005   HiC_scaffold_1       -         CL00001    cm        1       71 121792993 121792922      -    no    1 0.57   0.0   47.3     0.019  ?   *       -      -      -      -      -      - tRNA
1501 mir-466                RF04052   HiC_scaffold_1       -         -          cm        1       80 126246314 126246247      -    no    1 0.47   0.0   50.2     0.019  ?   ^       -      -      -      -      -      - mir-466 microRNA precursor family
1502 5S_rRNA                RF00001   HiC_scaffold_1       -         CL00113    cm        1      119 160029533 160029415      -    no    1 0.52   0.0   50.0     0.019  ?   *       -      -      -      -      -      - 5S ribosomal RNA
1503 tRNA                   RF00005   HiC_scaffold_1       -         CL00001    cm        1       71   9534691   9534762      +    no    1 0.64   0.0   47.3     0.019  ?   *       -      -      -      -      -      - tRNA
1504 5S_rRNA                RF00001   HiC_scaffold_1       -         CL00113    cm        1      119 163622568 163622687      +    no    1 0.53   0.0   49.9     0.019  ?   *       -      -      -      -      -      - 5S ribosomal RNA
1505 mir-559                RF03556   HiC_scaffold_1       -         -          cm        1       91  91550821  91550711      -    no    1 0.41   0.0   50.7     0.019  ?   *       -      -      -      -      -      - mir-559 microRNA precursor family
1506 SNORD31                RF00089   HiC_scaffold_1       -         CL00053    cm        1       69  15860016  15859948      -    no    1 0.51   0.0   45.5     0.019  ?   *       -      -      -      -      -      - Small nucleolar RNA SNORD31
1507 5S_rRNA                RF00001   HiC_scaffold_1       -         CL00113    cm        1      119   6769535   6769408      -    no    1 0.56   0.0   49.9     0.019  ?   *       -      -      -      -      -      - 5S ribosomal RNA
1508 MIR1222                RF01927   HiC_scaffold_1       -         -          cm        1      134  21033017  21033139      +    no    1 0.41   0.0   47.7      0.02  ?   *       -      -      -      -      -      - microRNA MIR1222
1509 mir-2041               RF03760   HiC_scaffold_1       -         -          cm        1       68  61504400  61504471      +    no    1 0.38   0.0   51.1      0.02  ?   *       -      -      -      -      -      - mir-2041 microRNA precursor family
1510 5S_rRNA                RF00001   HiC_scaffold_1       -         CL00113    cm        1      119  95451481  95451360      -    no    1 0.52   0.0   49.9      0.02  ?   *       -      -      -      -      -      - 5S ribosomal RNA
1511 MIR6426                RF03872   HiC_scaffold_1       -         -          cm        1       84  17939435  17939507      +    no    1 0.58   0.0   50.0      0.02  ?   *       -      -      -      -      -      - MIR6426 microRNA precursor family
1512 MIR1222                RF01927   HiC_scaffold_1       -         -          cm        1      134   3092894   3093045      +    no    1 0.41   0.0   47.7      0.02  ?   *       -      -      -      -      -      - microRNA MIR1222
1513 mir-559                RF03556   HiC_scaffold_1       -         -          cm        1       91 109606009 109606115      +    no    1 0.42   0.0   50.7      0.02  ?   *       -      -      -      -      -      - mir-559 microRNA precursor family
1514 mir-297                RF04217   HiC_scaffold_1       -         -          cm        1       71  82181766  82181695      -    no    1 0.21   5.4   54.6      0.02  ?   *       -      -      -      -      -      - mir-297 microRNA precursor family
1515 mir-559                RF03556   HiC_scaffold_1       -         -          cm        1       91  35381931  35381794      -    no    1 0.40   0.0   50.6      0.02  ?   *       -      -      -      -      -      - mir-559 microRNA precursor family
1516 mir-559                RF03556   HiC_scaffold_1       -         -          cm        1       91 165965197 165965096      -    no    1 0.48   0.0   50.6      0.02  ?   ^       -      -      -      -      -      - mir-559 microRNA precursor family
1517 5S_rRNA                RF00001   HiC_scaffold_1       -         CL00113    cm        1      119 101104410 101104291      -    no    1 0.53   0.0   49.9      0.02  ?   *       -      -      -      -      -      - 5S ribosomal RNA
1518 5S_rRNA                RF00001   HiC_scaffold_1       -         CL00113    cm        1      119 119721300 119721175      -    no    1 0.54   0.0   49.9      0.02  ?   *       -      -      -      -      -      - 5S ribosomal RNA
1519 5S_rRNA                RF00001   HiC_scaffold_1       -         CL00113    cm        1      119 128494644 128494762      +    no    1 0.54   0.0   49.9      0.02  ?   *       -      -      -      -      -      - 5S ribosomal RNA
1520 mir-3688               RF04161   HiC_scaffold_1       -         -          cm        1       88  52915763  52915662      -    no    1 0.21  11.2   48.2      0.02  ?   =     367  1.000  0.750      "      "      " mir-3688 microRNA precursor family
1521 MIR904                 RF03413   HiC_scaffold_1       -         -          cm        1      141   4983050   4983170      +    no    1 0.49   0.0   48.6      0.02  ?   ^       -      -      -      -      -      - MIR904 microRNA precursor family
1522 mir-3688               RF04161   HiC_scaffold_1       -         -          cm        1       88 108130173 108130091      -    no    1 0.29   0.0   48.2      0.02  ?   ^       -      -      -      -      -      - mir-3688 microRNA precursor family
1523 mir-3914               RF03719   HiC_scaffold_1       -         -          cm        1       95 102731691 102731774      +    no    1 0.30   0.0   45.9      0.02  ?   *       -      -      -      -      -      - mir-3914 microRNA precursor family
1524 5S_rRNA                RF00001   HiC_scaffold_1       -         CL00113    cm        1      119  47779839  47779952      +    no    1 0.53   0.0   49.8      0.02  ?   *       -      -      -      -      -      - 5S ribosomal RNA
1525 mir-559                RF03556   HiC_scaffold_1       -         -          cm        1       91  62911361  62911464      +    no    1 0.40   0.0   50.6      0.02  ?   *       -      -      -      -      -      - mir-559 microRNA precursor family
1526 mir-1277               RF04154   HiC_scaffold_1       -         -          cm        1       78  79640455  79640532      +    no    1 0.24   3.8   51.3     0.021  ?   $     918  0.321  0.305      -      -      - mir-1277 microRNA precursor family
1527 mir-574                RF00929   HiC_scaffold_1       -         -          cm        1       77 147230491 147230567      +    no    1 0.48   0.0   59.0     0.021  ?   =     815  1.000  1.000      "      "      " microRNA mir-574
1528 MIR1222                RF01927   HiC_scaffold_1       -         -          cm        1      134   4333529   4333412      -    no    1 0.44   0.0   47.6     0.021  ?   *       -      -      -      -      -      - microRNA MIR1222
1529 mir-3149               RF04176   HiC_scaffold_1       -         -          cm        1       83  79205587  79205520      -    no    1 0.37   0.0   51.4     0.021  ?   ^       -      -      -      -      -      - mir-3149 microRNA precursor family
1530 MIR904                 RF03413   HiC_scaffold_1       -         -          cm        1      141  13763587  13763478      -    no    1 0.45   0.0   48.6     0.021  ?   *       -      -      -      -      -      - MIR904 microRNA precursor family
1531 MIR1222                RF01927   HiC_scaffold_1       -         -          cm        1      134 105428461 105428580      +    no    1 0.42   0.0   47.6     0.021  ?   *       -      -      -      -      -      - microRNA MIR1222
1532 MIR1222                RF01927   HiC_scaffold_1       -         -          cm        1      134 120177888 120177997      +    no    1 0.43   0.0   47.6     0.021  ?   *       -      -      -      -      -      - microRNA MIR1222
1533 mir-2831               RF03879   HiC_scaffold_1       -         -          cm        1       75 141789825 141789718      -    no    1 0.53   0.0   49.2     0.021  ?   ^       -      -      -      -      -      - mir-2831 microRNA precursor family
1534 5S_rRNA                RF00001   HiC_scaffold_1       -         CL00113    cm        1      119  33919429  33919314      -    no    1 0.51   0.0   49.8     0.021  ?   *       -      -      -      -      -      - 5S ribosomal RNA
1535 MIR7807                RF04213   HiC_scaffold_1       -         -          cm        1      133 162006023 162006149      +    no    1 0.37   0.0   48.4     0.021  ?   =     668  0.984  1.000      "      "      " MIR7807 microRNA precursor family
1536 mir-559                RF03556   HiC_scaffold_1       -         -          cm        1       91  64832102  64832002      -    no    1 0.44   0.0   50.5     0.021  ?   *       -      -      -      -      -      - mir-559 microRNA precursor family
1537 5S_rRNA                RF00001   HiC_scaffold_1       -         CL00113    cm        1      119  70943121  70943013      -    no    1 0.56   0.0   49.8     0.021  ?   *       -      -      -      -      -      - 5S ribosomal RNA
1538 MIR4387                RF04151   HiC_scaffold_1       -         -          cm        1      109 149238363 149238259      -    no    1 0.58   0.0   49.1     0.021  ?   *       -      -      -      -      -      - MIR4387 microRNA precursor family
1539 mir-85                 RF00810   HiC_scaffold_1       -         -          cm        1       82   8584522   8584432      -    no    1 0.46   0.0   50.2     0.021  ?   *       -      -      -      -      -      - microRNA mir-85
1540 MIR781                 RF03583   HiC_scaffold_1       -         -          cm        1       94  49660651  49660734      +    no    1 0.35   0.0   50.8     0.021  ?   ^       -      -      -      -      -      - MIR781 microRNA precursor family
1541 5S_rRNA                RF00001   HiC_scaffold_1       -         CL00113    cm        1      119  29055797  29055667      -    no    1 0.57   0.0   49.7     0.022  ?   *       -      -      -      -      -      - 5S ribosomal RNA
1542 5S_rRNA                RF00001   HiC_scaffold_1       -         CL00113    cm        1      119 160569868 160569978      +    no    1 0.54   0.0   49.7     0.022  ?   *       -      -      -      -      -      - 5S ribosomal RNA
1543 5S_rRNA                RF00001   HiC_scaffold_1       -         CL00113    cm        1      119  69162862  69162733      -    no    1 0.52   0.0   49.7     0.022  ?   *       -      -      -      -      -      - 5S ribosomal RNA
1544 mir-3688               RF04161   HiC_scaffold_1       -         -          cm        1       88  52915662  52915763      +    no    1 0.21  11.2   48.1     0.022  ?   =     484  1.000  0.750      "      "      " mir-3688 microRNA precursor family
1545 5S_rRNA                RF00001   HiC_scaffold_1       -         CL00113    cm        1      119 156817194 156817314      +    no    1 0.54   0.0   49.7     0.022  ?   *       -      -      -      -      -      - 5S ribosomal RNA
1546 5S_rRNA                RF00001   HiC_scaffold_1       -         CL00113    cm        1      119  94981657  94981526      -    no    1 0.50   0.0   49.7     0.022  ?   *       -      -      -      -      -      - 5S ribosomal RNA
1547 SSU_rRNA_microsporidia RF02542   HiC_scaffold_1       -         CL00111    cm      445      747 105066694 105067034      +    no    1 0.42   0.0   38.0     0.022  ?   =      12  1.000  0.648      "      "      " Microsporidia small subunit ribosomal RNA
1548 tRNA                   RF00005   HiC_scaffold_1       -         CL00001    cm        1       71  21838228  21838157      -    no    1 0.54   0.0   47.1     0.022  ?   *       -      -      -      -      -      - tRNA
1549 mir-559                RF03556   HiC_scaffold_1       -         -          cm        1       91 131643693 131643569      -    no    1 0.47   0.0   50.5     0.022  ?   *       -      -      -      -      -      - mir-559 microRNA precursor family
1550 MIR7504                RF04134   HiC_scaffold_1       -         -          cm        1      124  58864209  58864094      -    no    1 0.40   0.0   53.7     0.022  ?   *       -      -      -      -      -      - MIR7504 microRNA precursor family
1551 mir-559                RF03556   HiC_scaffold_1       -         -          cm        1       91  91550711  91550821      +    no    1 0.41   0.0   50.5     0.022  ?   *       -      -      -      -      -      - mir-559 microRNA precursor family
1552 5S_rRNA                RF00001   HiC_scaffold_1       -         CL00113    cm        1      119  48865537  48865657      +    no    1 0.55   0.0   49.7     0.022  ?   *       -      -      -      -      -      - 5S ribosomal RNA
1553 5S_rRNA                RF00001   HiC_scaffold_1       -         CL00113    cm        1      119  45424903  45425014      +    no    1 0.51   0.0   49.7     0.023  ?   *       -      -      -      -      -      - 5S ribosomal RNA
1554 mir-3622               RF03703   HiC_scaffold_1       -         -          cm        1       84  46301638  46301560      -    no    1 0.53   0.0   53.2     0.023  ?   *       -      -      -      -      -      - mir-3622 microRNA precursor family
1555 mir-3622               RF03703   HiC_scaffold_1       -         -          cm        1       84  74864571  74864493      -    no    1 0.53   0.0   53.2     0.023  ?   *       -      -      -      -      -      - mir-3622 microRNA precursor family
1556 mir-4796               RF03489   HiC_scaffold_1       -         -          cm        1       93  95183645  95183550      -    no    1 0.45   0.0   48.0     0.023  ?   ^       -      -      -      -      -      - mir-4796 microRNA precursor family
1557 5S_rRNA                RF00001   HiC_scaffold_1       -         CL00113    cm        1      119  26125554  26125439      -    no    1 0.54   0.0   49.7     0.023  ?   *       -      -      -      -      -      - 5S ribosomal RNA
1558 mir-766                RF03458   HiC_scaffold_1       -         -          cm        1      108 139927030 139927143      +    no    1 0.60   0.0   44.2     0.023  ?   =     243  0.807  1.000      "      "      " mir-766 microRNA precursor family
1559 MIR1222                RF01927   HiC_scaffold_1       -         -          cm        1      134 122815687 122815819      +    no    1 0.44   0.0   47.4     0.023  ?   *       -      -      -      -      -      - microRNA MIR1222
1560 MIR1888                RF03616   HiC_scaffold_1       -         -          cm        1      101  64549171  64549293      +    no    1 0.37   0.0   49.2     0.023  ?   ^       -      -      -      -      -      - MIR1888 microRNA precursor family
1561 5S_rRNA                RF00001   HiC_scaffold_1       -         CL00113    cm        1      119  74374719  74374837      +    no    1 0.50   0.0   49.6     0.023  ?   *       -      -      -      -      -      - 5S ribosomal RNA
1562 mir-559                RF03556   HiC_scaffold_1       -         -          cm        1       91  25618932  25619087      +    no    1 0.44   0.0   50.4     0.023  ?   *       -      -      -      -      -      - mir-559 microRNA precursor family
1563 mir-34                 RF00456   HiC_scaffold_1       -         CL00087    cm        1       90  99182228  99182109      -    no    1 0.38   0.0   47.0     0.023  ?   *       -      -      -      -      -      - mir-34 microRNA precursor family
1564 mir-574                RF00929   HiC_scaffold_1       -         -          cm        1       77   5073848   5073979      +    no    1 0.49   0.0   58.8     0.023  ?   =    1411  1.000  0.985      "      "      " microRNA mir-574
1565 LSU_rRNA_bacteria      RF02541   HiC_scaffold_1       -         CL00112    cm     2285     2453 158378026 158378167      +    no    1 0.43   0.0   34.8     0.024  ?   =      58  0.887  0.900      "      "      " Bacterial large subunit ribosomal RNA
1566 U2                     RF00004   HiC_scaffold_1       -         CL00006    cm        1      193  86567612  86567473      -    no    1 0.57   0.0   50.5     0.024  ?   *       -      -      -      -      -      - U2 spliceosomal RNA
1567 5S_rRNA                RF00001   HiC_scaffold_1       -         CL00113    cm        1      119 117521552 117521669      +    no    1 0.55   0.0   49.6     0.024  ?   *       -      -      -      -      -      - 5S ribosomal RNA
1568 5S_rRNA                RF00001   HiC_scaffold_1       -         CL00113    cm        1      119 153055893 153056026      +    no    1 0.54   0.0   49.6     0.024  ?   *       -      -      -      -      -      - 5S ribosomal RNA
1569 5S_rRNA                RF00001   HiC_scaffold_1       -         CL00113    cm        1      119  29832590  29832709      +    no    1 0.53   0.0   49.6     0.024  ?   *       -      -      -      -      -      - 5S ribosomal RNA
1570 mir-3688               RF04161   HiC_scaffold_1       -         -          cm        1       88   8592368   8592467      +    no    1 0.43   0.0   47.9     0.024  ?   *       -      -      -      -      -      - mir-3688 microRNA precursor family
1571 mir-2041               RF03760   HiC_scaffold_1       -         -          cm        1       68 139788336 139788409      +    no    1 0.38   0.0   50.7     0.024  ?   *       -      -      -      -      -      - mir-2041 microRNA precursor family
1572 mir-2041               RF03760   HiC_scaffold_1       -         -          cm        1       68 139788409 139788336      -    no    1 0.38   0.0   50.7     0.024  ?   *       -      -      -      -      -      - mir-2041 microRNA precursor family
1573 5S_rRNA                RF00001   HiC_scaffold_1       -         CL00113    cm        1      119   2623704   2623591      -    no    1 0.52   0.0   49.5     0.024  ?   *       -      -      -      -      -      - 5S ribosomal RNA
1574 tRNA                   RF00005   HiC_scaffold_1       -         CL00001    cm        1       71  19558215  19558144      -    no    1 0.58   0.0   46.9     0.024  ?   *       -      -      -      -      -      - tRNA
1575 MIR1023                RF01043   HiC_scaffold_1       -         -          cm        1      165  62080430  62080233      -    no    1 0.33   1.7   48.1     0.025  ?   *       -      -      -      -      -      - microRNA MIR1023
1576 tRNA                   RF00005   HiC_scaffold_1       -         CL00001    cm        1       71 148888987 148888916      -    no    1 0.60   0.0   46.9     0.025  ?   *       -      -      -      -      -      - tRNA
1577 5S_rRNA                RF00001   HiC_scaffold_1       -         CL00113    cm        1      119  61481910  61482029      +    no    1 0.50   0.0   49.5     0.025  ?   *       -      -      -      -      -      - 5S ribosomal RNA
1578 MIR1222                RF01927   HiC_scaffold_1       -         -          cm        1      134  43713028  43713146      +    no    1 0.41   0.0   47.3     0.025  ?   *       -      -      -      -      -      - microRNA MIR1222
1579 MIR1222                RF01927   HiC_scaffold_1       -         -          cm        1      134  36263352  36263486      +    no    1 0.50   0.0   47.3     0.025  ?   *       -      -      -      -      -      - microRNA MIR1222
1580 5S_rRNA                RF00001   HiC_scaffold_1       -         CL00113    cm        1      119  54746989  54747106      +    no    1 0.48   0.0   49.5     0.025  ?   *       -      -      -      -      -      - 5S ribosomal RNA
1581 MIR904                 RF03413   HiC_scaffold_1       -         -          cm        1      141   5557836   5557936      +    no    1 0.46   0.0   48.3     0.025  ?   *       -      -      -      -      -      - MIR904 microRNA precursor family
1582 5S_rRNA                RF00001   HiC_scaffold_1       -         CL00113    cm        1      119 118348232 118348358      +    no    1 0.51   0.0   49.5     0.025  ?   *       -      -      -      -      -      - 5S ribosomal RNA
1583 twister-P1             RF03160   HiC_scaffold_1       -         CL00120    cm        1       67  87706734  87706672      -    no    1 0.60   0.0   45.3     0.025  ?   *       -      -      -      -      -      - type-P1 twister ribozyme
1584 MIR1222                RF01927   HiC_scaffold_1       -         -          cm        1      134  85371736  85371610      -    no    1 0.39   0.0   47.3     0.025  ?   *       -      -      -      -      -      - microRNA MIR1222
1585 MIR7723                RF04170   HiC_scaffold_1       -         -          cm        1      235  52915643  52915782      +    no    1 0.27   6.0   50.6     0.025  ?   =     484  0.971  1.000      "      "      " MIR7723 microRNA precursor family
1586 mir-559                RF03556   HiC_scaffold_1       -         -          cm        1       91 164830253 164830118      -    no    1 0.43   0.0   50.2     0.025  ?   *       -      -      -      -      -      - mir-559 microRNA precursor family
1587 MIR904                 RF03413   HiC_scaffold_1       -         -          cm        1      141 123769136 123769259      +    no    1 0.44   0.0   48.3     0.026  ?   *       -      -      -      -      -      - MIR904 microRNA precursor family
1588 MIR904                 RF03413   HiC_scaffold_1       -         -          cm        1      141  71982134  71982013      -    no    1 0.43   0.0   48.3     0.026  ?   *       -      -      -      -      -      - MIR904 microRNA precursor family
1589 mir-4433               RF04096   HiC_scaffold_1       -         -          cm        1       83 114641711 114641793      +    no    1 0.52   0.0   49.6     0.026  ?   =     941  1.000  0.965      "      "      " mir-4433 microRNA precursor family
1590 5S_rRNA                RF00001   HiC_scaffold_1       -         CL00113    cm        1      119  16820701  16820593      -    no    1 0.52   0.0   49.4     0.026  ?   *       -      -      -      -      -      - 5S ribosomal RNA
1591 MIR8565                RF04124   HiC_scaffold_1       -         -          cm        1      154  66281130  66281025      -    no    1 0.28   0.6   54.5     0.026  ?   *       -      -      -      -      -      - MIR8565 microRNA precursor family
1592 mir-3688               RF04161   HiC_scaffold_1       -         -          cm        1       88   8592467   8592368      -    no    1 0.43   0.0   47.8     0.026  ?   *       -      -      -      -      -      - mir-3688 microRNA precursor family
1593 5S_rRNA                RF00001   HiC_scaffold_1       -         CL00113    cm       14      109  11976742  11976638      -    no    1 0.60   0.0   49.4     0.026  ?   *       -      -      -      -      -      - 5S ribosomal RNA
1594 5S_rRNA                RF00001   HiC_scaffold_1       -         CL00113    cm        1      119 128719506 128719384      -    no    1 0.52   0.0   49.4     0.026  ?   *       -      -      -      -      -      - 5S ribosomal RNA
1595 mir-1277               RF04154   HiC_scaffold_1       -         -          cm        1       78  31675331  31675410      +    no    1 0.30   0.0   50.9     0.026  ?   =    1326  0.788  1.000      "      "      " mir-1277 microRNA precursor family
1596 mir-2319               RF03588   HiC_scaffold_1       -         -          cm        1       71  67420451  67420381      -    no    1 0.44   0.0   47.7     0.026  ?   *       -      -      -      -      -      - mir-2319 microRNA precursor family
1597 MIR904                 RF03413   HiC_scaffold_1       -         -          cm        1      141  14769319  14769203      -    no    1 0.45   0.0   48.2     0.026  ?   *       -      -      -      -      -      - MIR904 microRNA precursor family
1598 MIR904                 RF03413   HiC_scaffold_1       -         -          cm        1      141  15414296  15414426      +    no    1 0.44   0.0   48.2     0.026  ?   *       -      -      -      -      -      - MIR904 microRNA precursor family
1599 mir-3747               RF03640   HiC_scaffold_1       -         -          cm        1       67 135373679 135373604      -    no    1 0.41   0.0   48.3     0.026  ?   *       -      -      -      -      -      - mir-3747 microRNA precursor family
1600 tRNA                   RF00005   HiC_scaffold_1       -         CL00001    cm        1       71  27645466  27645537      +    no    1 0.54   0.0   46.8     0.026  ?   *       -      -      -      -      -      - tRNA
1601 5S_rRNA                RF00001   HiC_scaffold_1       -         CL00113    cm        1      119  90407561  90407438      -    no    1 0.56   0.0   49.4     0.026  ?   *       -      -      -      -      -      - 5S ribosomal RNA
1602 5S_rRNA                RF00001   HiC_scaffold_1       -         CL00113    cm        1      119  15766037  15765912      -    no    1 0.57   0.0   49.4     0.026  ?   *       -      -      -      -      -      - 5S ribosomal RNA
1603 5S_rRNA                RF00001   HiC_scaffold_1       -         CL00113    cm        1      119 143771579 143771458      -    no    1 0.55   0.0   49.4     0.026  ?   *       -      -      -      -      -      - 5S ribosomal RNA
1604 mir-9261               RF04230   HiC_scaffold_1       -         -          cm        1       92  70935906  70935993      +    no    1 0.31   0.0   48.2     0.026  ?   *       -      -      -      -      -      - mir-9261 microRNA precursor family
1605 5S_rRNA                RF00001   HiC_scaffold_1       -         CL00113    cm        1      119 119263505 119263633      +    no    1 0.57   0.0   49.4     0.026  ?   *       -      -      -      -      -      - 5S ribosomal RNA
1606 5S_rRNA                RF00001   HiC_scaffold_1       -         CL00113    cm        1      119 165068807 165068933      +    no    1 0.57   0.0   49.4     0.027  ?   *       -      -      -      -      -      - 5S ribosomal RNA
1607 MIR1858                RF04119   HiC_scaffold_1       -         -          cm        1      197  33598613  33598753      +    no    1 0.67   0.1   56.3     0.027  ?   *       -      -      -      -      -      - MIR1858 microRNA precursor family
1608 5S_rRNA                RF00001   HiC_scaffold_1       -         CL00113    cm        1      119  13758922  13759032      +    no    1 0.56   0.0   49.4     0.027  ?   *       -      -      -      -      -      - 5S ribosomal RNA
1609 MIR2863                RF04071   HiC_scaffold_1       -         -          cm        1      113  60157513  60157643      +    no    1 0.38   0.0   48.1     0.027  ?   *       -      -      -      -      -      - MIR2863 microRNA precursor family
1610 5S_rRNA                RF00001   HiC_scaffold_1       -         CL00113    cm        1      119 127601688 127601818      +    no    1 0.52   0.0   49.4     0.027  ?   *       -      -      -      -      -      - 5S ribosomal RNA
1611 MIR847                 RF04173   HiC_scaffold_1       -         -          cm        1      163 138247510 138247665      +    no    1 0.31   1.1   47.8     0.027  ?   *       -      -      -      -      -      - MIR847 microRNA precursor family
1612 MIR4208                RF04174   HiC_scaffold_1       -         -          cm        1      191 103232672 103232768      +    no    1 0.36   0.0   61.2     0.027  ?   *       -      -      -      -      -      - MIR4208 microRNA precursor family
1613 MIR1222                RF01927   HiC_scaffold_1       -         -          cm        1      134 166279078 166278930      -    no    1 0.41   0.0   47.1     0.027  ?   *       -      -      -      -      -      - microRNA MIR1222
1614 mir-547                RF03503   HiC_scaffold_1       -         -          cm        1       78  66850587  66850467      -    no    1 0.37   0.0   44.5     0.027  ?   *       -      -      -      -      -      - mir-547 microRNA precursor family
1615 mir-186                RF00697   HiC_scaffold_1       -         -          cm        1       93  53659407  53659503      +    no    1 0.37   0.0   54.1     0.027  ?   =     598  1.000  0.851      "      "      " microRNA mir-186
1616 mir-559                RF03556   HiC_scaffold_1       -         -          cm        1       91 129374559 129374647      +    no    1 0.42   0.0   50.1     0.027  ?   *       -      -      -      -      -      - mir-559 microRNA precursor family
1617 mir-2319               RF03588   HiC_scaffold_1       -         -          cm        1       71  67420381  67420451      +    no    1 0.44   0.0   47.6     0.028  ?   *       -      -      -      -      -      - mir-2319 microRNA precursor family
1618 tRNA                   RF00005   HiC_scaffold_1       -         CL00001    cm        1       71  36816431  36816502      +    no    1 0.50   0.0   46.7     0.028  ?   *       -      -      -      -      -      - tRNA
1619 mir-3622               RF03703   HiC_scaffold_1       -         -          cm        1       84  44632776  44632858      +    no    1 0.49   0.0   52.8     0.028  ?   *       -      -      -      -      -      - mir-3622 microRNA precursor family
1620 mir-559                RF03556   HiC_scaffold_1       -         -          cm        1       91  36433451  36433300      -    no    1 0.41   0.0   50.1     0.028  ?   *       -      -      -      -      -      - mir-559 microRNA precursor family
1621 tRNA                   RF00005   HiC_scaffold_1       -         CL00001    cm        1       71  14985744  14985815      +    no    1 0.53   0.0   46.7     0.028  ?   *       -      -      -      -      -      - tRNA
1622 mir-4433               RF04096   HiC_scaffold_1       -         -          cm        1       83 126013059 126012982      -    no    1 0.68   0.0   49.5     0.028  ?   *       -      -      -      -      -      - mir-4433 microRNA precursor family
1623 MIR1222                RF01927   HiC_scaffold_1       -         -          cm        1      134  98694896  98694781      -    no    1 0.43   0.0   47.1     0.028  ?   *       -      -      -      -      -      - microRNA MIR1222
1624 mir-466                RF04052   HiC_scaffold_1       -         -          cm        1       80  72449097  72449024      -    no    1 0.23   2.0   49.5     0.028  ?   =     316  0.946  0.986      "      "      " mir-466 microRNA precursor family
1625 5S_rRNA                RF00001   HiC_scaffold_1       -         CL00113    cm        1      119 159656385 159656508      +    no    1 0.53   0.0   49.3     0.028  ?   *       -      -      -      -      -      - 5S ribosomal RNA
1626 mir-559                RF03556   HiC_scaffold_1       -         -          cm        1       91  10671765  10671859      +    no    1 0.43   0.0   50.1     0.028  ?   *       -      -      -      -      -      - mir-559 microRNA precursor family
1627 MIR904                 RF03413   HiC_scaffold_1       -         -          cm        1      141   5208517   5208621      +    no    1 0.41   0.0   48.1     0.029  ?   *       -      -      -      -      -      - MIR904 microRNA precursor family
1628 5S_rRNA                RF00001   HiC_scaffold_1       -         CL00113    cm        1      119 148522358 148522240      -    no    1 0.57   0.0   49.3     0.029  ?   *       -      -      -      -      -      - 5S ribosomal RNA
1629 MIR904                 RF03413   HiC_scaffold_1       -         -          cm        1      141  31871164  31871259      +    no    1 0.39   0.0   48.1     0.029  ?   *       -      -      -      -      -      - MIR904 microRNA precursor family
1630 mir-2041               RF03760   HiC_scaffold_1       -         -          cm        1       68  85579304  85579372      +    no    1 0.42   0.0   50.4     0.029  ?   *       -      -      -      -      -      - mir-2041 microRNA precursor family
1631 5S_rRNA                RF00001   HiC_scaffold_1       -         CL00113    cm        1      119 154523117 154523243      +    no    1 0.55   0.0   49.2     0.029  ?   *       -      -      -      -      -      - 5S ribosomal RNA
1632 MIR1222                RF01927   HiC_scaffold_1       -         -          cm        1      134 162619386 162619274      -    no    1 0.41   0.0   47.0     0.029  ?   *       -      -      -      -      -      - microRNA MIR1222
[truncated: 10,120,022 more chars]
