# Supplementary material for: High-quality genome assembly and annotation of the crested gecko (Correlophus ciliatus)
Source: G3 (Bethesda). 2024 Nov 15;15(2):jkae265. doi: 10.1093/g3journal/jkae265 (PMC11797025; doi:10.1093/g3journal/jkae265)
Supplement: jkae265_Supplementary_Data [file jkae265_supplementary_data.zip › Supplemental_File_5_G3-2024-405330.xlsx]

## Sheet: 工作表1
Supplemental File5. Software and Algorithms
fastp v0.21.0	Chen et al.	https://github.com/OpenGene/fastp
Jellyfish v2.2.10	Marçais and Kingsford	https://www.cbcb.umd.edu/software/jellyfish
GenomeScope v2.0	Vurture et al.	http://qb.cshl.edu/genomescope
BWA v0.7.17	Li	https://github.com/lh3/bwa
NextDenovo v2.5.0	Hu et al.	https://github.com/Nextomics/NextDenovo
NextPolish v1.4.0	Hu et al.	https://github.com/Nextomics/NextPolish
Purge Haplotigs	Roach et al.	https://github.com/skingan/purge_haplotigs_multiBAM
Juicebox v1.11.08	Durand et al.	https://github.com/aidenlab/Juicebox
Juicer v1.6.2	Durand et al.	https://github.com/aidenlab/juicer
3D-DNA v180922	Dudchenko et al.	https://github.com/aidenlab/3d-dna
BUSCO v5.5.0	Simão et al.	https://gitlab.com/ezlab/busco/-/releases#5.5.0	https://gitlab.com/ezlab/busco/-/releases#5.7.0
RepeatModeler v1.0.11	Flynn et al.	http://www.repeatmasker.org
RepeatMasker v1.331	Tarailo-Graovac and Chen	http://www.repeatmasker.org
AUGUSTUS v3.3	Stanke et al.	http://bioinf.uni-greifswald.de/augustus
BLAST v2.7.1+	Zhang et al.	https://blast.ncbi.nlm.nih.gov/Blast.cgi
MCScanX	Wang et al.	https://github.com/wyp1125/MCScanX
Maker v3.01.04	Cantarel et al.	https://github.com/Yandell-Lab/maker
InterProScan 5.69-101.0	Jones et al.	https://github.com/ebi-pf-team/interproscan
Infernal v1.1	Nawrocki and Eddy	https://github.com/EddyRivasLab/infernal
OrthoFinder v 2.4.0	Emms and Kelly 2019	https://github.com/davidemms/OrthoFinder
MAFFT v7.505	Katoh and Standley 2013	https://mafft.cbrc.jp/alignment/software/linux.html
IQ-TREE v2.1.4	Minh et al. 2020	https://github.com/iqtree/iqtree2
